# Supplementary material for: Crystal structure and characterization of a new lanthanide coordination polymer, [Pr2(pydc)(phth)2(H2O)3]·H2O
Source: Acta Crystallogr E Crystallogr Commun. 2024 Jan 31;80(Pt 2):228–31. doi: 10.1107/S2056989024000872 (PMC10848983; doi:10.1107/S2056989024000872)
Supplement: Supplementary file 1 [file e-80-00228-sup1.cif]

##############################################################################
#                                                                            #
# This CIF contains the data in a paper accepted for publication in          #
# Acta Crystallographica Section E. It conforms to the requirements of       #
# Notes for Authors for Acta Crystallographica Section E, and has been       #
# peer reviewed under the auspices of the IUCr Commission on Journals.       #
#                                                                            #
# Full details of the Crystallographic Information File format               #
# are given in the paper "The Crystallographic Information File (CIF):       #
# a New Standard Archive File for Crystallography" by S. R. Hall, F. H.      #
# Allen and I. D. Brown [Acta Cryst. (1991), A47, 655-685].                  #
#                                                                            #
# The current version of the core CIF dictionary is obtainable from          #
# ftp://ftp.iucr.org/pub/cif_core.dic.                                       #
#                                                                            #
# Software is freely available for graphical display of the structure(s)     #
# in this CIF. For information consult the CIF software page                 #
# http://www.iucr.org/resources/cif/software.                                #
#                                                                            #
# This file may be used for bona fide research purposes within the           #
# scientific community so long as proper attribution is given to the journal # 
# article from which it was obtained.                                        #
#                                                                            #
##############################################################################
data_I
_audit_creation_method
;
Olex2 1.3
(compiled 2020.11.12 svn.r5f609507 for OlexSys, GUI svn.r6408)
;
_journal_date_recd_electronic     2023-11-06
_journal_date_accepted     2024-01-24
_journal_name_full     'Acta Crystallographica, Section E'
_journal_year     2024
_journal_volume     80
_journal_issue      2
_journal_page_first     238
_journal_page_last     241
_journal_paper_category     GM
_journal_paper_doi     10.1107/S2056989024000872
_journal_coeditor_code     JW2002
_publ_contact_author_name     'Bunlawee Yotnoi'
_publ_contact_author_address
;
Department of Chemistry, School of Science, University of Phayao
;
_publ_contact_author_email     'bunlawee.yo@up.ac.th'
_publ_contact_author_fax     ?
_publ_contact_author_phone     ?
_publ_section_title
;
Crystal structure and characterization of a new lanthanide coordination polymer,
[Pr~2~(pydc)(phth)~2~(H~2~O)~3~]\\cdotH~2~O
;
loop_
    _publ_author_name
    _publ_author_footnote
    _publ_author_address
    'Yotnoi, Bunlawee' .
;
Department of Chemistry, School of Science, University of Phayao, Phayao, 56000,
Thailand
;
    'Rujiwatra, Apinpus' .
;
Department of Chemistry, Faculty of Science, Chiang Mai University, Chiang Mai,
50200, Thailand
;
_publ_section_synopsis
;
The crystal structure and thermogravimetric stability of
[Pr~2~(pydc)(phth)~2~(H~2~O)~3~]\\cdotH~2~O, a two-dimensional coordination
polymer with a novel coordination mode of pyridine-2,5-dicarboxylate
(pydc^2-^), are reported.
;
_chemical_name_systematic
;\
Poly[[triaquabis(\m~4~-phthalato)(\m~3~-pyridine-2,5-dicarboxylato)\
dipraseodymium] monohydrate]
;
_chemical_name_common     ?
_chemical_formula_moiety     'C23 H17 N O15 Pr2, H2 O'
_chemical_formula_sum     'C23 H19 N O16 Pr2'
_chemical_formula_iupac     '[Pr2 (C7 H3 N O4)2 (C8 H4 O4) (H2 O)3], H2 O'
_chemical_formula_weight     847.21
_chemical_melting_point     ?
_space_group_crystal_system     monoclinic
_space_group_name_H-M_alt     'I 1 2/a 1'
_space_group_name_Hall     '-I 2ya'
loop_
    _space_group_symop_operation_xyz
    'x, y, z'
    '-x+1/2, y, -z'
    'x+1/2, y+1/2, z+1/2'
    '-x+1, y+1/2, -z+1/2'
    '-x, -y, -z'
    'x-1/2, -y, z'
    '-x+1/2, -y+1/2, -z+1/2'
    'x, -y+1/2, z+1/2'
_cell_length_a     27.4898(4)
_cell_length_b     5.94360(10)
_cell_length_c     32.0473(5)
_cell_angle_alpha     90
_cell_angle_beta     93.8540(10)
_cell_angle_gamma     90
_cell_volume     5224.31(14)
_cell_formula_units_Z     8
_cell_measurement_reflns_used     20454
_cell_measurement_theta_min     1.9860
_cell_measurement_theta_max     27.2950
_cell_measurement_temperature     293(2)
_exptl_crystal_description     block
_exptl_crystal_colour     'clear light green'
_exptl_crystal_size_max     0.3
_exptl_crystal_size_mid     0.2
_exptl_crystal_size_min     0.08
_exptl_crystal_density_diffrn     2.154
_exptl_crystal_density_meas     ?
_exptl_crystal_density_method     ?
_exptl_crystal_F_000     3280
_exptl_absorpt_coefficient_mu     3.769
_exptl_absorpt_correction_type     multi-scan
_exptl_absorpt_process_details
;
(CrysAlisPro; Rigaku OD, 2019)
;
_exptl_absorpt_correction_T_min     0.44794
_exptl_absorpt_correction_T_max     1.00000
_diffrn_ambient_temperature     293(2)
_diffrn_source     'micro-focus sealed X-ray tube'
_diffrn_radiation_type     'Mo K\a'
_diffrn_radiation_wavelength     0.71073
_diffrn_radiation_monochromator     mirror
_diffrn_measurement_device_type
                             'SuperNova, Single source at offset/far, HyPix3000'
_diffrn_measurement_device     'four-circle diffractometer'
_diffrn_measurement_method     '\w scans'
_diffrn_detector     'Hybrid Pixel Array Detector'
_diffrn_detector_area_resol_mean     10.0000
_diffrn_reflns_number     26747
_diffrn_reflns_av_R_equivalents     0.0624
_diffrn_reflns_av_unetI/netI     0.0480
_diffrn_reflns_theta_min     1.890
_diffrn_reflns_theta_max     27.407
_diffrn_reflns_theta_full     25.242
_diffrn_measured_fraction_theta_max     0.933
_diffrn_measured_fraction_theta_full     0.997
_diffrn_reflns_limit_h_min     -32
_diffrn_reflns_limit_h_max     34
_diffrn_reflns_limit_k_min     -7
_diffrn_reflns_limit_k_max     7
_diffrn_reflns_limit_l_min     -40
_diffrn_reflns_limit_l_max     40
_diffrn_radiation_probe     x-ray
_refine_special_details
;
The crystal structure was solved using the dual-space algorithm with
the SHELXT program (Sheldrick, 2015a) and refined on F^2^ by the full-matrix
least-squares technique using the SHELXL program (Sheldrick, 2015b) via the
Olex2 interface (Dolomanov <i>et al.</i>, 2009).
;
_reflns_number_total     5561
_reflns_number_gt     5004
_reflns_threshold_expression     'I > 2\s(I)'
_refine_ls_structure_factor_coef     Fsqd
_refine_ls_matrix_type     full
_refine_ls_R_factor_all     0.0361
_refine_ls_R_factor_gt     0.0314
_refine_ls_wR_factor_gt     0.0778
_refine_ls_wR_factor_ref     0.0807
_refine_ls_goodness_of_fit_ref     1.046
_refine_ls_restrained_S_all     1.046
_refine_ls_number_reflns     5561
_refine_ls_number_parameters     387
_refine_ls_number_restraints     0
_refine_ls_hydrogen_treatment     constr
_refine_ls_weighting_scheme     calc
_refine_ls_weighting_details
                      'w=1/[\s^2^(Fo^2^)+(0.0445P)^2^] where P=(Fo^2^+2Fc^2^)/3'
_atom_sites_solution_hydrogens     mixed
_atom_sites_solution_primary     dual
_atom_sites_solution_secondary     ?
_refine_ls_shift/su_max     0.003
_refine_ls_shift/su_mean     0.000
_refine_diff_density_max     1.030
_refine_diff_density_min     -1.082
_refine_ls_extinction_method     none
_refine_ls_extinction_coef     .
loop_
    _atom_type_symbol
    _atom_type_description
    _atom_type_scat_dispersion_real
    _atom_type_scat_dispersion_imag
    _atom_type_scat_source
    'C' 'C' 0.0033 0.0016
                         'International Tables Vol C Tables 4.2.6.8 and 6.1.1.4'
    'H' 'H' 0.0000 0.0000
                         'International Tables Vol C Tables 4.2.6.8 and 6.1.1.4'
    'N' 'N' 0.0061 0.0033
                         'International Tables Vol C Tables 4.2.6.8 and 6.1.1.4'
    'O' 'O' 0.0106 0.0060
                         'International Tables Vol C Tables 4.2.6.8 and 6.1.1.4'
    'Pr' 'Pr' -0.2180 2.8214
                         'International Tables Vol C Tables 4.2.6.8 and 6.1.1.4'
_computing_data_collection
;
CrysAlisPro 1.171.40.58a (Rigaku OD, 2019)
;
_computing_cell_refinement
;
CrysAlisPro 1.171.40.58a (Rigaku OD, 2019)
;
_computing_data_reduction
;
CrysAlisPro 1.171.40.58a (Rigaku OD, 2019)
;
_computing_structure_solution
;
<i>SHELXT2018/2</i> (Sheldrick, 2015a)
;
_computing_structure_refinement
;
<i>SHELXL2018/3</i> (Sheldrick, 2015b)
;
_computing_molecular_graphics
;
Olex2 1.3 (Dolomanov <i>et al.</i>,  2009)
;
_computing_publication_material
;
Olex2 1.3 (Dolomanov <i>et al.</i>,  2009)
;
loop_
    _atom_site_type_symbol
    _atom_site_label
    _atom_site_fract_x
    _atom_site_fract_y
    _atom_site_fract_z
    _atom_site_U_iso_or_equiv
    _atom_site_adp_type
    _atom_site_calc_flag
    _atom_site_occupancy
    _atom_site_disorder_assembly
    _atom_site_disorder_group
    Pr Pr1 0.57085(2) 0.43694(3) 0.52003(2) 0.01775(8) Uani d 1 . .
    Pr Pr2 0.75715(2) 0.65833(3) 0.31515(2) 0.01807(8) Uani d 1 . .
    O O7 0.45283(10) 1.3428(4) 0.41664(9) 0.0278(6) Uani d 1 . .
    O O2 0.63896(9) -0.2639(4) 0.52143(8) 0.0258(6) Uani d 1 . .
    O O12 0.80011(9) 1.3574(4) 0.27660(8) 0.0233(6) Uani d 1 . .
    O O5 0.48823(9) 0.7809(4) 0.44133(8) 0.0245(6) Uani d 1 . .
    O O8 0.50558(9) 1.2895(4) 0.47057(8) 0.0225(6) Uani d 1 . .
    O O15W 0.79900(10) 0.9333(4) 0.35981(10) 0.0348(7) Uani d 1 . .
    H H15A 0.828906 0.931811 0.368452 0.052 Uiso d 1 . .
    H H15B 0.788865 1.062225 0.366759 0.052 Uiso d 1 . .
    O O9 0.79607(10) 0.8562(4) 0.25842(8) 0.0247(6) Uani d 1 . .
    O O4 0.74925(10) 0.3284(4) 0.36394(9) 0.0288(7) Uani d 1 . .
    O O10 0.82266(10) 1.0318(4) 0.20438(9) 0.0285(6) Uani d 1 . .
    O O6 0.56535(10) 0.6744(4) 0.45754(9) 0.0270(6) Uani d 1 . .
    O O3 0.71029(11) 0.6308(4) 0.38190(9) 0.0332(7) Uani d 1 . .
    O O14W 0.70712(9) 1.0001(4) 0.30575(9) 0.0272(6) Uani d 1 . .
    H H14A 0.711517 1.058376 0.282044 0.041 Uiso d 1 . .
    H H14B 0.717297 1.099306 0.323394 0.041 Uiso d 1 . .
    O O11 0.84297(10) 1.5114(5) 0.32951(9) 0.0328(7) Uani d 1 . .
    O O1 0.59351(10) 0.0418(4) 0.52815(9) 0.0314(7) Uani d 1 . .
    N N1 0.63969(11) 0.2702(5) 0.47251(10) 0.0237(7) Uani d 1 . .
    O O16W 0.89141(13) 0.9700(6) 0.38119(11) 0.0511(9) Uani d 1 . .
    H H16A 0.898260 0.843887 0.370560 0.077 Uiso d 1 . .
    H H16B 0.898930 0.954362 0.407190 0.077 Uiso d 1 . .
    O O13W 0.63638(14) 0.3845(6) 0.58034(11) 0.0575(10) Uani d 1 . .
    H H13A 0.623288 0.331315 0.601685 0.086 Uiso d 1 . .
    H H13B 0.647446 0.512964 0.588387 0.086 Uiso d 1 . .
    C C15 0.49303(14) 1.2686(5) 0.43171(12) 0.0201(8) Uani d 1 . .
    C C22 0.88149(13) 1.2236(6) 0.29160(12) 0.0224(8) Uani d 1 . .
    C C17 0.87562(14) 1.0344(6) 0.26623(12) 0.0226(8) Uani d 1 . .
    C C23 0.83927(13) 1.3731(6) 0.29984(12) 0.0214(8) Uani d 1 . .
    C C6 0.66161(14) 0.3836(6) 0.44322(12) 0.0236(8) Uani d 1 . .
    H H6 0.650321 0.527214 0.436258 0.028 Uiso calc 1 . .
    C C16 0.82826(14) 0.9752(6) 0.24196(12) 0.0209(8) Uani d 1 . .
    C C2 0.65666(13) 0.0621(5) 0.48235(12) 0.0200(8) Uani d 1 . .
    C C8 0.53344(13) 0.7948(5) 0.43889(12) 0.0192(8) Uani d 1 . .
    C C5 0.70056(13) 0.2984(6) 0.42248(12) 0.0229(8) Uani d 1 . .
    C C1 0.62796(14) -0.0633(5) 0.51323(12) 0.0196(8) Uani d 1 . .
    C C14 0.52822(13) 1.1759(5) 0.40244(12) 0.0194(8) Uani d 1 . .
    C C7 0.72085(14) 0.4317(6) 0.38760(12) 0.0236(9) Uani d 1 . .
    C C18 0.91496(15) 0.8966(7) 0.26096(15) 0.0364(11) Uani d 1 . .
    H H18 0.911010 0.769656 0.244119 0.044 Uiso calc 1 . .
    C C21 0.92728(15) 1.2708(7) 0.31040(14) 0.0347(10) Uani d 1 . .
    H H21 0.931630 1.397619 0.327226 0.042 Uiso calc 1 . .
    C C4 0.71830(15) 0.0895(6) 0.43396(13) 0.0299(10) Uani d 1 . .
    H H4 0.744967 0.029575 0.421450 0.036 Uiso calc 1 . .
    C C11 0.59980(15) 1.0454(7) 0.35039(14) 0.0355(11) Uani d 1 . .
    H H11 0.623695 1.001566 0.332856 0.043 Uiso calc 1 . .
    C C3 0.69586(14) -0.0308(6) 0.46450(12) 0.0266(9) Uani d 1 . .
    H H3 0.707294 -0.172427 0.472697 0.032 Uiso calc 1 . .
    C C10 0.58662(14) 0.9040(6) 0.38164(13) 0.0271(9) Uani d 1 . .
    H H10 0.602064 0.765556 0.385436 0.033 Uiso calc 1 . .
    C C9 0.55037(13) 0.9663(6) 0.40764(12) 0.0213(8) Uani d 1 . .
    C C13 0.54177(15) 1.3151(6) 0.37105(13) 0.0300(10) Uani d 1 . .
    H H13 0.526545 1.453984 0.367252 0.036 Uiso calc 1 . .
    C C12 0.57745(16) 1.2535(7) 0.34501(14) 0.0377(11) Uani d 1 . .
    H H12 0.586413 1.350458 0.324088 0.045 Uiso calc 1 . .
    C C19 0.96019(16) 0.9438(8) 0.28028(16) 0.0454(13) Uani d 1 . .
    H H19 0.986346 0.847910 0.276856 0.054 Uiso calc 1 . .
    C C20 0.96632(17) 1.1326(8) 0.30449(17) 0.0485(13) Uani d 1 . .
    H H20 0.996917 1.167448 0.316952 0.058 Uiso calc 1 . .
loop_
    _atom_site_aniso_label
    _atom_site_aniso_U_11
    _atom_site_aniso_U_22
    _atom_site_aniso_U_33
    _atom_site_aniso_U_12
    _atom_site_aniso_U_13
    _atom_site_aniso_U_23
    Pr1 0.01815(13) 0.01481(12) 0.02073(14) 0.00126(7) 0.00452(9) 0.00299(8)
    Pr2 0.01974(13) 0.01567(12) 0.01921(14) 0.00040(7) 0.00422(9) 0.00159(8)
    O7 0.0247(15) 0.0284(14) 0.0302(17) 0.0052(12) 0.0009(13) -0.0047(12)
    O2 0.0305(15) 0.0164(12) 0.0310(16) 0.0006(11) 0.0054(13) 0.0040(11)
    O12 0.0186(14) 0.0230(13) 0.0278(16) 0.0040(11) -0.0032(12) 0.0000(11)
    O5 0.0222(14) 0.0220(13) 0.0300(16) -0.0022(11) 0.0078(12) 0.0052(12)
    O8 0.0312(15) 0.0179(12) 0.0184(15) -0.0023(11) 0.0024(12) -0.0003(11)
    O15W 0.0267(16) 0.0304(15) 0.046(2) 0.0023(12) -0.0064(15) -0.0147(14)
    O9 0.0262(15) 0.0207(12) 0.0280(16) -0.0066(11) 0.0077(12) 0.0032(11)
    O4 0.0362(17) 0.0229(13) 0.0292(17) 0.0071(12) 0.0155(14) 0.0060(11)
    O10 0.0278(15) 0.0332(15) 0.0245(16) -0.0063(12) 0.0020(12) 0.0058(12)
    O6 0.0262(15) 0.0261(14) 0.0288(16) 0.0055(11) 0.0032(13) 0.0105(12)
    O3 0.052(2) 0.0198(13) 0.0305(17) 0.0036(13) 0.0216(15) 0.0004(12)
    O14W 0.0332(16) 0.0228(13) 0.0256(16) 0.0057(12) 0.0024(13) 0.0019(11)
    O11 0.0314(16) 0.0359(15) 0.0299(17) 0.0070(13) -0.0053(13) -0.0145(13)
    O1 0.0379(17) 0.0202(13) 0.0386(18) 0.0036(12) 0.0206(14) 0.0074(12)
    N1 0.0259(17) 0.0156(14) 0.0306(19) 0.0024(13) 0.0097(15) 0.0037(14)
    O16W 0.046(2) 0.059(2) 0.046(2) 0.0062(18) -0.0142(18) 0.0038(17)
    O13W 0.072(3) 0.054(2) 0.044(2) 0.0244(19) -0.0162(19) 0.0018(17)
    C15 0.023(2) 0.0133(16) 0.024(2) -0.0063(15) 0.0044(17) 0.0010(15)
    C22 0.021(2) 0.0225(18) 0.023(2) 0.0021(16) 0.0008(16) 0.0015(16)
    C17 0.023(2) 0.0228(18) 0.022(2) 0.0010(16) 0.0028(16) 0.0041(16)
    C23 0.020(2) 0.0191(17) 0.025(2) 0.0008(15) 0.0029(17) 0.0022(16)
    C6 0.030(2) 0.0174(16) 0.024(2) 0.0029(16) 0.0075(18) 0.0038(16)
    C16 0.021(2) 0.0173(17) 0.025(2) 0.0039(15) 0.0078(17) 0.0030(16)
    C2 0.020(2) 0.0177(17) 0.022(2) 0.0009(14) 0.0037(16) -0.0003(15)
    C8 0.022(2) 0.0146(16) 0.021(2) 0.0011(15) 0.0046(16) -0.0022(15)
    C5 0.024(2) 0.0221(18) 0.023(2) 0.0001(16) 0.0077(17) 0.0028(16)
    C1 0.023(2) 0.0170(17) 0.019(2) -0.0009(15) 0.0020(16) 0.0020(14)
    C14 0.0198(19) 0.0174(17) 0.021(2) -0.0037(14) 0.0003(16) 0.0019(14)
    C7 0.028(2) 0.0210(19) 0.023(2) -0.0004(16) 0.0091(18) 0.0012(16)
    C18 0.027(2) 0.035(2) 0.047(3) 0.0083(19) 0.004(2) -0.007(2)
    C21 0.026(2) 0.034(2) 0.044(3) 0.0017(19) -0.001(2) -0.009(2)
    C4 0.029(2) 0.0241(19) 0.039(3) 0.0037(17) 0.014(2) 0.0032(18)
    C11 0.029(2) 0.046(3) 0.033(3) -0.0025(19) 0.015(2) 0.003(2)
    C3 0.032(2) 0.0202(18) 0.029(2) 0.0065(16) 0.0095(18) 0.0060(16)
    C10 0.028(2) 0.0261(19) 0.028(2) 0.0016(17) 0.0112(18) 0.0018(17)
    C9 0.0182(19) 0.0225(18) 0.024(2) -0.0012(15) 0.0035(16) 0.0002(16)
    C13 0.039(3) 0.0239(19) 0.027(2) 0.0015(17) 0.005(2) 0.0052(17)
    C12 0.043(3) 0.039(2) 0.033(3) -0.006(2) 0.018(2) 0.014(2)
    C19 0.026(2) 0.053(3) 0.056(3) 0.018(2) 0.000(2) -0.010(3)
    C20 0.018(2) 0.063(3) 0.063(4) 0.002(2) -0.008(2) -0.012(3)
_geom_special_details
;
 All esds (except the esd in the dihedral angle between two l.s. planes)
 are estimated using the full covariance matrix.  The cell esds are taken
 into account individually in the estimation of esds in distances, angles
 and torsion angles; correlations between esds in cell parameters are only
 used when they are defined by crystal symmetry.  An approximate (isotropic)
 treatment of cell esds is used for estimating esds involving l.s. planes.
;
loop_
    _geom_bond_atom_site_label_1
    _geom_bond_atom_site_label_2
    _geom_bond_site_symmetry_2
    _geom_bond_distance
    _geom_bond_publ_flag
    Pr1 Pr1 5_666 4.0877(4) ?
    Pr1 O7 5_676 2.536(3) yes
    Pr1 O2 1_565 2.580(2) yes
    Pr1 O5 5_666 2.473(2) yes
    Pr1 O8 5_676 2.689(2) yes
    Pr1 O8 1_545 2.473(3) yes
    Pr1 O6 . 2.446(3) yes
    Pr1 O1 . 2.439(2) yes
    Pr1 N1 . 2.696(3) yes
    Pr1 O13W . 2.571(4) yes
    Pr1 C15 5_676 2.984(4) ?
    Pr2 O12 1_545 2.514(2) yes
    Pr2 O15W . 2.413(3) yes
    Pr2 O9 7_665 2.691(3) yes
    Pr2 O9 . 2.469(2) yes
    Pr2 O4 . 2.526(2) yes
    Pr2 O10 7_665 2.510(3) yes
    Pr2 O3 . 2.575(3) yes
    Pr2 O14W . 2.460(2) yes
    Pr2 O11 1_545 2.529(3) yes
    Pr2 C23 1_545 2.891(4) ?
    Pr2 C16 7_665 2.986(4) ?
    O7 C15 . 1.256(5) ?
    O2 C1 . 1.254(4) ?
    O12 C23 . 1.271(4) ?
    O5 C8 . 1.253(4) ?
    O8 C15 . 1.276(4) ?
    O15W H15A . 0.8498 ?
    O15W H15B . 0.8499 ?
    O9 C16 . 1.274(4) ?
    O4 C7 . 1.281(4) ?
    O10 C16 . 1.250(4) ?
    O6 C8 . 1.252(4) ?
    O3 C7 . 1.229(4) ?
    O14W H14A . 0.8511 ?
    O14W H14B . 0.8512 ?
    O11 C23 . 1.256(4) ?
    O1 C1 . 1.255(4) ?
    N1 C6 . 1.332(4) ?
    N1 C2 . 1.352(4) ?
    O16W H16A . 0.8495 ?
    O16W H16B . 0.8500 ?
    O13W H13A . 0.8548 ?
    O13W H13B . 0.8552 ?
    C15 C14 . 1.497(5) ?
    C22 C17 . 1.391(5) ?
    C22 C23 . 1.499(5) ?
    C22 C21 . 1.387(5) ?
    C17 C16 . 1.513(5) ?
    C17 C18 . 1.376(5) ?
    C6 H6 . 0.9300 ?
    C6 C5 . 1.393(5) ?
    C2 C1 . 1.504(5) ?
    C2 C3 . 1.370(5) ?
    C8 C9 . 1.523(5) ?
    C5 C7 . 1.507(5) ?
    C5 C4 . 1.375(5) ?
    C14 C9 . 1.392(5) ?
    C14 C13 . 1.373(5) ?
    C18 H18 . 0.9300 ?
    C18 C19 . 1.380(6) ?
    C21 H21 . 0.9300 ?
    C21 C20 . 1.374(6) ?
    C4 H4 . 0.9300 ?
    C4 C3 . 1.390(5) ?
    C11 H11 . 0.9300 ?
    C11 C10 . 1.375(5) ?
    C11 C12 . 1.386(5) ?
    C3 H3 . 0.9300 ?
    C10 H10 . 0.9300 ?
    C10 C9 . 1.391(5) ?
    C13 H13 . 0.9300 ?
    C13 C12 . 1.379(5) ?
    C12 H12 . 0.9300 ?
    C19 H19 . 0.9300 ?
    C19 C20 . 1.368(6) ?
    C20 H20 . 0.9300 ?
loop_
    _geom_angle_atom_site_label_1
    _geom_angle_atom_site_label_2
    _geom_angle_atom_site_label_3
    _geom_angle_site_symmetry_1
    _geom_angle_site_symmetry_3
    _geom_angle
    _geom_angle_publ_flag
    O7 Pr1 Pr1 5_676 5_666 82.31(6) ?
    O7 Pr1 O2 5_676 1_565 81.68(8) ?
    O7 Pr1 O8 5_676 5_676 49.76(8) ?
    O7 Pr1 N1 5_676 . 150.37(10) ?
    O7 Pr1 O13W 5_676 . 70.46(10) ?
    O7 Pr1 C15 5_676 5_676 24.63(10) ?
    O2 Pr1 Pr1 1_565 5_666 123.65(6) ?
    O2 Pr1 O8 1_565 5_676 98.79(7) ?
    O2 Pr1 N1 1_565 . 74.17(8) ?
    O2 Pr1 C15 1_565 5_676 92.20(8) ?
    O5 Pr1 Pr1 5_666 5_666 67.00(6) ?
    O5 Pr1 O7 5_666 5_676 69.95(8) ?
    O5 Pr1 O2 5_666 1_565 148.44(9) ?
    O5 Pr1 O8 5_666 5_676 73.52(7) ?
    O5 Pr1 N1 5_666 . 126.85(8) ?
    O5 Pr1 O13W 5_666 . 90.61(11) ?
    O5 Pr1 C15 5_666 5_676 67.57(8) ?
    O8 Pr1 Pr1 1_545 5_666 39.54(6) ?
    O8 Pr1 Pr1 5_676 5_666 35.83(6) ?
    O8 Pr1 O7 1_545 5_676 118.78(9) ?
    O8 Pr1 O2 1_545 1_565 138.56(8) ?
    O8 Pr1 O5 1_545 5_666 70.29(9) ?
    O8 Pr1 O8 1_545 5_676 75.37(8) ?
    O8 Pr1 N1 5_676 . 150.31(9) ?
    O8 Pr1 N1 1_545 . 90.82(9) ?
    O8 Pr1 O13W 1_545 . 151.68(10) ?
    O8 Pr1 C15 1_545 5_676 96.50(10) ?
    O8 Pr1 C15 5_676 5_676 25.31(9) ?
    O6 Pr1 Pr1 . 5_666 68.41(6) ?
    O6 Pr1 O7 . 5_676 110.62(9) ?
    O6 Pr1 O2 . 1_565 67.76(9) ?
    O6 Pr1 O5 . 5_666 134.86(9) ?
    O6 Pr1 O8 . 1_545 71.19(9) ?
    O6 Pr1 O8 . 5_676 74.76(8) ?
    O6 Pr1 N1 . . 75.93(9) ?
    O6 Pr1 O13W . . 133.39(12) ?
    O6 Pr1 C15 . 5_676 94.57(9) ?
    O1 Pr1 Pr1 . 5_666 116.18(7) ?
    O1 Pr1 O7 . 5_676 119.27(9) ?
    O1 Pr1 O2 . 1_565 118.80(9) ?
    O1 Pr1 O5 . 5_666 67.30(8) ?
    O1 Pr1 O8 . 5_676 140.00(8) ?
    O1 Pr1 O8 . 1_545 84.05(9) ?
    O1 Pr1 O6 . . 130.10(9) ?
    O1 Pr1 N1 . . 61.47(8) ?
    O1 Pr1 O13W . . 69.03(11) ?
    O1 Pr1 C15 . 5_676 131.64(9) ?
    N1 Pr1 Pr1 . 5_666 125.47(7) ?
    N1 Pr1 C15 . 5_676 165.50(9) ?
    O13W Pr1 Pr1 . 5_666 149.66(8) ?
    O13W Pr1 O2 . 1_565 66.39(11) ?
    O13W Pr1 O8 . 5_676 120.15(9) ?
    O13W Pr1 N1 . . 84.09(11) ?
    O13W Pr1 C15 . 5_676 95.07(11) ?
    C15 Pr1 Pr1 5_676 5_666 58.24(8) ?
    O12 Pr2 O9 1_545 7_665 78.00(8) ?
    O12 Pr2 O4 1_545 . 79.32(8) ?
    O12 Pr2 O3 1_545 . 129.85(8) ?
    O12 Pr2 O11 1_545 1_545 51.70(9) ?
    O12 Pr2 C23 1_545 1_545 26.01(9) ?
    O12 Pr2 C16 1_545 7_665 83.43(9) ?
    O15W Pr2 O12 . 1_545 123.55(9) ?
    O15W Pr2 O9 . 7_665 138.66(9) ?
    O15W Pr2 O9 . . 84.33(10) ?
    O15W Pr2 O4 . . 102.48(10) ?
    O15W Pr2 O10 . 7_665 145.79(9) ?
    O15W Pr2 O3 . . 78.21(10) ?
    O15W Pr2 O14W . . 75.74(9) ?
    O15W Pr2 O11 . 1_545 73.99(9) ?
    O15W Pr2 C23 . 1_545 98.70(10) ?
    O15W Pr2 C16 . 7_665 150.18(9) ?
    O9 Pr2 O12 . 1_545 74.68(8) ?
    O9 Pr2 O9 . 7_665 66.86(9) ?
    O9 Pr2 O4 . . 152.26(8) ?
    O9 Pr2 O10 . 7_665 116.47(9) ?
    O9 Pr2 O3 . . 155.19(8) ?
    O9 Pr2 O11 . 1_545 81.57(9) ?
    O9 Pr2 C23 7_665 1_545 102.54(10) ?
    O9 Pr2 C23 . 1_545 76.84(9) ?
    O9 Pr2 C16 . 7_665 92.12(10) ?
    O9 Pr2 C16 7_665 7_665 25.27(8) ?
    O4 Pr2 O9 . 7_665 116.93(9) ?
    O4 Pr2 O3 . . 50.80(8) ?
    O4 Pr2 O11 . 1_545 74.77(9) ?
    O4 Pr2 C23 . 1_545 75.56(9) ?
    O4 Pr2 C16 . 7_665 94.37(10) ?
    O10 Pr2 O12 7_665 1_545 89.35(8) ?
    O10 Pr2 O9 7_665 7_665 49.64(8) ?
    O10 Pr2 O4 7_665 . 72.22(9) ?
    O10 Pr2 O3 7_665 . 72.59(9) ?
    O10 Pr2 O11 7_665 1_545 132.78(8) ?
    O10 Pr2 C23 7_665 1_545 111.90(10) ?
    O10 Pr2 C16 7_665 7_665 24.37(8) ?
    O3 Pr2 O9 . 7_665 116.93(9) ?
    O3 Pr2 C23 . 1_545 122.92(10) ?
    O3 Pr2 C16 . 7_665 94.34(10) ?
    O14W Pr2 O12 . 1_545 143.58(9) ?
    O14W Pr2 O9 . 7_665 69.69(8) ?
    O14W Pr2 O9 . . 77.46(8) ?
    O14W Pr2 O4 . . 130.24(8) ?
    O14W Pr2 O10 . 7_665 82.48(9) ?
    O14W Pr2 O3 . . 81.23(9) ?
    O14W Pr2 O11 . 1_545 144.54(9) ?
    O14W Pr2 C23 . 1_545 154.13(9) ?
    O14W Pr2 C16 . 7_665 74.59(9) ?
    O11 Pr2 O9 1_545 7_665 126.43(8) ?
    O11 Pr2 O3 1_545 . 109.85(9) ?
    O11 Pr2 C23 1_545 1_545 25.69(10) ?
    O11 Pr2 C16 1_545 7_665 134.86(9) ?
    C23 Pr2 C16 1_545 7_665 109.32(10) ?
    C15 O7 Pr1 . 5_676 98.1(2) ?
    C1 O2 Pr1 . 1_545 119.2(2) ?
    C23 O12 Pr2 . 1_565 93.8(2) ?
    C8 O5 Pr1 . 5_666 138.9(2) ?
    Pr1 O8 Pr1 1_565 5_676 104.62(8) ?
    C15 O8 Pr1 . 1_565 142.8(2) ?
    C15 O8 Pr1 . 5_676 90.4(2) ?
    Pr2 O15W H15A . . 126.8 ?
    Pr2 O15W H15B . . 127.9 ?
    H15A O15W H15B . . 104.5 ?
    Pr2 O9 Pr2 . 7_665 113.13(9) ?
    C16 O9 Pr2 . . 156.4(3) ?
    C16 O9 Pr2 . 7_665 90.4(2) ?
    C7 O4 Pr2 . . 94.3(2) ?
    C16 O10 Pr2 . 7_665 99.7(2) ?
    C8 O6 Pr1 . . 136.3(2) ?
    C7 O3 Pr2 . . 93.4(2) ?
    Pr2 O14W H14A . . 109.5 ?
    Pr2 O14W H14B . . 109.6 ?
    H14A O14W H14B . . 104.5 ?
    C23 O11 Pr2 . 1_565 93.5(2) ?
    C1 O1 Pr1 . . 129.2(2) ?
    C6 N1 Pr1 . . 125.4(2) ?
    C6 N1 C2 . . 117.5(3) ?
    C2 N1 Pr1 . . 116.7(2) ?
    H16A O16W H16B . . 104.5 ?
    Pr1 O13W H13A . . 109.6 ?
    Pr1 O13W H13B . . 109.6 ?
    H13A O13W H13B . . 104.4 ?
    O7 C15 Pr1 . 5_676 57.32(19) ?
    O7 C15 O8 . . 121.0(3) ?
    O7 C15 C14 . . 118.5(3) ?
    O8 C15 Pr1 . 5_676 64.34(18) ?
    O8 C15 C14 . . 120.2(3) ?
    C14 C15 Pr1 . 5_676 165.5(2) ?
    C17 C22 C23 . . 121.4(3) ?
    C21 C22 C17 . . 118.9(3) ?
    C21 C22 C23 . . 119.6(3) ?
    C22 C17 C16 . . 123.4(3) ?
    C18 C17 C22 . . 119.5(4) ?
    C18 C17 C16 . . 117.1(3) ?
    O12 C23 Pr2 . 1_565 60.15(18) ?
    O12 C23 C22 . . 119.2(3) ?
    O11 C23 Pr2 . 1_565 60.80(19) ?
    O11 C23 O12 . . 121.0(3) ?
    O11 C23 C22 . . 119.8(4) ?
    C22 C23 Pr2 . 1_565 179.4(3) ?
    N1 C6 H6 . . 118.3 ?
    N1 C6 C5 . . 123.4(3) ?
    C5 C6 H6 . . 118.3 ?
    O9 C16 Pr2 . 7_665 64.3(2) ?
    O9 C16 C17 . . 120.9(3) ?
    O10 C16 Pr2 . 7_665 56.0(2) ?
    O10 C16 O9 . . 120.3(4) ?
    O10 C16 C17 . . 118.6(3) ?
    C17 C16 Pr2 . 7_665 172.4(2) ?
    N1 C2 C1 . . 114.8(3) ?
    N1 C2 C3 . . 122.7(3) ?
    C3 C2 C1 . . 122.5(3) ?
    O5 C8 C9 . . 115.7(3) ?
    O6 C8 O5 . . 126.7(3) ?
    O6 C8 C9 . . 117.5(3) ?
    C6 C5 C7 . . 119.8(3) ?
    C4 C5 C6 . . 118.1(3) ?
    C4 C5 C7 . . 122.1(3) ?
    O2 C1 O1 . . 124.8(3) ?
    O2 C1 C2 . . 118.6(3) ?
    O1 C1 C2 . . 116.5(3) ?
    C9 C14 C15 . . 123.4(3) ?
    C13 C14 C15 . . 117.1(3) ?
    C13 C14 C9 . . 119.3(3) ?
    O4 C7 C5 . . 117.2(3) ?
    O3 C7 O4 . . 121.4(3) ?
    O3 C7 C5 . . 121.4(3) ?
    C17 C18 H18 . . 119.5 ?
    C17 C18 C19 . . 121.1(4) ?
    C19 C18 H18 . . 119.5 ?
    C22 C21 H21 . . 119.6 ?
    C20 C21 C22 . . 120.9(4) ?
    C20 C21 H21 . . 119.6 ?
    C5 C4 H4 . . 120.4 ?
    C5 C4 C3 . . 119.2(3) ?
    C3 C4 H4 . . 120.4 ?
    C10 C11 H11 . . 120.0 ?
    C10 C11 C12 . . 120.0(4) ?
    C12 C11 H11 . . 120.0 ?
    C2 C3 C4 . . 119.0(3) ?
    C2 C3 H3 . . 120.5 ?
    C4 C3 H3 . . 120.5 ?
    C11 C10 H10 . . 119.7 ?
    C11 C10 C9 . . 120.5(4) ?
    C9 C10 H10 . . 119.7 ?
    C14 C9 C8 . . 121.8(3) ?
    C10 C9 C8 . . 118.6(3) ?
    C10 C9 C14 . . 119.5(3) ?
    C14 C13 H13 . . 119.2 ?
    C14 C13 C12 . . 121.5(4) ?
    C12 C13 H13 . . 119.2 ?
    C11 C12 H12 . . 120.4 ?
    C13 C12 C11 . . 119.3(3) ?
    C13 C12 H12 . . 120.4 ?
    C18 C19 H19 . . 120.2 ?
    C20 C19 C18 . . 119.6(4) ?
    C20 C19 H19 . . 120.2 ?
    C21 C20 H20 . . 120.0 ?
    C19 C20 C21 . . 120.0(4) ?
    C19 C20 H20 . . 120.0 ?
loop_
    _geom_torsion_atom_site_label_1
    _geom_torsion_atom_site_label_2
    _geom_torsion_atom_site_label_3
    _geom_torsion_atom_site_label_4
    _geom_torsion_site_symmetry_1
    _geom_torsion_site_symmetry_2
    _geom_torsion_site_symmetry_3
    _geom_torsion_site_symmetry_4
    _geom_torsion
    _geom_torsion_publ_flag
    Pr1 O7 C15 O8 5_676 . . . 10.0(3) ?
    Pr1 O7 C15 C14 5_676 . . . -163.8(2) ?
    Pr1 O2 C1 O1 1_545 . . . 46.5(5) ?
    Pr1 O2 C1 C2 1_545 . . . -131.6(3) ?
    Pr1 O5 C8 O6 5_666 . . . 3.6(6) ?
    Pr1 O5 C8 C9 5_666 . . . 179.2(2) ?
    Pr1 O8 C15 Pr1 1_565 . . 5_676 -115.2(3) ?
    Pr1 O8 C15 O7 1_565 . . . -124.5(4) ?
    Pr1 O8 C15 O7 5_676 . . . -9.3(3) ?
    Pr1 O8 C15 C14 5_676 . . . 164.4(3) ?
    Pr1 O8 C15 C14 1_565 . . . 49.2(5) ?
    Pr1 O6 C8 O5 . . . . -21.5(6) ?
    Pr1 O6 C8 C9 . . . . 162.9(2) ?
    Pr1 O1 C1 O2 . . . . 174.8(3) ?
    Pr1 O1 C1 C2 . . . . -7.1(5) ?
    Pr1 N1 C6 C5 . . . . 173.0(3) ?
    Pr1 N1 C2 C1 . . . . 11.0(4) ?
    Pr1 N1 C2 C3 . . . . -171.3(3) ?
    Pr1 C15 C14 C9 5_676 . . . 161.5(9) ?
    Pr1 C15 C14 C13 5_676 . . . -13.1(13) ?
    Pr2 O12 C23 O11 1_565 . . . -0.1(4) ?
    Pr2 O12 C23 C22 1_565 . . . 179.8(3) ?
    Pr2 O9 C16 Pr2 . . . 7_665 -176.4(6) ?
    Pr2 O9 C16 O10 7_665 . . . 1.1(3) ?
    Pr2 O9 C16 O10 . . . . -175.3(4) ?
    Pr2 O9 C16 C17 . . . . 9.8(8) ?
    Pr2 O9 C16 C17 7_665 . . . -173.8(3) ?
    Pr2 O4 C7 O3 . . . . -4.0(4) ?
    Pr2 O4 C7 C5 . . . . 175.5(3) ?
    Pr2 O10 C16 O9 7_665 . . . -1.2(4) ?
    Pr2 O10 C16 C17 7_665 . . . 173.8(3) ?
    Pr2 O3 C7 O4 . . . . 3.9(4) ?
    Pr2 O3 C7 C5 . . . . -175.5(3) ?
    Pr2 O11 C23 O12 1_565 . . . 0.1(4) ?
    Pr2 O11 C23 C22 1_565 . . . -179.8(3) ?
    O7 C15 C14 C9 . . . . -129.3(4) ?
    O7 C15 C14 C13 . . . . 56.1(5) ?
    O5 C8 C9 C14 . . . . 39.7(5) ?
    O5 C8 C9 C10 . . . . -135.6(4) ?
    O8 C15 C14 C9 . . . . 56.9(5) ?
    O8 C15 C14 C13 . . . . -117.7(4) ?
    O6 C8 C9 C14 . . . . -144.3(4) ?
    O6 C8 C9 C10 . . . . 40.4(5) ?
    N1 C6 C5 C7 . . . . 175.6(4) ?
    N1 C6 C5 C4 . . . . -2.4(6) ?
    N1 C2 C1 O2 . . . . 174.4(3) ?
    N1 C2 C1 O1 . . . . -3.9(5) ?
    N1 C2 C3 C4 . . . . -2.2(6) ?
    C15 C14 C9 C8 . . . . 11.8(6) ?
    C15 C14 C9 C10 . . . . -172.9(4) ?
    C15 C14 C13 C12 . . . . 173.7(4) ?
    C22 C17 C16 O9 . . . . -88.4(4) ?
    C22 C17 C16 O10 . . . . 96.6(4) ?
    C22 C17 C18 C19 . . . . -0.3(6) ?
    C22 C21 C20 C19 . . . . -0.9(8) ?
    C17 C22 C23 O12 . . . . -15.5(5) ?
    C17 C22 C23 O11 . . . . 164.4(4) ?
    C17 C22 C21 C20 . . . . -0.5(6) ?
    C17 C18 C19 C20 . . . . -1.1(7) ?
    C23 C22 C17 C16 . . . . 5.7(6) ?
    C23 C22 C17 C18 . . . . -177.2(4) ?
    C23 C22 C21 C20 . . . . 177.9(4) ?
    C6 N1 C2 C1 . . . . -175.6(3) ?
    C6 N1 C2 C3 . . . . 2.1(6) ?
    C6 C5 C7 O4 . . . . -165.8(4) ?
    C6 C5 C7 O3 . . . . 13.7(6) ?
    C6 C5 C4 C3 . . . . 2.2(6) ?
    C16 C17 C18 C19 . . . . 176.9(4) ?
    C2 N1 C6 C5 . . . . 0.2(6) ?
    C5 C4 C3 C2 . . . . 0.0(6) ?
    C1 C2 C3 C4 . . . . 175.3(4) ?
    C14 C13 C12 C11 . . . . 0.7(7) ?
    C7 C5 C4 C3 . . . . -175.8(4) ?
    C18 C17 C16 O9 . . . . 94.5(4) ?
    C18 C17 C16 O10 . . . . -80.5(5) ?
    C18 C19 C20 C21 . . . . 1.8(8) ?
    C21 C22 C17 C16 . . . . -175.8(4) ?
    C21 C22 C17 C18 . . . . 1.2(6) ?
    C21 C22 C23 O12 . . . . 166.1(4) ?
    C21 C22 C23 O11 . . . . -14.0(6) ?
    C4 C5 C7 O4 . . . . 12.2(6) ?
    C4 C5 C7 O3 . . . . -168.4(4) ?
    C11 C10 C9 C8 . . . . 173.9(4) ?
    C11 C10 C9 C14 . . . . -1.5(6) ?
    C3 C2 C1 O2 . . . . -3.4(6) ?
    C3 C2 C1 O1 . . . . 178.4(4) ?
    C10 C11 C12 C13 . . . . -0.6(7) ?
    C9 C14 C13 C12 . . . . -1.2(6) ?
    C13 C14 C9 C8 . . . . -173.7(4) ?
    C13 C14 C9 C10 . . . . 1.6(6) ?
    C12 C11 C10 C9 . . . . 1.0(7) ?
loop_
    _geom_hbond_atom_site_label_D
    _geom_hbond_atom_site_label_H
    _geom_hbond_atom_site_label_A
    _geom_hbond_site_symmetry_A
    _geom_hbond_distance_DH
    _geom_hbond_distance_HA
    _geom_hbond_distance_DA
    _geom_hbond_angle_DHA
    _geom_hbond_publ_flag
    O13W H13A O11 2_646 0.85 2.57 3.003(5) 112.7 yes
    O13W H13A O16W 2_646 0.85 2.26 2.881(5) 129.6 yes
    O13W H13B O2 1_565 0.86 2.52 2.820(4) 101.7 yes
    O14W H14A O12 7_675 0.85 1.95 2.766(4) 160.2 yes
    O14W H14B O4 1_565 0.85 2.04 2.887(4) 173.7 yes
    O14W H14B O10 7_675 0.85 2.58 2.912(4) 104.2 yes
    O15W H15A O16W . 0.85 1.75 2.595(4) 170.3 yes
    O15W H15B O4 1_565 0.85 1.92 2.725(3) 157.7 yes
    O16W H16B O7 6_675 0.85 2.31 2.709(4) 108.9 yes
    O16W H16B O1 2_666 0.85 2.13 2.938(5) 158.0 yes
    C11 H11 O14W . 0.93 2.51 3.375(5) 155.6 yes
_shelx_space_group_comment
;
The symmetry employed for this shelxl refinement is uniquely defined
by the following loop, which should always be used as a source of
symmetry information in preference to the above space-group names.
They are only intended as comments.
;
_shelx_estimated_absorpt_T_min     ?
_shelx_estimated_absorpt_T_max     ?
_shelx_hkl_file
;
   0   0   4 2106.75   17.48
   0   0  -4   29.15    2.13
   0   0  -6 2972.83  133.86
   0   0   6 2903.42  133.83
   0   0  -6 3205.32  136.70
   0   0   6 3391.56  137.91
   0   0  -6 2655.70  137.45
   0   0  -8  468.94   23.77
   0   0   8  474.61   23.76
   0   0  -8  505.49   27.23
   0   0  -8  413.04   27.82
   0   0   8  497.18   27.94
   0   0  10 1235.04   60.02
   0   0 -10 1316.34   60.17
   0   0  10 1352.54   65.30
   0   0 -10 1398.98   64.72
   0   0  12   80.90    7.16
   0   0 -12   87.64    7.25
   0   0  12   97.72   10.69
   0   0 -12   80.86   10.87
   0   0 -12   87.54    9.78
   0   0  14 1735.64   87.26
   0   0 -14 2031.40   88.41
   0   0  14 2022.83   94.40
   0   0 -14 1994.56   93.52
   0   0  16  454.19   27.34
   0   0 -16  554.50   28.90
   0   0  16  529.72   34.05
   0   0 -16  449.33   35.04
   0   0 -16  478.84   32.62
   0   0 -18 2899.95  165.67
   0   0  18 3799.66  164.49
   0   0 -18 3820.52  164.15
   0   0  18 3162.55  155.12
   0   0 -20 1872.18  115.90
   0   0  20 2446.19  114.75
   0   0 -20 2499.20  114.30
   0   0  20 2091.65  104.89
   0   0  22  205.19   20.00
   0   0 -22  185.89   19.40
   0   0  22  167.29   14.37
   0   0 -24 2536.29  157.23
   0   0  24 3400.52  153.50
   0   0  24 2821.54  142.81
   0   0 -24 3438.09  154.63
   0   0  26  256.77   20.42
   0   0 -26  287.84   26.27
   0   0  28  271.69   22.16
   0   0 -28  278.53   27.12
   0   0 -28  229.91   30.82
   0   0 -30 1404.34   77.30
   0   0 -30  957.57   80.33
   0   0 -32   22.63    8.72
   0   0 -32    5.58    6.74
   0   0 -34   25.64    9.50
   0   0 -34   24.48   12.82
   0   0 -36  116.62   19.00
   0   0 -36   81.92   22.43
   0   0 -38  198.50   25.52
   0   0 -38  132.57   29.16
   0   0 -40    3.78   18.76
   0   1   1 1568.50   73.65
   0   1  -1 1616.07   73.73
   0  -1  -1 1541.46   73.68
   0  -1   1 1710.63   73.99
   0   1  -1 1633.45   73.85
   0   1  -1 1626.74   72.62
   0  -1   1 1578.81   72.73
   0   1   1 1561.95   73.26
   0  -1  -1 1616.81   73.34
   0   1  -1 1737.98   74.17
   0   1  -1 1647.36   73.33
   0  -1  -1 1676.02   74.06
   0   1   1 1610.26   74.05
   0   1  -3  125.35    7.97
   0  -1   3  116.60    7.90
   0  -1   3  132.87    7.03
   0   1   3  114.00    7.20
   0  -1  -3  123.44    7.49
   0  -1  -3  126.47    7.98
   0  -1   3  128.87    7.79
   0   1  -3  123.38    7.72
   0   1  -3  126.85    7.49
   0  -1  -3  131.66    7.52
   0   1  -3  126.79    6.91
   0   1   3  122.70    7.65
   0  -1  -3  124.66    8.49
   0  -1   3  120.67    7.64
   0   1  -3  122.39    8.43
   0  -1   5 2165.33  104.96
   0   1   5 2342.44  104.52
   0  -1  -5 2416.37  104.21
   0   1   5 2270.90  105.24
   0   1  -5 2323.61  104.50
   0   1  -5 2427.75  105.78
   0  -1  -5 2335.21  105.59
   0  -1   5 2468.41  104.62
   0  -1   5 2385.39  106.39
   0  -1   5 2351.43  104.00
   0   1  -5 2064.39  103.94
   0   1   5 2431.26  106.39
   0   1  -5 2207.03  107.22
   0  -1  -5 2243.28  107.40
   0   1   7   62.24    4.95
   0   1   7   55.41    5.44
   0  -1  -7   61.22    4.70
   0   1  -7   62.29    5.02
   0  -1   7   67.74    5.14
   0   1  -7   71.44    4.78
   0   1  -7   57.09    6.08
   0  -1  -7   60.86    6.22
   0  -1   7   67.43    6.86
   0   1   7   68.03    6.84
   0  -1   7   55.65    5.06
   0   1  -7   57.42    7.08
   0  -1  -7   58.77    7.30
   0   1   9   39.78    3.84
   0  -1  -9   46.09    3.88
   0   1   9   37.30    4.52
   0   1  -9   43.45    3.63
   0  -1  -9   46.97    3.93
   0  -1   9   41.91    4.00
   0  -1   9   29.18    4.75
   0  -1  -9   45.95    5.82
   0   1  -9   33.59    5.13
   0   1  -9   38.80    6.44
   0  -1  -9   40.53    6.64
   0   1   9   46.71    6.17
   0  -1   9   46.33    6.24
   0  -1 -11 1312.65   62.58
   0   1  11 1168.04   64.53
   0   1 -11 1505.92   63.01
   0  -1  11 1341.79   63.18
   0  -1  11 1339.00   67.00
   0   1 -11 1518.86   69.08
   0  -1 -11 1403.14   68.33
   0   1 -11 1231.71   70.52
   0   1  11 1440.55   69.77
   0  -1 -11 1297.15   71.17
   0  -1  11 1446.32   69.95
   0  -1 -13  427.14   22.01
   0   1 -13  456.41   22.84
   0   1  13  399.10   24.36
   0  -1  13  419.52   22.58
   0  -1  13  444.66   26.60
   0  -1 -13  503.59   29.22
   0   1 -13  498.89   28.98
   0  -1 -13  410.78   31.06
   0   1  13  505.33   29.87
   0   1 -13  368.17   29.88
   0  -1  13  447.88   29.12
   0  -1 -15   17.24    2.34
   0   1 -15   13.20    2.51
   0  -1  15   18.82    2.75
   0  -1 -15    5.57    4.30
   0   1  15   12.58    4.28
   0  -1  15   12.72    4.64
   0   1 -15    8.81    4.45
   0   1 -15   21.16    5.03
   0  -1 -15   17.98    4.65
   0   1  15   18.69    3.72
   0  -1  15   10.48    3.51
   0  -1 -17    9.01    1.77
   0   1 -17    7.87    2.12
   0  -1  17   14.69    3.99
   0   1  17    9.19    2.83
   0   1  17    8.74    4.23
   0  -1  17    7.96    3.86
   0  -1 -17    5.14    3.81
   0   1 -17    8.88    4.60
   0  -1  17   10.02    2.08
   0  -1 -17   13.67    4.26
   0   1 -17   20.68    5.51
   0   1 -19  919.85   67.20
   0  -1 -19  840.00   65.62
   0  -1 -19 1202.77   53.46
   0   1  19 1005.76   56.94
   0   1 -19 1304.60   56.98
   0  -1  19 1180.58   60.49
   0  -1  19 1061.30   53.43
   0  -1  19 1154.31   64.34
   0   1  19 1196.04   64.71
   0   1 -19 1169.05   64.34
   0  -1 -19 1151.41   63.58
   0   1 -21  312.33   32.50
   0  -1 -21  301.29   32.00
   0  -1  21  409.36   27.55
   0   1  21  344.15   23.76
   0  -1  21  344.82   19.98
   0  -1  21  398.48   30.10
   0   1  21  420.50   30.51
   0  -1 -21  399.71   30.04
   0   1 -21  459.68   31.72
   0   1 -23  189.59   24.82
   0  -1 -23  158.60   23.24
   0  -1  23  235.18   22.15
   0   1  23  219.45   21.42
   0  -1 -23  211.11   21.11
   0   1 -23  234.38   22.15
   0   1  23  181.27   16.05
   0  -1  23  219.37   19.38
   0  -1 -25  632.23   57.31
   0   1 -25  641.95   57.36
   0   1  25  966.35   55.36
   0  -1  25  900.53   54.48
   0   1  25  777.51   46.12
   0   1 -25  921.61   55.24
   0  -1 -25  895.00   54.70
   0   1  27   56.13    8.84
   0   1 -27   45.78   13.22
   0  -1 -27   64.99   15.81
   0   1 -27   73.51   12.68
   0  -1 -27   82.47   13.31
   0   1  29  448.08   31.68
   0  -1 -29  380.15   43.87
   0   1 -29  349.87   42.02
   0   1 -29  619.00   42.29
   0  -1 -29  563.23   40.82
   0   1  31  263.94   23.17
   0   1 -31  346.28   31.48
   0   1 -31  251.56   35.38
   0  -1 -31  249.65   35.66
   0  -1 -33    6.57    6.86
   0   1 -33   16.53    8.45
   0   1 -33    2.92    8.62
   0  -1 -33   -2.96   11.83
   0  -1 -35  114.23   18.58
   0   1 -35  121.80   18.90
   0  -1 -35   77.65   22.47
   0   1 -35   73.38   20.80
   0   1 -37   43.74   12.67
   0  -1 -37   39.90   12.03
   0  -1 -37   13.81   12.53
   0   1 -37   13.61   13.02
   0  -1 -39    7.49   16.29
   0   1 -39   29.55   18.36
   0  -2   0  309.60   19.15
   0   2   0  321.87   19.15
   0   2   0  324.48   17.75
   0   2   0  389.04   19.80
   0   2   0  312.60   18.42
   0   2   0  369.25   20.05
   0  -2   0  372.24   20.11
   0  -2  -2  335.80   18.88
   0  -2  -2  309.23   17.49
   0   2  -2  310.81   18.34
   0   2   2  305.74   17.20
   0   2   2  313.21   18.33
   0   2  -2  301.45   17.22
   0   2  -2  295.09   16.09
   0   2   2  310.98   16.86
   0  -2   2  302.73   16.38
   0  -2  -2  274.82   17.72
   0   2   2  297.26   17.72
   0   2  -2  288.84   17.86
   0   2  -2  311.74   18.23
   0   2  -2  320.78   18.03
   0   2   2  344.21   18.29
   0   2  -4  560.68   27.68
   0  -2  -4  541.46   27.51
   0  -2   4  611.95   30.48
   0   2  -4  586.69   30.13
   0   2  -4  594.36   30.67
   0   2   4  568.70   29.22
   0   2   4  637.75   30.99
   0   2  -4  585.91   29.49
   0   2  -4  644.06   31.17
   0  -2  -4  694.96   31.59
   0  -2  -4  569.48   29.63
   0  -2   4  553.84   28.34
   0   2  -4  563.01   27.99
   0  -2  -4  539.92   30.26
   0   2   4  573.46   27.84
   0  -2   4  592.14   28.00
   0   2  -4  556.73   31.45
   0  -2  -4  532.59   31.22
   0  -2   6  216.23   13.87
   0   2  -6  211.99   12.90
   0  -2  -6  211.16   12.84
   0  -2  -6  227.71   14.66
   0  -2  -6  209.90   13.40
   0   2   6  203.16   13.94
   0   2  -6  218.20   13.16
   0   2  -6  235.08   14.64
   0  -2   6  195.43   13.87
   0   2   6  218.15   14.04
   0  -2   6  212.79   12.39
   0   2  -6  206.16   13.62
   0  -2   6  232.36   13.44
   0   2   6  212.80   13.10
   0   2  -6  200.99   15.85
   0   2  -6  207.97   12.08
   0  -2  -6  194.99   15.79
   0   2  -8 1990.20   89.14
   0  -2   8 2033.73   88.46
   0  -2  -8 1943.03   88.83
   0  -2   8 1823.60   89.17
   0   2   8 1927.56   88.47
   0   2  -8 2024.10   87.75
   0  -2  -8 1974.70   88.15
   0   2   8 1726.69   88.56
   0  -2   8 1899.31   87.00
   0   2  -8 1837.22   88.20
   0   2   8 1885.23   89.12
   0  -2   8 1918.97   89.39
   0   2  -8 1708.06   92.95
   0  -2  -8 1772.34   93.15
   0   2  -8 1757.37   87.00
   0  -2 -10   75.77    7.81
   0   2 -10   67.66    7.51
   0  -2  10   74.27    6.75
   0  -2 -10   67.45    4.41
   0  -2  10   65.69    7.18
   0   2  10   65.16    6.58
   0  -2 -10   74.99    6.68
   0   2  10   58.27    6.71
   0   2 -10   63.73    6.41
   0   2 -10   52.44    5.38
   0   2  10   69.71    7.67
   0  -2  10   66.20    7.66
   0   2 -10   75.62   10.23
   0  -2 -10   62.23    9.41
   0  -2  10   74.39    6.26
   0  -2 -12    0.17    0.61
   0   2  12    1.06    1.13
   0  -2 -12   -0.32    1.21
   0  -2  12    0.98    1.04
   0   2 -12    0.79    0.85
   0   2  12    2.28    1.56
   0  -2 -12   -1.10    1.76
   0   2 -12    0.56    1.51
   0  -2  12    6.32    2.12
   0   2  12    1.73    1.84
   0  -2  12    2.95    2.01
   0   2 -12    1.95    2.63
   0  -2 -12    1.00    2.41
   0  -2 -14    2.98    1.55
   0   2  14    2.86    1.49
   0  -2 -14    1.15    1.00
   0  -2  14    1.44    1.42
   0   2  14    2.51    1.71
   0   2 -14    3.13    1.05
   0   2 -14    1.15    2.77
   0   2  14    0.67    1.98
   0  -2 -14    1.18    2.84
   0  -2  14    2.73    1.69
   0  -2  14    0.69    2.02
   0  -2 -14    3.27    2.37
   0   2 -14    2.00    1.97
   0  -2  14    2.73    1.54
   0  -2  16  461.23   26.20
   0   2 -16  536.61   32.47
   0  -2 -16  522.28   32.24
   0   2  16  419.17   27.99
   0  -2 -16  507.31   26.63
   0  -2  16  533.69   29.44
   0  -2 -16  462.82   25.37
   0   2  16  519.05   32.16
   0  -2  16  479.75   31.75
   0   2 -16  429.33   35.86
   0  -2  16  462.68   27.48
   0  -2 -16  429.54   36.46
   0  -2 -18   35.68    4.65
   0  -2 -18   30.41    4.37
   0  -2  18   38.43    5.96
   0   2  18   26.03    5.12
   0  -2 -18   35.10    9.82
   0   2  18   30.74    6.95
   0  -2  18   36.44    5.60
   0   2 -18    5.95    5.54
   0  -2  18   30.55    7.03
   0  -2  18   33.31    4.56
   0   2 -18   35.61    7.22
   0  -2 -18   42.72    7.61
   0   2 -20   85.47   11.76
   0  -2 -20   81.34   11.43
   0  -2  20   72.52    7.17
   0  -2 -20   82.63    8.14
   0  -2  20   96.14   12.86
   0   2  20   92.24   12.19
   0  -2  20   87.01    9.54
   0  -2 -20   62.06   13.39
   0   2 -20   48.71   12.58
   0   2  20   58.83    8.36
   0   2 -22  572.88   51.12
   0  -2 -22  553.53   50.83
   0  -2  22  759.96   41.44
   0   2  22  628.34   40.19
   0  -2  22  793.40   47.24
   0   2  22  779.52   46.77
   0  -2 -22  758.21   46.51
   0   2 -22  760.22   46.71
   0   2  24   14.82    4.65
   0   2  24   18.77    6.31
   0   2 -24   18.73    8.73
   0  -2  24   29.28    7.96
   0  -2  24   30.54    6.06
   0  -2 -24   21.37    8.96
   0  -2 -24   18.51    6.30
   0   2 -24   26.98    7.40
   0   2  26  209.94   19.23
   0  -2  26  259.46   20.44
   0  -2 -26  173.85   28.18
   0   2 -26  203.59   29.28
   0   2 -26  302.15   26.43
   0  -2 -26  320.65   27.07
   0   2  28  358.49   27.18
   0  -2 -28  299.61   38.13
   0  -2  28  441.07   28.67
   0   2 -28  251.77   35.96
   0  -2 -28  424.77   33.96
   0   2 -28  428.98   34.06
   0   2  30   11.05    4.47
   0   2 -30    5.41    9.23
   0  -2 -30   11.13    8.22
   0   2 -30   16.19    7.11
   0  -2 -30   13.09    6.80
   0   2  32  362.13   27.96
   0   2 -32  243.93   37.87
   0  -2 -32  275.12   39.78
   0  -2 -32  416.21   34.97
   0   2 -32  420.81   35.28
   0   2  34    3.13    3.55
   0  -2 -34   -9.84   12.49
   0   2 -34    1.65    5.63
   0  -2 -34   -3.27    6.23
   0   2  36    4.54    4.10
   0   2 -36    5.19    5.51
   0  -2 -36   -1.71    6.52
   0   2 -36  -10.22   15.35
   0   2 -38   28.94   18.03
   0  -2 -38   45.20   21.34
   0   3  -1  812.56   44.31
   0   3   1  852.30   44.43
   0   3  -1  820.20   41.74
   0   3   1  849.81   42.27
   0   3  -1  874.73   44.50
   0   3   1  898.80   44.78
   0   3  -1  846.13   43.43
   0   3  -1  933.24   45.87
   0   3   1  862.95   43.52
   0   3   1  870.72   45.19
   0   3  -3 1936.93   92.44
   0   3   3 2174.82   93.95
   0   3  -3 2229.15   94.74
   0  -3  -3 2188.85   95.20
   0   3   3 1893.94   91.92
   0   3  -3 1913.29   90.13
   0   3   3 1831.13   91.25
   0  -3   3 1862.65   90.78
   0   3  -3 1942.01   93.43
   0  -3  -3 1793.13   93.59
   0   3  -3 1955.47   94.13
   0   3   3 2078.71   93.57
   0   3  -3 1987.33   93.55
   0   3  -5  354.28   21.75
   0   3   5  320.93   21.04
   0   3  -5  344.08   20.00
   0  -3  -5  342.15   20.55
   0   3  -5  359.83   21.35
   0  -3  -5  370.17   22.40
   0   3   5  290.85   18.89
   0   3   5  331.57   20.89
   0   3  -5  325.58   17.85
   0   3   5  299.98   19.19
   0  -3   5  329.62   18.57
   0  -3  -5  305.22   20.87
   0   3  -5  341.47   21.44
   0  -3   5  316.04   16.46
   0   3   5  324.36   16.39
   0   3   5  308.81   16.39
   0  -3   5  310.45   16.46
   0   3  -5  349.32   20.94
   0   3   5  361.45   20.84
   0   3   7  175.99   13.00
   0  -3   7  171.65   13.48
   0   3  -7  168.82   13.83
   0   3   7  166.71   13.49
   0   3  -7  189.18   12.89
   0  -3  -7  190.99   14.54
   0   3   7  145.80   12.64
   0  -3  -7  184.43   13.30
   0   3  -7  184.50   13.95
   0  -3   7  174.67   11.61
   0   3  -7  171.14   13.23
   0  -3  -7  168.84   13.84
   0   3   7  165.02   10.73
   0  -3   7  180.19   11.10
   0  -3  -7  153.42   15.87
   0   3  -7  133.88   15.08
   0   3  -7  165.36   10.92
   0   3  -9  295.18   17.14
   0  -3  -9  269.38   16.67
   0  -3   9  278.32   18.69
   0   3   9  274.11   18.76
   0   3  -9  279.05   19.44
   0   3  -9  295.93   17.90
   0   3  -9  305.87   19.54
   0   3   9  251.31   18.23
   0  -3  -9  284.72   18.32
   0  -3  -9  277.08   19.46
   0   3  -9  262.37   18.23
   0  -3   9  288.67   16.79
   0  -3  -9  259.58   19.11
   0   3   9  265.93   16.76
   0  -3   9  282.97   17.25
   0   3  -9  228.41   22.00
   0  -3  -9  230.84   22.50
   0   3  -9  265.71   16.26
   0   3 -11  496.02   27.67
   0  -3 -11  474.46   27.28
   0  -3  11  477.41   27.95
   0   3  11  454.10   28.46
   0  -3 -11  501.88   29.57
   0   3 -11  491.86   27.06
   0  -3 -11  496.74   27.92
   0  -3  11  460.80   28.60
   0   3  11  448.33   27.99
   0   3 -11  438.26   27.43
   0  -3  11  501.96   26.29
   0  -3  11  490.61   27.82
   0   3  11  506.72   27.75
   0   3 -11  415.20   34.19
   0  -3 -11  407.41   34.04
   0  -3 -13  790.75   42.96
   0  -3  13  826.25   42.56
   0   3 -13  826.23   43.37
   0   3  13  707.89   42.79
   0  -3 -13  862.64   44.34
   0   3 -13  848.07   41.53
   0  -3 -13  833.09   42.40
   0  -3  13  758.41   43.42
   0   3  13  734.65   42.22
   0   3 -13  690.67   41.26
   0  -3  13  870.79   41.15
   0  -3  13  807.13   43.45
   0   3  13  845.08   43.55
   0  -3 -13  743.44   52.06
   0   3 -13  661.12   50.40
   0   3 -15  114.66   11.49
   0  -3 -15   94.13   10.56
   0  -3  15  108.21   10.06
   0  -3 -15  107.91   10.81
   0  -3 -15  112.38   10.18
   0   3 -15  107.76    9.35
   0   3  15   86.66   10.13
   0   3  15   88.47    9.53
   0  -3  15  108.72   11.21
   0  -3  15  116.98    9.59
   0   3  15  102.89   10.93
   0  -3  15  110.59   11.41
   0  -3 -15   81.58   14.93
   0   3 -15   66.88   13.40
   0   3 -17  177.99   15.84
   0  -3  17  150.55   12.52
   0  -3 -17  152.38   14.86
   0  -3  17  171.22   14.64
   0   3  17  142.81   12.58
   0  -3  17  176.83   15.89
   0  -3  17  171.55   12.76
   0  -3 -17  111.47   18.47
   0   3 -17  146.52   20.50
   0   3  17  133.12   13.48
   0  -3 -17  173.04   13.34
   0  -3 -19 1004.40   54.96
   0  -3  19  946.49   49.54
   0   3 -19 1049.08   55.75
   0  -3  19 1016.78   52.73
   0  -3  19 1032.34   55.74
   0  -3 -19  758.15   63.28
   0   3 -19  794.66   63.09
   0  -3  19 1005.58   50.21
   0  -3 -19 1018.21   50.40
   0   3  19  796.73   51.67
   0  -3  21  672.99   37.23
   0   3  21  558.18   36.58
   0  -3 -21  480.58   47.14
   0   3 -21  533.16   48.07
   0  -3  21  590.24   33.42
   0   3 -21  635.95   40.15
   0  -3 -21  641.17   39.98
   0   3  23  128.89   14.09
   0  -3 -23  131.78   23.19
   0   3 -23  144.45   23.91
   0  -3 -23  154.99   16.96
   0   3 -23  178.48   18.19
   0   3  25   38.42    7.75
   0  -3 -25   50.79   15.08
   0   3 -25   31.09   11.65
   0  -3 -25   37.38    8.80
   0   3 -25   43.95    9.30
   0   3  27 1083.75   63.13
   0   3 -27  863.51   77.41
   0  -3 -27  942.17   80.07
   0   3 -27 1361.45   71.29
   0  -3 -27 1331.67   70.58
   0   3  29  159.15   16.76
   0   3 -29  118.80   25.66
   0  -3 -29   88.30   22.55
   0  -3 -29  194.78   21.23
   0   3 -29  162.07   19.68
   0   3  31    9.13    4.61
   0  -3 -31   12.71   10.84
   0  -3 -31   31.09    9.18
   0   3  33  137.66   16.42
   0   3  35  121.54   15.67
   0   3  37   49.74   10.46
   0   4   0  147.77   13.50
   0   4   0  161.06   11.74
   0   4   0  178.35   14.26
   0   4   0  175.22   13.31
   0   4   0  155.59   12.84
   0   4   0  164.11   14.43
   0   4  -2  422.45   26.12
   0   4   2  361.73   23.47
   0   4  -2  399.03   23.93
   0   4   2  399.41   23.79
   0   4  -2  418.16   23.84
   0   4  -2  344.67   21.21
   0   4   2  374.31   22.29
   0   4  -2  337.88   24.19
   0   4  -2  417.19   25.24
   0   4   2  405.22   24.87
   0   4  -2  377.17   25.54
   0   4   2  357.61   24.94
   0  -4  -4   83.45   10.11
   0   4  -4   72.02    7.42
   0   4   4   63.05    7.32
   0   4   4   71.01    8.10
   0   4  -4   74.26    9.16
   0   4  -4   75.40    8.12
   0   4   4   69.68    7.31
   0   4  -4   63.51    8.41
   0  -4  -4   58.33    8.24
   0   4   4   68.83    8.30
   0   4  -4   57.87    7.85
   0   4   4   54.37    8.00
   0   4  -4   62.22    8.52
   0   4  -6   17.61    4.24
   0   4   6   13.50    3.92
   0  -4  -6   11.93    3.81
   0   4  -6   14.29    3.74
   0   4   6    9.30    3.52
   0   4   6    9.12    3.00
   0  -4   6    9.76    2.62
   0  -4  -6    6.16    2.89
   0   4  -6   17.76    4.42
   0   4   6   10.66    3.49
   0   4  -6   10.23    3.52
   0   4  -6   10.52    3.83
   0  -4  -8  142.21   13.99
   0   4  -8  145.77   12.31
   0   4  -8  160.79   14.04
   0   4   8  125.36   12.44
   0  -4   8  155.83   11.44
   0   4   8  139.00   12.09
   0   4  -8  134.39   12.65
   0   4  -8  148.16   13.83
   0  -4  -8  134.58   13.68
   0   4   8  151.50   12.78
   0   4  -8  143.98   13.73
   0   4   8  121.67   12.80
   0   4 -10  179.73   14.30
   0  -4 -10  193.13   16.59
   0   4 -10  187.89   15.84
   0   4  10  170.71   15.17
   0   4 -10  168.85   14.68
   0  -4  10  189.65   13.31
   0   4  10  177.11   14.40
   0   4  10  167.43   15.34
   0   4 -10  172.65   15.80
   0   4 -10  181.62   16.05
   0  -4 -10  199.59   16.96
   0   4  12   16.41    4.57
   0  -4 -12   13.91    4.42
   0   4  12   14.00    3.71
   0   4 -12   14.62    4.28
   0   4 -12   20.46    4.46
   0   4 -12   17.24    4.73
   0  -4 -12   15.97    4.84
   0   4  12   17.72    4.77
   0  -4 -14  114.35   12.40
   0   4  14   87.03   11.05
   0   4 -14  113.26   11.75
   0   4 -14  126.93   11.26
   0   4 -14   96.33   10.58
   0  -4 -14  130.10   13.70
   0   4  14  117.35   11.02
   0   4  14   97.21   11.20
   0  -4 -16  566.68   35.22
   0   4 -16  464.07   30.46
   0   4  16  466.60   31.36
   0   4  16  468.80   32.30
   0  -4 -16  575.87   34.08
   0   4 -16  560.73   32.56
   0   4  18    5.65    3.09
   0   4  18    9.54    3.87
   0  -4 -18   13.69    4.50
   0   4 -18    9.79    3.79
   0  -4  18    6.75    2.98
   0   4  20   11.93    4.74
   0  -4 -20   16.08    5.17
   0  -4  20   11.57    3.78
   0   4  22  333.83   25.89
   0   4  24   75.91   11.04
   0   4  26   33.65    7.59
   0   4  28   10.35    4.69
   0   4  30  199.09   20.36
   0   4  32   25.19    7.38
   0   4  34   17.86    6.77
   0   5   1   11.27    4.38
   0   5  -1   11.87    4.42
   0   5   1   26.14    6.10
   0   5  -1   17.18    5.26
   0   5   3  202.64   16.72
   0   5  -3  192.93   18.14
   0   5   3  235.34   19.45
   0   5  -3  208.03   18.12
   0   5   5   -1.65    3.15
   0   5  -5    3.27    3.11
   0   5   5   -0.67    2.54
   0   5   7    3.32    3.32
   0   5  -7    3.30    2.99
   0  -5  -7    1.74    2.35
   0   5   7    1.42    2.42
   0   5   9   78.15   10.30
   0  -5  -9   88.79   12.05
   0   5  -9   74.94   10.74
   0   5   9   85.28   11.10
   0  -5  -9   79.31   11.20
   0  -5 -11   -0.88    2.61
   0   5  11    3.39    2.88
   0   5 -11    2.57    2.73
   0   5  11    2.38    2.70
   0  -5 -11    0.92    2.21
   0  -5 -13    2.65    3.20
   0   5  13    3.40    3.24
   0   5  13    4.17    3.02
   0  -5 -13    6.62    3.61
   0  -5 -15    6.25    3.88
   0   5  15    1.70    3.08
   0  -5 -15    3.94    3.36
   0   5  15    5.23    3.64
   0  -5 -17   26.81    6.73
   0   5  17   24.51    6.13
   0  -5 -17   30.72    7.38
   0   5  17   23.77    6.24
   0   5  19   68.80   10.82
   0  -5 -19   75.08   10.78
   0   5  19   59.41    9.59
   0  -5 -19   89.69   12.85
   0  -5 -21   52.27   10.10
   0   5  21   34.89    8.08
   0   5  23   88.06   12.65
   0  -5 -23   70.73   12.11
   0   5  25    8.69    4.56
   0  -5 -25   18.09    6.83
   0   5  27  115.18   15.53
   0  -5 -27  160.15   18.88
   0   5  29   50.73   10.58
   0   6   0   22.04    6.39
   0   6   0   20.80    6.15
   0   6   2 1193.18   65.55
   0   6   2 1056.05   64.53
   0   6  -2 1202.53   66.11
   0   6  -2 1154.98   64.88
   0   6   4  264.60   23.29
   0   6  -4  253.19   22.93
   0   6  -4  274.92   23.00
   0   6   4  275.57   23.40
   0   6  -6    1.81    3.28
   0   6   6   -0.99    3.36
   0   6  -6   -0.98    3.55
   0   6  -8  757.89   46.55
   0   6   8  800.32   48.63
   0   6  -8  761.24   47.99
   0   6  10   23.19    6.90
   0   6 -10   34.63    7.64
   0   6 -10   39.07    8.38
   0   6 -12    4.22    3.53
   0   6  12   12.13    4.88
   0  -6 -12    7.73    4.62
   0   6  12    7.57    3.96
   0   6  14  236.10   21.87
   0   6  14  236.43   22.05
   0   6 -14  247.37   20.63
   0  -6 -14  248.66   23.50
   0  -6 -16  479.47   33.89
   0   6  16  424.50   32.20
   0   6  16  380.38   30.83
   0  -6 -16  487.19   35.16
   0  -6 -18   10.37    5.00
   0   6  18    2.98    3.17
   0  -6 -18    2.38    3.80
   0   6  18    1.07    3.15
   0   6  20   35.33    8.39
   0  -6 -20   50.19   10.58
   0   6  22  843.10   54.88
   0  -6 -22  945.64   58.03
   0   6  24    2.39    3.53
   0  -6 -24    6.51    4.96
   0   7   1   67.43   11.58
   0   7   1   69.53   12.33
   0   7  -1   67.67   11.98
   0   7  -1   83.86   12.70
   0   7   3  801.17   51.89
   0   7  -3  806.86   51.52
   0   7   3  828.72   52.83
   0   7  -3  876.42   53.36
   0   7   5    6.83    4.76
   0   7  -5   -1.05    3.35
   0   7  -5   10.25    5.49
   0   7   5    8.19    4.68
   0   7   7  212.65   21.73
   0   7  -7  227.56   22.46
   0   7   7  216.43   22.14
   0   7  -7  204.95   20.37
   0   7   9  173.22   19.48
   0   7  -9  160.84   17.69
   0   7  -9  181.93   19.72
   0   7 -11   33.27    7.96
   0   7  11   35.90    8.95
   0   7 -11   33.35    8.67
   0   7 -13   41.79    8.61
   0   7  13   43.81    9.70
   0   7  15   82.58   13.17
   1   0 -39   -3.43   10.11
   1   0 -37   -3.22   10.27
   1   0 -37   -1.80    6.13
   1   0 -35   -2.95    7.12
   1   0 -35   -3.44    6.55
   1   0 -33   -2.75    9.37
   1   0 -33    1.63    4.39
   1   0 -31   -2.49    6.71
   1   0 -31    1.54    4.13
   1   0 -29   -2.28    5.50
   1   0 -29    5.74    4.89
  -1   0  27    4.39    3.05
   1   0 -27   -2.04    5.50
   1   0 -27    1.33    3.22
  -1   0  25    3.88    2.58
  -1   0  25   -1.17    4.23
   1   0 -25   -1.85    4.46
   1   0 -25    1.23    3.32
  -1   0  23    0.58    2.09
   1   0 -23   -1.64    4.42
  -1   0  23    2.19    4.37
   1   0 -23    1.13    2.72
  -1   0  21   -0.51    1.38
   1   0 -21   -1.47    3.06
  -1   0  21    3.03    2.98
   1   0 -21    1.03    2.48
  -1   0  19    2.70    1.96
  -1   0  19    0.92    1.57
   1   0 -19    2.56    2.67
   1   0 -19    0.93    2.23
  -1   0  17   -0.39    1.26
  -1   0  17   -0.83    2.84
   1   0 -17   -1.11    2.68
   1   0 -17   -0.82    2.62
  -1   0  15    1.36    1.42
   1   0 -15    4.80    2.83
  -1   0  15    2.21    2.17
   1   0 -15   -0.72    1.95
  -1   0  13    0.29    0.78
  -1   0  13    0.64    1.34
   1   0 -13   -0.80    2.17
   1   0 -13    1.23    1.66
  -1   0  11   -0.24    0.50
  -1   0  11   -0.54    1.46
   1   0 -11   -0.65    1.56
   1   0 -11    0.51    1.07
  -1   0  11    1.46    1.31
  -1   0   9    0.96    0.73
  -1   0   9    0.44    0.92
   1   0  -9   -0.51    0.87
  -1   0   9    0.39    0.95
   1   0  -9   -0.41    0.99
   1   0  -7   -0.37    0.89
  -1   0   7    0.33    0.89
  -1   0   7    0.44    0.53
  -1   0   7   -0.30    1.07
   1   0  -7   -0.31    0.91
  -1   0   5    0.91    0.72
   1   0  -5   -0.24    0.65
  -1   0   5    0.35    0.49
  -1   0   5    0.41    0.74
   1   0  -5    0.42    0.51
   1   0  -3    0.13    0.44
  -1   0   3    0.11    0.34
  -1   0  -3   -0.38    0.80
   1   0   3    0.75    0.57
   1   0   5    0.42    1.02
  -1   0  -5   -0.99    1.69
  -1   0  -5    1.42    0.76
  -1   0  -7    0.62    1.49
   1   0   7    2.08    1.77
   1   0   7    0.45    0.90
  -1   0  -7   -0.20    0.72
   1   0   9    0.62    1.50
  -1   0  -9   -0.77    2.07
   1   0   9    0.27    0.66
  -1   0  -9    0.49    0.72
  -1   0 -11    1.72    1.15
   1   0  11    1.65    1.12
  -1   0 -11    4.61    2.72
   1   0  11   -2.86    1.72
  -1   0 -11    0.62    1.50
   1   0  13    1.92    1.38
  -1   0 -13   -0.33    0.89
  -1   0 -13   -0.72    1.51
  -1   0 -13    1.07    2.24
   1   0  13    0.80    1.94
   1   0  15   -0.44    1.06
  -1   0 -15    3.68    2.96
   1   0  15    2.67    2.40
  -1   0 -15   -0.82    1.98
  -1   0 -15    0.38    1.12
  -1   0 -17    0.43    1.48
  -1   0 -17    1.13    0.62
   1   0  17    3.01    2.26
  -1   0 -17    0.92    2.93
   1   0  17    0.97    3.10
  -1   0 -17    1.41    3.80
   1   0  19   -1.13    1.93
   1   0  19    1.06    2.55
  -1   0 -19    1.60    3.84
  -1   0 -19   -1.02    2.46
  -1   0 -19    1.57    1.89
  -1   0 -21    2.25    2.71
   1   0  21    0.66    1.77
   1   0  21    2.27    3.36
  -1   0 -21   -3.58    3.74
  -1   0 -23   -1.23    3.31
   1   0  23    2.93    2.79
  -1   0 -23   -1.99    6.35
   1   0  23    1.21    4.37
  -1   0 -25    1.33    2.78
   1   0  25    0.84    2.25
   1   0  25   -1.28    5.12
  -1   0 -25   -2.20    7.02
  -1   0 -27   -1.42    4.20
   1   0  27    0.92    2.71
  -1   0 -27    2.41    5.81
  -1   0 -29   -2.68    6.45
  -1   0 -29   -3.03    5.48
  -1   0 -31   -5.79   10.46
  -1   0 -31   11.22    5.79
  -1   0 -33   -3.11    8.39
  -1   0 -33   -1.69    5.40
  -1   0 -35    3.34    6.96
  -1   0 -35   -3.57    7.13
  -1   0 -37   -3.64    9.79
  -1   0 -37   -1.86    5.94
  -1   0 -39  -11.46   11.27
  -1   0 -39   -3.88    7.01
   1   1 -40  308.19   30.06
   1  -1 -38   13.57   14.18
   1   1 -38   30.10   18.03
   1   1 -36   62.76   20.28
   1  -1 -36   82.74   22.26
   1  -1 -36  173.77   22.62
   1   1 -36  150.26   21.12
   1   1 -34   37.33   15.26
   1  -1 -34   32.03   14.22
   1   1 -34   59.96   13.21
   1  -1 -32  100.11   22.28
   1   1 -32  112.16   24.04
   1   1 -32  207.51   23.57
   1  -1 -32  200.15   23.23
  -1   1  32  176.43   17.16
   1  -1 -30  342.25   39.46
   1  -1 -30  411.06   34.51
   1   1 -30  428.24   35.12
  -1   1  30  372.40   27.04
   1  -1 -28   69.36   17.18
   1   1 -28   90.48   18.93
   1  -1 -28  149.10   18.62
   1   1 -28  177.66   19.95
  -1   1  28  116.64   12.70
   1   1 -26  153.70   23.68
   1  -1 -26  159.71   23.83
   1   1 -26  242.13   23.28
   1  -1 -26  239.34   23.15
  -1   1  26  178.78   16.18
   1   1 -24   81.95   15.96
   1  -1 -24   63.20   13.96
  -1   1  24   86.89   10.29
  -1   1  24  123.33   15.32
  -1  -1  24  125.69   15.41
   1  -1 -24  157.00   17.16
   1   1 -24  114.75   14.99
   1   1 -22  890.93   66.37
   1  -1 -22  870.63   65.87
  -1   1  22  970.79   55.63
  -1  -1  22 1150.22   58.53
  -1   1  22 1165.62   63.86
  -1  -1  22 1220.50   64.82
   1   1 -22 1205.19   64.64
   1  -1 -22 1247.66   65.11
   1   1 -20   36.43    9.40
   1  -1 -20   55.37   11.34
  -1   1  20   48.90    6.78
  -1  -1  20   53.54    5.42
  -1  -1  20   54.40    7.55
  -1  -1  20   78.42   11.01
  -1   1  20   72.86   10.66
   1  -1 -20   61.36    9.76
   1   1 -20   56.07    9.34
   1  -1 -18    8.22    1.73
   1  -1 -18   10.81    1.94
  -1  -1  18    9.24    2.08
  -1   1  18   10.62    2.93
  -1  -1  18    6.96    2.57
  -1   1  18   12.84    4.39
  -1  -1  18    5.19    3.32
   1   1 -18   12.18    5.30
   1  -1 -18    4.94    3.95
   1  -1 -18   16.27    4.85
   1   1 -18   10.36    4.05
   1   1 -16 1681.38   79.24
   1  -1 -16 1627.94   78.36
   1  -1 -16 1408.56   69.21
  -1   1  16 1339.82   72.37
   1  -1 -16 1638.30   69.50
  -1  -1  16 1492.85   70.36
  -1  -1  16 1515.76   73.18
  -1  -1  16 1653.53   79.23
  -1   1  16 1688.30   79.30
   1  -1 -16 1278.01   80.05
   1   1 -16 1284.27   80.00
   1  -1 -14 2847.20  128.12
   1   1 -14 2978.32  128.70
   1  -1 -14 2554.68  120.30
   1  -1 -14 2649.62  120.34
  -1   1  14 2387.29  122.79
  -1  -1  14 2748.25  121.26
  -1  -1  14 2887.34  123.65
  -1  -1  14 2933.49  129.37
  -1   1  14 3016.88  129.32
   1   1 -14 2291.74  129.31
   1  -1 -14 2341.93  130.33
   1   1 -12  348.54   22.98
   1  -1 -12  378.59   23.21
   1  -1 -12  330.46   18.27
   1   1 -12  400.62   18.79
   1  -1 -12  340.61   18.21
  -1   1  12  323.14   20.10
  -1  -1  12  333.51   18.89
  -1  -1  12  400.81   20.47
  -1   1  12  371.01   23.68
  -1  -1  12  365.90   23.64
   1  -1 -12  300.35   24.14
   1   1 -12  315.58   24.49
   1   1 -10  338.30   20.82
   1  -1 -10  314.81   20.40
   1  -1 -10  317.80   17.05
   1  -1 -10  368.70   16.97
   1   1 -10  321.61   16.21
  -1   1  10  281.57   18.10
  -1  -1  10  308.53   17.43
  -1  -1  10  347.23   18.38
  -1   1  10  344.76   21.23
  -1  -1  10  318.85   20.85
   1   1 -10  292.13   21.70
   1  -1 -10  297.86   21.57
   1   1  -8  393.85   22.07
   1  -1  -8  373.77   21.74
  -1   1   8  366.68   21.84
  -1  -1   8  362.19   21.80
   1  -1  -8  389.19   19.17
   1  -1  -8  382.16   19.52
  -1   1   8  381.57   20.97
   1   1  -8  390.58   18.02
   1  -1  -8  384.68   19.14
  -1  -1   8  374.29   19.83
  -1  -1   8  335.06   19.86
  -1   1   8  413.73   22.52
  -1  -1   8  401.16   22.47
   1   1  -8  367.06   23.07
   1  -1  -8  358.86   22.78
   1  -1  -6 2143.29   94.24
   1   1  -6 2202.06   94.40
  -1   1   6 2121.54   94.48
  -1  -1   6 2078.57   94.36
   1   1  -6 2045.84   92.29
   1  -1  -6 2205.84   92.60
  -1   1   6 1914.70   92.16
   1  -1  -6 2002.12   91.72
  -1   1   6 2035.28   93.21
   1  -1  -6 2094.55   93.03
  -1  -1   6 2147.84   93.41
  -1  -1   6 2087.05   94.70
  -1   1   6 2165.67   94.80
   1  -1  -6 1949.19   95.29
   1   1  -6 1996.48   95.37
  -1  -1   6 1852.87   92.51
   1  -1  -4   15.12    2.12
  -1   1   4   20.47    2.46
  -1  -1   4   17.33    2.35
   1   1  -4   18.43    2.31
  -1  -1   4   18.23    2.60
  -1   1   4   21.76    2.60
   1  -1  -4   21.66    2.52
  -1   1   4   20.17    2.19
   1   1  -4   21.25    2.22
   1  -1  -4   17.99    2.16
  -1  -1   4   24.37    2.70
   1   1  -4   21.54    2.57
  -1  -1   4   17.86    2.34
  -1   1   4   24.10    2.64
  -1  -1   4   22.75    1.96
   1   1  -4   16.24    2.43
   1  -1  -4   21.14    2.72
   1   1  -4   28.17    2.34
  -1   1   2 1152.81   54.74
  -1  -1   2 1156.50   54.70
   1   1  -2 1180.27   54.76
  -1  -1   2 1188.95   53.83
   1   1  -2 1265.97   55.56
   1   1  -2 1193.36   53.78
   1  -1  -2 1166.05   55.12
  -1   1   2 1213.80   55.14
  -1  -1   2 1306.49   55.58
   1   1  -2 1209.54   55.62
  -1  -1   2 1156.59   55.49
  -1   1   2 1287.23   55.60
  -1   1   0  217.09   12.96
   1   1   0  237.95   12.27
   1   1   0  244.37   12.86
  -1  -1   0  224.42   12.31
   1   1   0  226.58   11.94
   1  -1   0  252.23   13.15
  -1   1   0  221.82   11.98
   1  -1   0  234.27   12.14
  -1  -1   0  225.35   12.57
  -1   1   0  224.13   12.50
   1   1   0  204.30   12.42
   1   1   0  252.47   12.70
  -1  -1   0  255.21   12.74
  -1   1   0  260.73   12.79
  -1   1  -2  829.46   14.39
   1  -1   2  843.26   12.25
  -1   1  -2  817.74   11.49
  -1   1  -2  793.99   13.67
   1   1   2  881.39   13.74
   1   1   2  791.53   17.48
   1   1   2  742.62   13.72
  -1  -1  -2  851.61   14.70
   1   1   2  758.84   13.33
  -1   1  -2  822.54   14.65
  -1  -1  -2  880.10   15.34
  -1  -1  -2  826.51   13.27
  -1   1  -4   16.26    2.34
   1  -1   4   22.17    2.70
  -1  -1  -4   26.89    2.83
   1   1   4   18.35    2.53
  -1  -1  -4   20.78    2.79
  -1   1  -4   18.21    2.30
   1  -1   4   22.03    2.48
   1   1   4   18.26    3.22
  -1   1  -4   17.94    2.14
  -1   1  -4   17.50    3.80
  -1  -1  -4   19.60    4.10
   1  -1   4   22.30    2.36
   1  -1   4   17.14    3.13
   1  -1   6   -0.22    0.65
  -1  -1  -6    0.52    0.83
   1   1   6    0.50    0.67
  -1   1  -6    1.03    1.25
   1   1   6    1.72    0.98
  -1   1  -6    0.99    0.69
   1  -1   6    1.14    0.65
  -1   1  -6    1.81    1.78
  -1  -1  -6    1.22    1.80
   1  -1   6    1.32    1.40
   1  -1   6    1.55    0.99
   1   1   6    0.87    1.17
   1   1   8  692.18   31.90
  -1  -1  -8  720.46   34.44
   1   1   8  633.43   33.40
  -1   1  -8  633.48   31.88
  -1   1  -8  616.43   32.90
   1  -1   8  722.56   32.24
  -1   1  -8  741.75   36.54
  -1  -1  -8  728.68   36.36
   1   1   8  728.21   37.90
  -1   1  -8  571.36   38.41
   1  -1   8  690.97   37.61
   1  -1   8  549.84   32.72
  -1  -1  -8  643.97   39.42
   1   1  10   55.90    4.76
  -1  -1 -10   70.15    6.98
   1   1  10   64.19    6.34
   1  -1  10   64.59    8.49
  -1   1 -10   49.92    8.67
  -1  -1 -10   42.53    8.02
   1   1  10   63.84    8.37
   1  -1  10   60.42    4.94
  -1  -1 -10   68.53    8.09
  -1   1 -10   70.81    8.23
   1  -1  10   60.12    7.87
  -1   1 -10   70.59    5.69
  -1  -1 -12    7.19    2.37
   1  -1  12    3.34    2.42
  -1   1 -12    7.76    1.84
   1   1  12    5.86    2.06
  -1   1 -12    2.06    2.16
   1  -1  12    4.44    2.68
   1   1  12    4.39    2.79
  -1  -1 -12    1.04    2.19
  -1  -1 -12    3.90    2.08
   1  -1  12    4.09    1.21
  -1   1 -12    4.59    2.38
  -1  -1 -14 1219.00   55.44
   1   1  14  964.36   52.71
  -1   1 -14 1097.74   51.09
   1  -1  14  996.98   49.67
   1  -1  14 1026.64   57.29
  -1   1 -14  906.01   61.53
   1   1  14 1132.77   59.46
  -1  -1 -14  856.10   60.89
   1  -1  14 1143.61   59.86
  -1   1 -14 1130.34   58.52
  -1  -1 -14 1193.77   58.69
   1   1  16 1073.47   57.49
  -1   1 -16 1174.19   55.44
   1  -1  16 1148.47   53.81
   1  -1  16 1121.32   61.73
   1   1  16 1173.43   64.06
   1  -1  16 1238.88   65.10
  -1  -1 -16  992.85   67.46
  -1   1 -16  877.81   65.92
  -1  -1 -16 1292.65   64.09
  -1   1 -16 1247.48   64.18
  -1   1 -18  134.91   10.25
   1  -1  18  125.10    8.61
   1   1  18  124.71   11.60
   1  -1  18  133.75   14.07
   1  -1  18  144.49   15.98
  -1  -1 -18   88.33   15.84
   1   1  18  136.12   15.39
  -1   1 -18  101.23   16.75
  -1   1 -18  131.32   15.06
  -1  -1 -18  126.54   14.69
  -1   1 -20  194.17   13.31
   1  -1  20  181.40   17.61
   1   1  20  157.76   14.27
   1  -1  20  169.96   10.99
   1   1  20  200.56   19.70
  -1  -1 -20  172.56   23.17
   1  -1  20  215.54   20.37
  -1   1 -20  177.60   18.57
  -1  -1 -20  194.24   19.31
  -1   1 -22  235.90   29.69
  -1  -1 -22  258.08   30.90
   1   1  22  325.87   27.22
   1  -1  22  313.94   26.99
  -1   1 -22  357.71   28.28
  -1  -1 -22  327.31   27.28
   1   1  22  282.72   21.31
   1  -1  22  285.98   24.75
  -1   1 -24  218.51   30.34
  -1  -1 -24  255.95   32.07
   1   1  24  391.83   30.19
   1  -1  24  338.77   28.62
   1   1  24  283.17   22.11
  -1  -1 -24  331.71   28.51
  -1   1 -24  349.11   29.18
   1   1  26   75.15   10.23
  -1   1 -26   98.18   14.82
  -1  -1 -26  104.41   15.28
  -1   1 -26   61.76   16.05
  -1  -1 -26   57.77   15.18
   1   1  28  118.53   13.67
  -1   1 -28  138.48   18.54
  -1  -1 -28  127.50   17.84
  -1   1 -28   69.99   18.91
  -1  -1 -28  126.20   23.82
   1   1  30  197.20   18.89
  -1  -1 -30  178.34   21.91
  -1   1 -30  117.91   25.23
  -1  -1 -30  156.61   27.76
   1   1  32  410.03   30.70
  -1  -1 -32  420.55   36.21
  -1   1 -32  484.72   38.43
  -1   1 -32  242.12   38.07
  -1  -1 -32  260.95   39.39
  -1  -1 -34   27.56    9.79
  -1   1 -34   38.05   11.27
  -1   1 -34   16.25   12.42
  -1  -1 -34   16.48   11.96
  -1   1 -36   70.72   15.00
  -1  -1 -36   66.83   14.62
  -1  -1 -36   28.15   16.03
  -1   1 -36   41.64   17.89
  -1  -1 -38  195.76   25.30
  -1   1 -38  187.08   24.88
  -1  -1 -38   90.87   27.40
  -1   1 -38  108.26   29.20
   1   2 -39   49.62   19.65
   1  -2 -39   36.47   18.21
   1   2 -37   -3.34   13.95
   1  -2 -37    3.44   13.10
   1   2 -35  429.90   52.59
   1  -2 -35  464.54   55.00
  -1   2  33  119.22   14.28
   1   2 -33  138.44   19.05
   1  -2 -33  130.66   18.86
   1  -2 -33   85.63   21.93
   1   2 -33   83.27   21.64
  -1   2  31    1.80    3.25
   1  -2 -31    1.47    5.00
   1   2 -31    1.48    4.73
   1   2 -31   -2.66    7.17
   1  -2 -31   -5.47    9.32
  -1   2  29  121.28   13.76
   1   2 -29  148.69   18.76
   1  -2 -29  150.90   18.91
   1  -2 -29   85.90   19.77
   1   2 -29  110.69   21.85
  -1   2  27  657.77   41.39
   1   2 -27  825.98   50.39
   1  -2 -27  919.12   51.87
   1  -2 -27  580.37   54.27
   1   2 -27  513.82   51.79
  -1   2  25   38.08    6.94
  -1  -2  25   50.22    7.97
   1   2 -25   34.09   10.71
   1  -2 -25   51.46   13.26
   1   2 -25   57.13   10.62
   1  -2 -25   43.38    9.25
   1   2 -23  126.67   20.09
   1  -2 -23  118.93   19.57
  -1  -2  23  157.84   14.48
  -1   2  23  161.32   17.45
  -1  -2  23  161.60   17.59
   1  -2 -23  196.79   19.18
   1   2 -23  180.36   18.59
  -1   2  23  150.40   14.32
  -1  -2  21 1114.67   55.18
   1   2 -21 1320.65   65.96
   1  -2 -21 1180.11   64.21
  -1   2  21  942.29   57.70
   1  -2 -21 1146.08   56.62
  -1  -2  21 1227.06   64.91
  -1   2  21 1255.43   64.81
  -1  -2  21 1172.19   58.86
   1   2 -21  893.88   67.77
   1  -2 -21  955.02   69.00
   1  -2 -19   32.84    4.43
   1  -2 -19   35.85    4.90
  -1   2  19   27.97    5.31
   1   2 -19   26.86    8.11
   1  -2 -19   18.85    7.34
  -1   2  19   36.62    7.24
  -1  -2  19   37.45    7.40
  -1  -2  19   33.70    5.50
   1  -2 -19   31.09    6.73
  -1  -2  19   32.36    4.54
   1   2 -19   31.61    6.83
   1  -2 -17 1409.41   72.11
   1   2 -17 1553.26   73.40
  -1  -2  17 1319.66   66.24
  -1  -2  17 1419.54   69.48
   1  -2 -17 1427.75   65.74
  -1  -2  17 1521.13   73.72
  -1   2  17 1519.56   73.38
  -1  -2  17 1400.39   68.13
   1   2 -17 1117.66   75.88
   1  -2 -17 1128.25   76.60
   1  -2 -17 1427.58   66.03
  -1   2  17 1179.74   67.95
   1  -2 -15  772.88   42.61
   1   2 -15  804.59   43.16
  -1  -2  15  709.51   38.04
   1  -2 -15  743.07   36.75
  -1  -2  15  765.03   40.49
  -1  -2  15  799.54   43.24
  -1   2  15  806.63   43.07
  -1  -2  15  679.38   38.16
   1  -2 -15  646.57   46.04
   1   2 -15  659.96   45.59
   1   2 -15  772.72   36.88
  -1   2  15  642.29   39.23
   1  -2 -15  769.85   37.75
   1  -2 -13   52.86    7.20
   1   2 -13   60.09    7.64
  -1  -2  13   62.98    6.42
   1  -2 -13   57.48    4.95
  -1  -2  13   61.51    7.25
  -1  -2  13   59.74    7.92
  -1   2  13   68.59    8.23
   1   2 -13   45.19    8.40
  -1  -2  13   53.52    5.83
   1  -2 -13   46.29    8.51
   1  -2 -13   55.06    5.76
  -1   2  13   52.88    6.66
   1   2 -13   55.71    5.36
   1   2 -13   64.10    3.91
  -1  -2  11 3960.55  177.72
   1  -2 -11 3856.51  179.43
   1   2 -11 4200.65  179.87
   1   2 -11 4039.78  176.35
   1  -2 -11 4238.25  177.11
  -1   2  11 3571.47  178.19
  -1   2  11 3808.84  177.53
  -1  -2  11 3711.98  178.78
  -1   2  11 4082.00  180.12
  -1  -2  11 4065.25  180.29
   1   2 -11 3554.81  182.77
  -1  -2  11 3848.47  176.29
   1  -2 -11 3672.58  183.38
  -1  -2   9    8.68    2.55
  -1   2   9    7.42    2.29
  -1  -2   9    9.06    1.91
   1   2  -9   10.27    2.56
   1   2  -9    9.88    2.16
  -1   2   9    9.94    2.74
   1  -2  -9   13.11    2.59
  -1  -2   9   12.37    2.61
   1  -2  -9   10.75    2.55
   1   2  -9    9.15    2.41
  -1  -2   9   14.24    3.24
   1   2  -9   10.33    3.22
  -1   2   9    8.61    2.59
   1  -2  -9    8.08    2.93
  -1  -2   7    5.86    2.09
   1   2  -7    6.52    2.14
   1  -2  -7    7.36    1.98
   1   2  -7    3.77    1.51
  -1   2   7    7.16    2.07
  -1   2   7    5.94    1.65
  -1  -2   7    8.02    1.63
   1   2  -7    6.42    1.52
  -1   2   7    7.16    1.93
   1  -2  -7    5.70    2.38
   1   2  -7    6.52    2.40
  -1  -2   7    7.38    2.02
   1   2  -7   11.88    2.52
  -1  -2   7    7.09    2.04
   1   2  -7    6.70    1.85
   1  -2  -7    7.35    1.84
  -1  -2   5 1510.61   72.43
   1   2  -5 1638.51   73.09
  -1  -2   5 1507.70   72.74
  -1   2   5 1637.40   72.79
   1   2  -5 1522.81   71.34
   1  -2  -5 1735.06   73.72
   1  -2  -5 1497.31   71.71
  -1   2   5 1456.61   71.03
   1   2  -5 1558.52   72.43
  -1  -2   5 1433.28   69.91
   1  -2  -5 1478.24   72.48
  -1  -2   5 1537.52   70.24
  -1   2   5 1513.58   70.12
   1  -2  -5 1569.32   72.57
   1   2  -5 1465.23   72.31
   1   2  -5 1553.57   69.71
  -1  -2   3 1341.02   63.43
  -1  -2   3 1571.82   67.32
  -1   2   3 1361.68   63.39
   1   2  -3 1520.92   67.20
   1   2  -3 1429.70   67.47
  -1   2   3 1491.15   67.28
   1   2  -3 1394.96   65.95
  -1   2   3 1326.65   65.74
   1   2  -3 1391.75   67.56
   1  -2  -3 1579.70   68.17
   1   2  -3 1471.80   64.29
  -1  -2   3 1390.93   64.46
  -1   2   3 1422.58   65.86
   1   2  -3 1354.94   66.99
   1  -2  -3 1346.30   66.81
  -1   2   3 1363.40   63.36
  -1  -2   3 1430.62   63.45
   1  -2  -3 1449.10   65.09
   1   2  -3 1420.03   65.05
  -1   2   1    5.58    1.67
   1   2  -1    5.75    1.76
   1  -2  -1    5.01    1.61
   1   2  -1    3.88    1.05
  -1   2   1    3.02    1.15
  -1   2   1    6.44    1.84
  -1  -2   1    4.94    1.76
   1   2  -1    6.11    1.80
  -1   2   1    4.57    1.54
   1   2  -1    5.75    1.47
  -1   2   1    5.41    1.64
   1   2  -1    5.77    1.74
   1  -2  -1    4.50    1.63
   1   2  -1    5.13    1.52
  -1  -2   1    3.83    1.28
  -1   2  -1  145.95   10.56
   1   2   1  154.51   10.72
  -1  -2  -1  132.62   10.46
  -1   2  -1  149.04    9.41
   1  -2   1  140.10    9.51
   1   2   1  149.83    9.38
   1   2   1  165.98   10.77
  -1   2  -1  155.69   10.87
  -1   2  -1  175.09   11.51
  -1   2  -1  148.42   10.13
   1   2   1  158.11   10.18
   1  -2   1  154.51   11.22
   1   2   1  167.02   11.16
   1   2   1  151.08   10.14
  -1  -2  -1  148.27   10.20
  -1   2  -3 1303.95   60.27
   1   2   3 1167.86   59.12
  -1  -2  -3 1280.69   59.45
  -1  -2  -3 1282.17   60.44
   1   2   3 1170.86   59.95
  -1   2  -3 1204.84   59.16
  -1   2  -3 1393.78   60.76
  -1   2  -3 1213.88   57.87
   1  -2   3 1210.90   58.36
  -1  -2  -3 1229.71   60.21
  -1   2  -3 1273.76   57.47
  -1   2  -3 1242.17   59.88
   1   2   3 1311.62   59.89
  -1  -2  -3 1235.47   57.34
   1   2   3 1248.62   57.77
   1  -2   3 1309.81   57.91
  -1   2  -5   48.06    5.31
   1  -2   5   42.45    4.31
  -1  -2  -5   50.29    5.48
  -1  -2  -5   42.69    4.73
  -1   2  -5   39.17    4.88
   1   2   5   39.86    4.73
  -1   2  -5   41.38    4.37
  -1  -2  -5   42.51    4.36
   1  -2   5   46.05    5.08
  -1   2  -5   44.31    4.86
   1   2   5   46.34    4.85
   1   2   5   38.87    4.57
  -1  -2  -5   36.22    6.42
  -1   2  -5   21.59    5.33
  -1   2  -5   40.59    3.91
   1  -2   5   42.33    4.74
   1   2   7  560.18   29.95
  -1   2  -7  558.36   30.47
   1  -2   7  554.22   30.36
   1  -2   7  606.56   28.84
  -1   2  -7  540.10   29.63
  -1  -2  -7  615.00   30.94
  -1  -2  -7  610.38   29.72
   1   2   7  516.78   29.95
  -1  -2  -7  574.02   30.33
  -1   2  -7  595.79   30.55
   1  -2   7  568.96   29.92
  -1   2  -7  505.70   35.35
  -1  -2  -7  484.75   35.20
   1   2   7  551.72   30.78
  -1   2  -7  553.15   28.53
   1  -2   7  597.01   31.31
   1  -2   9 3612.00   47.41
   1   2   9 3590.07   43.99
  -1  -2  -9 4290.48   48.91
  -1  -2  -9 4067.76   44.10
   1   2   9 3442.22   46.96
  -1   2  -9 3634.49   43.29
   1  -2   9 3856.17   44.42
  -1  -2  -9 3938.17   52.42
  -1   2  -9 4284.80   54.11
  -1  -2  -9 3511.31   71.82
  -1   2  -9 3398.10   40.75
   1  -2   9 4223.60   56.79
   1  -2   9 4062.73   42.45
   1   2   9 4000.94   55.47
  -1   2  -9 3388.59   71.14
  -1  -2 -11  378.37   17.89
   1  -2  11  372.23   21.95
   1   2  11  349.78   20.55
   1   2  11  311.89   21.38
  -1  -2 -11  382.60   20.80
  -1   2 -11  326.92   20.28
  -1   2 -11  276.57   19.92
  -1   2 -11  397.48   24.02
   1  -2  11  359.72   20.56
  -1  -2 -11  382.75   23.72
   1  -2  11  377.46   20.66
   1  -2  11  393.33   24.95
  -1  -2 -11  326.85   28.27
  -1   2 -11  319.48   27.86
   1   2  11  394.98   24.55
   1   2  13 2949.75  141.55
   1  -2  13 3214.20  144.03
   1   2  13 2871.16  143.74
  -1  -2 -13 3375.56  142.32
  -1   2 -13 2628.62  140.94
  -1   2 -13 2999.67  140.07
   1  -2  13 3134.57  141.73
  -1  -2 -13 3452.59  147.48
  -1   2 -13 3666.51  148.36
  -1   2 -13 2758.39  154.39
   1  -2  13 3034.17  142.29
   1  -2  13 3454.82  149.18
  -1  -2 -13 2907.46  155.00
   1   2  13 3708.30  149.10
  -1  -2 -15  426.57   23.20
   1   2  15  335.38   24.15
   1  -2  15  396.30   24.57
   1   2  15  335.82   22.03
  -1   2 -15  429.00   21.47
   1   2  15  474.38   29.47
   1  -2  15  399.26   23.89
   1  -2  15  402.01   28.26
  -1  -2 -15  368.20   33.63
  -1   2 -15  334.81   31.96
   1  -2  15  404.94   22.53
  -1  -2 -15  454.58   28.78
  -1   2 -15  453.75   28.70
  -1   2 -17  141.61   15.18
  -1  -2 -17  164.14   16.05
   1  -2  17  147.91   10.97
   1  -2  17  170.78   13.49
   1   2  17  155.89   15.93
   1  -2  17  187.13   17.43
   1  -2  17  157.09   12.81
  -1   2 -17  118.12   18.46
  -1  -2 -17  112.86   18.44
  -1  -2 -17  163.55   11.63
   1   2  17  131.20   12.71
   1  -2  19  784.08   42.14
  -1   2 -19  892.42   51.79
  -1  -2 -19  951.44   52.32
   1  -2  19  905.49   46.30
   1  -2  19  918.08   52.47
   1   2  19  863.52   51.40
   1  -2  19  819.82   45.60
  -1  -2 -19  748.21   58.55
  -1   2 -19  705.85   57.25
  -1  -2 -19  909.57   43.46
   1   2  19  764.88   45.87
  -1  -2 -21  129.59   15.46
  -1   2 -21  101.26   14.01
   1   2  21  103.03   11.74
   1  -2  21  143.54   12.61
   1  -2  21  128.99   15.50
   1   2  21  121.27   15.02
  -1   2 -21   85.59   17.21
   1  -2  21  134.29   12.64
  -1  -2 -21   75.61   16.75
   1   2  23    0.75    1.56
  -1   2 -23   -1.17    3.46
  -1  -2 -23    1.16    3.11
  -1  -2 -23    2.26    6.10
   1   2  23   -1.11    3.79
   1  -2  23   -3.40    4.10
  -1   2 -23    6.48    5.20
   1  -2  23   -0.70    2.40
   1   2  25  105.46   12.57
  -1  -2 -25  140.26   17.33
  -1   2 -25  138.39   17.21
  -1   2 -25  102.01   20.28
  -1  -2 -25   97.50   20.38
   1  -2  25  128.04   13.28
   1   2  27  721.82   47.43
  -1   2 -27  940.78   56.84
  -1  -2 -27  897.92   56.10
  -1   2 -27  680.29   63.39
   1  -2  27  945.23   49.60
  -1  -2 -27  699.10   64.34
   1   2  29   23.41    6.45
  -1  -2 -29   38.89   10.07
  -1   2 -29   48.08   10.92
  -1  -2 -29   28.84   12.61
  -1   2 -29   19.64   11.30
   1  -2  29   47.95    8.50
   1   2  31   46.27    9.03
  -1  -2 -31   59.80   12.81
  -1   2 -31   54.26   12.39
  -1   2 -31   39.34   16.41
  -1  -2 -31   18.67   12.01
   1   2  33  563.73   39.26
  -1  -2 -33  704.18   48.57
  -1   2 -33  739.12   49.92
  -1  -2 -33  354.35   50.38
  -1   2 -33  451.76   54.35
   1   2  35   21.10    7.09
  -1  -2 -35   17.10    8.00
  -1   2 -35   18.99    8.34
  -1   2 -35    6.95   11.85
  -1  -2 -35   -3.62   16.31
  -1  -2 -37  234.12   27.04
  -1   2 -37  245.20   27.85
  -1   2 -37  121.71   30.36
  -1  -2 -37  147.96   33.11
  -1   2 -39  126.83   30.95
  -1  -2 -39  150.35   33.22
  -1   3  38  107.62   15.07
  -1   3  36  142.58   17.07
  -1   3  34   85.96   12.70
  -1   3  32    3.04    3.23
   1  -3 -32   -3.12   12.47
  -1   3  30   43.14    8.73
   1  -3 -30   60.87   18.25
  -1   3  28   11.76    5.01
   1  -3 -28    2.63    7.76
   1   3 -28   12.61    9.62
  -1   3  26   36.63    7.59
   1  -3 -26   54.94   10.32
   1   3 -26   71.32   11.70
   1   3 -26   25.43   11.31
   1  -3 -26   52.91   14.90
  -1   3  24   39.59    7.35
   1  -3 -24   13.16    8.46
   1   3 -24   23.20    9.60
   1  -3 -24   32.50    7.70
   1   3 -24   43.93    8.95
   1   3 -22  217.27   27.86
   1  -3 -22  219.90   28.38
   1   3 -22  302.70   23.83
   1  -3 -22  292.04   23.52
  -1   3  22  240.20   20.12
   1  -3 -20  278.80   22.17
  -1  -3  20  259.05   18.07
   1   3 -20  299.64   22.89
  -1  -3  20  281.78   20.57
  -1  -3  20  294.83   22.77
   1   3 -20  240.82   27.79
   1  -3 -20  249.85   28.76
  -1   3  20  211.69   19.18
  -1  -3  18  330.00   21.68
   1  -3 -18  388.13   25.77
   1   3 -18  326.24   24.50
  -1  -3  18  347.53   23.92
  -1  -3  18  394.46   26.12
  -1  -3  18  337.61   21.24
   1  -3 -18  296.84   30.77
   1   3 -18  279.82   29.86
   1  -3 -18  383.29   22.54
  -1   3  18  307.30   23.30
   1  -3 -16 1327.99   68.23
  -1  -3  16 1323.88   65.85
   1   3 -16 1438.90   69.15
   1  -3 -16 1427.90   66.20
  -1   3  16 1172.53   66.64
  -1  -3  16 1343.32   68.10
  -1   3  16 1199.12   65.62
  -1  -3  16 1452.28   69.33
  -1  -3  16 1438.48   64.96
   1  -3 -16 1097.78   75.50
   1   3 -16 1116.14   75.11
   1   3 -14  857.94   45.03
  -1  -3  14  791.53   43.57
   1  -3 -14  844.32   44.49
  -1   3  14  689.00   43.97
   1  -3 -14  843.61   43.65
   1   3 -14  908.67   43.06
  -1   3  14  785.42   43.95
  -1  -3  14  778.02   44.96
  -1  -3  14  912.10   42.39
  -1   3  14  873.85   45.02
  -1  -3  14  852.68   45.19
   1   3 -14  695.18   50.76
   1  -3 -14  765.46   52.54
  -1  -3  12 1245.97   61.69
  -1  -3  12 1193.61   62.61
  -1   3  12 1179.98   61.86
   1  -3 -12 1246.05   61.27
  -1   3  12 1034.00   61.26
   1  -3 -12 1403.16   64.31
   1   3 -12 1332.23   60.66
   1   3 -12 1138.85   60.96
  -1  -3  12 1313.30   59.30
  -1   3  12 1309.98   61.40
  -1  -3  12 1240.87   61.37
   1   3 -12 1030.48   67.11
   1  -3 -12 1097.02   68.18
  -1  -3  10  690.65   35.79
  -1  -3  10  665.05   36.26
  -1   3  10  621.00   35.57
   1   3 -10  665.93   34.17
   1  -3 -10  641.97   34.89
   1  -3 -10  678.43   37.06
  -1   3  10  566.15   35.17
   1   3 -10  602.15   34.79
  -1  -3  10  661.23   32.74
   1  -3 -10  648.35   36.50
  -1   3  10  662.43   33.77
  -1  -3  10  687.31   34.13
   1   3 -10  539.88   38.58
   1   3 -10  577.74   32.43
   1  -3 -10  593.15   39.67
  -1  -3   8  690.47   36.86
  -1   3   8  651.33   36.73
   1   3  -8  704.31   37.85
  -1   3   8  644.71   34.49
  -1   3   8  700.13   37.64
   1   3  -8  687.80   35.35
   1  -3  -8  722.30   38.38
  -1  -3   8  671.06   33.52
   1   3  -8  656.05   36.23
   1  -3  -8  665.15   37.18
  -1  -3   8  672.62   33.67
  -1   3   8  666.77   33.42
   1   3  -8  546.38   38.06
   1   3  -8  654.48   33.13
   1  -3  -8  624.19   39.34
  -1   3   6  216.32   12.15
  -1  -3   6  211.94   12.24
  -1  -3   6  229.96   16.01
  -1   3   6  220.56   15.93
   1   3  -6  202.68   15.94
  -1   3   6  212.82   14.24
   1   3  -6  249.33   13.29
  -1   3   6  223.86   16.25
   1   3  -6  247.27   16.62
   1  -3  -6  236.45   16.96
   1   3  -6  219.95   14.71
   1   3  -6  210.27   15.39
  -1   3   6  193.52   14.28
  -1  -3   6  207.12   13.11
   1   3  -6  231.29   16.20
   1  -3  -6  201.16   15.53
  -1   3   6  208.47   12.01
  -1  -3   6  211.32   12.18
   1   3  -6  204.62   12.57
   1  -3  -6  226.82   17.12
   1   3  -6  203.94   16.26
   1   3  -4    3.71    0.89
   1  -3  -4    4.52    0.89
   1   3  -4    4.98    2.33
  -1   3   4    4.25    1.82
   1   3  -4    6.74    2.33
   1  -3  -4    8.50    2.80
   1   3  -4    4.59    1.50
  -1   3   4    4.43    2.06
   1   3  -4    4.04    1.83
  -1  -3   4    4.22    1.47
  -1   3   4    3.86    1.70
   1   3  -4    4.59    1.40
   1  -3  -4    4.87    2.20
   1   3  -4    4.70    2.05
  -1   3   4    3.11    0.82
  -1  -3   4    4.20    0.86
  -1   3   4    5.96    2.47
  -1  -3   4    5.66    2.35
   1   3  -4    5.24    2.47
   1   3  -2  218.30   13.98
   1   3  -2  222.47   15.97
   1   3  -2  220.63   14.85
  -1   3   2  221.89   14.77
   1  -3  -2  236.59   16.79
  -1   3   2  217.25   14.13
   1   3  -2  212.47   13.09
   1  -3  -2  211.87   15.80
   1   3  -2  214.35   15.49
  -1   3   2  207.83   15.22
   1   3  -2  223.33   16.28
  -1   3   2  237.65   16.40
  -1   3   2  261.87   16.29
   1   3  -2  242.72   15.96
  -1   3   0   67.16    7.39
   1   3   0   66.34    7.34
   1   3   0   64.69    5.91
  -1   3   0   69.59    6.31
  -1   3   0   80.04    7.97
   1   3   0   72.00    7.63
   1   3   0   75.77    7.98
   1   3   0   71.50    7.01
  -1   3   0   59.99    6.57
   1  -3   0   72.26    8.24
  -1   3   0   73.83    8.03
   1   3   0   61.36    6.34
   1   3   2  974.53   51.60
  -1   3  -2 1245.56   54.63
  -1   3  -2 1043.52   52.02
   1   3   2 1007.32   53.30
   1   3   2 1018.66   51.47
  -1  -3  -2 1055.96   52.41
   1  -3   2 1066.50   51.05
  -1   3  -2  990.07   50.11
   1   3   2 1013.17   50.60
  -1   3  -2 1019.89   52.91
  -1  -3  -2 1060.66   53.50
   1   3   2 1020.98   48.05
  -1   3  -2 1028.59   53.41
   1   3   2 1175.79   53.31
  -1   3  -2 1111.44   53.17
  -1   3  -4 1765.87   83.51
  -1   3  -4 1705.01   81.73
   1   3   4 1617.38   81.78
  -1   3  -4 1851.79   84.27
  -1  -3  -4 2027.68   84.85
  -1  -3  -4 1668.73   82.08
   1   3   4 1689.82   80.86
   1  -3   4 1686.29   80.54
  -1   3  -4 1590.04   79.43
  -1   3  -4 1626.26   82.85
  -1  -3  -4 1567.36   83.14
   1   3   4 1815.19   77.36
   1  -3   4 1688.96   77.35
   1   3   4 1792.59   82.50
  -1   3  -4 1703.14   82.68
   1   3   6  595.20   31.11
  -1   3  -6  525.80   30.88
  -1   3  -6  581.10   28.02
  -1  -3  -6  516.45   27.50
  -1   3  -6  556.00   32.05
   1   3   6  562.32   31.84
  -1  -3  -6  507.15   30.43
  -1   3  -6  552.43   31.86
  -1   3  -6  559.55   30.42
  -1  -3  -6  644.97   33.52
   1   3   6  498.69   30.54
   1  -3   6  586.87   29.53
  -1  -3  -6  536.56   32.05
   1   3   6  572.67   28.01
   1  -3   6  566.88   28.16
  -1   3  -6  557.63   28.52
  -1  -3  -8 1081.01   52.63
  -1   3  -8 1106.60   52.83
   1   3   8 1082.13   54.14
  -1   3  -8 1031.71   55.51
   1   3   8 1041.21   55.15
  -1  -3  -8 1104.07   54.49
  -1   3  -8 1139.14   55.85
   1   3   8 1057.06   54.96
  -1  -3  -8 1100.99   56.05
  -1   3  -8 1059.89   53.86
   1  -3   8 1134.96   53.22
  -1   3  -8 1024.88   54.48
  -1  -3  -8 1081.41   56.34
   1  -3   8 1111.52   53.25
   1   3   8 1097.38   52.96
  -1   3  -8 1059.45   52.12
   1   3  10 1352.00   62.16
  -1   3 -10 1368.44   62.48
  -1  -3 -10 1343.38   62.23
   1  -3  10 1287.40   62.95
  -1  -3 -10 1200.51   62.35
   1   3  10 1173.08   62.85
  -1   3 -10 1241.42   61.62
  -1   3 -10 1314.37   63.52
  -1  -3 -10 1284.18   64.09
   1   3  10 1188.58   62.69
  -1   3 -10 1363.19   64.48
   1  -3  10 1324.84   61.17
  -1   3 -10 1162.32   62.06
   1  -3  10 1287.23   62.63
   1   3  10 1273.07   62.17
  -1   3 -10  905.06   68.98
  -1   3 -10 1232.50   60.51
  -1  -3 -10  981.98   70.47
   1   3  12 1330.25   62.72
  -1   3 -12 1302.70   64.36
   1  -3  12 1306.42   63.31
  -1  -3 -12 1372.04   64.37
  -1  -3 -12 1379.30   65.63
   1   3  12 1120.36   64.00
  -1   3 -12 1352.03   64.55
  -1  -3 -12 1351.79   63.53
  -1   3 -12 1351.82   62.89
   1   3  12 1152.82   63.25
   1  -3  12 1183.51   64.11
  -1   3 -12 1075.58   62.23
   1  -3  12 1387.43   62.49
   1  -3  12 1271.89   64.65
   1   3  12 1365.98   64.89
  -1  -3 -12 1068.63   74.30
  -1   3 -12 1016.08   73.18
  -1   3 -14 1546.98   72.90
   1  -3  14 1370.91   69.61
  -1  -3 -14 1478.70   72.32
  -1  -3 -14 1582.91   72.15
   1   3  14 1236.27   70.85
  -1   3 -14 1539.08   69.51
  -1  -3 -14 1453.53   70.16
   1   3  14 1287.68   69.71
   1  -3  14 1442.11   71.61
  -1   3 -14 1236.44   68.72
   1  -3  14 1547.69   69.39
   1   3  14 1519.77   72.76
   1  -3  14 1493.83   72.90
  -1  -3 -14 1146.55   81.84
  -1   3 -14 1108.91   81.17
  -1   3 -16  168.05   15.52
   1  -3  16  164.42   13.13
  -1  -3 -16  173.96   15.59
   1  -3  16  173.00   14.77
   1   3  16  162.96   13.38
   1  -3  16  169.66   15.77
   1  -3  16  187.30   13.57
  -1   3 -16   94.81   17.70
  -1  -3 -16  128.24   20.73
  -1  -3 -16  174.13   13.63
  -1   3 -16  184.18   13.15
   1   3  16  142.58   14.06
  -1  -3 -16  200.58   15.15
  -1  -3 -18  246.97   20.32
   1  -3  18  238.84   16.62
  -1   3 -18  267.99   21.14
   1  -3  18  250.84   18.83
   1   3  18  187.90   15.83
  -1  -3 -18  268.49   18.66
   1   3  18  187.39   17.68
  -1  -3 -18  261.39   17.58
   1  -3  18  278.37   21.69
  -1   3 -18  202.03   26.63
  -1  -3 -18  193.51   26.39
   1  -3  18  256.13   17.38
   1  -3  20    0.65    2.49
  -1  -3 -20    0.52    1.87
  -1  -3 -20   -0.59    1.88
   1  -3  20    2.20    2.19
   1   3  20    0.76    2.25
   1  -3  20    1.40    1.86
  -1   3 -20   -0.94    3.20
  -1  -3 -20    0.92    2.93
  -1  -3 -20    8.84    6.52
  -1   3 -20   -2.13    5.12
   1  -3  22  237.56   18.25
   1   3  22  166.11   16.92
   1  -3  22  235.09   17.18
  -1   3 -22  168.39   26.29
  -1  -3 -22  178.81   27.88
  -1   3 -22  224.87   20.97
  -1  -3 -22  195.57   19.82
   1   3  24  182.43   17.70
  -1   3 -24  159.86   26.72
  -1  -3 -24  160.87   27.67
  -1   3 -24  207.73   20.79
  -1  -3 -24  215.92   21.10
   1   3  26  209.94   19.39
  -1   3 -26  158.01   28.77
  -1  -3 -26  132.67   26.16
  -1   3 -26  240.92   23.28
  -1  -3 -26  244.82   23.32
   1   3  28  259.50   22.73
  -1   3 -28  164.88   31.17
  -1  -3 -28  205.33   33.72
  -1   3 -28  323.87   28.18
  -1  -3 -28  295.66   26.92
   1   3  30  168.33   18.08
  -1  -3 -30  134.33   28.92
  -1  -3 -30  203.83   22.54
   1   3  32  265.62   24.13
  -1  -3 -32  309.13   29.21
   1   3  34  162.36   18.53
   1   3  36   81.43   13.29
  -1   4  33  280.91   25.51
  -1   4  31    8.65    4.71
  -1   4  29   52.48    9.79
  -1   4  27  148.69   16.45
  -1   4  25  230.98   20.81
  -1   4  23  125.65   14.30
  -1  -4  21   74.18    9.04
  -1   4  21   64.01    9.92
   1  -4 -21   74.36   10.29
  -1  -4  19 1444.60   73.35
  -1   4  19 1266.76   74.80
  -1   4  17  459.97   31.88
   1  -4 -17  557.72   33.95
   1  -4 -17  538.59   34.29
  -1  -4  17  534.50   31.49
  -1   4  17  437.85   30.66
  -1   4  15  658.62   41.03
   1   4 -15  782.05   41.67
   1  -4 -15  798.75   43.54
   1   4 -15  606.89   39.10
   1  -4 -15  734.31   43.10
  -1   4  15  709.07   39.05
  -1  -4  15  743.05   40.80
  -1   4  15  652.49   40.47
   1   4 -13 2119.44   95.04
   1  -4 -13 2077.11   98.84
   1   4 -13 2032.69   97.03
  -1   4  13 1719.10   95.88
   1   4 -13 1723.96   94.70
  -1  -4  13 2053.63   96.84
  -1   4  13 2029.62   95.10
  -1   4  13 1901.41   96.87
   1  -4 -13 2021.84   98.62
   1  -4 -11    5.88    3.08
   1   4 -11    5.67    2.97
   1   4 -11    7.65    3.02
  -1  -4  11    5.68    2.76
  -1   4  11    8.56    3.10
  -1   4  11    7.56    3.22
   1   4 -11    8.01    3.09
   1   4 -11    7.01    3.08
   1  -4 -11    8.83    3.77
  -1   4  11    5.22    2.63
  -1   4   9  726.34   44.10
   1  -4  -9  821.88   46.59
   1   4  -9  850.83   43.69
   1   4  -9  836.29   45.41
  -1   4   9  764.27   43.19
   1   4  -9  766.29   44.08
   1  -4  -9  819.35   46.10
   1   4  -9  830.40   45.86
  -1   4   9  852.11   44.29
  -1   4   9  800.65   45.46
   1   4  -9  826.27   46.23
   1  -4  -7  402.54   27.97
  -1   4   7  388.76   26.22
   1   4  -7  433.74   25.82
   1   4  -7  430.26   27.36
  -1   4   7  386.12   25.00
  -1  -4   7  426.65   23.73
   1   4  -7  446.97   27.15
   1  -4  -7  408.92   27.67
   1   4  -7  415.37   27.22
  -1   4   7  434.02   26.43
   1   4  -7  418.01   27.96
  -1   4   7  420.14   27.63
   1  -4  -5   99.94   11.38
   1   4  -5  110.20   11.24
   1   4  -5   88.66    9.30
  -1   4   5  104.85   10.53
  -1   4   5  100.49    9.63
   1   4  -5   92.05   10.11
  -1   4   5   94.01    9.14
   1   4  -5  103.42   10.78
   1  -4  -5   84.01   10.19
  -1   4   5  111.83   10.76
  -1   4   5   92.96   10.59
   1   4  -5  116.35   11.77
  -1   4   3  669.09   37.22
   1   4  -3  627.71   33.95
   1   4  -3  707.29   38.45
  -1   4   3  641.26   35.34
   1  -4  -3  676.96   39.00
   1   4  -3  628.53   35.43
  -1   4   3  615.95   34.22
   1   4  -3  670.95   37.05
   1   4  -3  603.57   36.67
  -1   4   3  648.36   36.65
   1   4  -3  619.17   37.60
  -1   4   3  627.18   37.61
  -1   4   1  233.43   16.34
   1   4  -1  200.16   14.95
   1   4  -1  223.59   17.64
   1   4  -1  241.51   16.50
  -1   4   1  209.14   14.75
   1   4  -1  224.48   17.24
  -1   4   1  218.93   16.98
  -1   4   1  245.87   17.46
   1   4  -1  245.96   17.58
  -1   4   1  223.40   17.80
   1   4  -1  219.50   17.86
   1   4   1 1004.09   49.86
  -1   4  -1 1047.92   52.61
  -1   4  -1  934.04   49.66
   1   4   1  943.93   51.66
   1   4   1  936.86   49.30
   1   4   1  905.43   47.52
  -1   4  -1  913.64   47.61
  -1   4  -1  925.35   51.03
   1   4   1 1032.57   51.44
  -1   4  -1 1028.78   51.47
  -1   4  -1  939.19   51.94
  -1   4  -1 1001.25   52.23
  -1   4  -3   20.00    4.16
  -1   4  -3   17.11    4.43
   1   4   3   14.28    3.22
  -1   4  -3   14.29    2.96
  -1   4  -3   13.31    3.84
   1   4   3    8.63    3.01
  -1  -4  -3   15.51    4.35
  -1   4  -3   19.70    4.50
   1   4   3   20.45    4.49
  -1   4  -3   18.01    4.63
  -1   4  -5 2380.37  105.07
   1   4   5 2040.76  101.60
  -1   4  -5 2148.82  101.73
   1  -4   5 2167.65  100.12
   1   4   5 2029.10   99.96
  -1  -4  -5 2130.55  104.01
  -1   4  -5 2020.39  102.98
  -1   4  -5 2131.66  102.70
   1   4   5 2165.14  102.25
   1   4   5 2089.48  103.70
  -1   4  -5 2123.49  103.94
  -1  -4  -7  812.70   44.64
  -1   4  -7  786.95   41.48
   1   4   7  712.55   41.83
  -1   4  -7  798.80   43.32
  -1  -4  -7  778.18   42.43
  -1   4  -7  699.52   41.68
   1   4   7  755.72   40.69
   1  -4   7  761.48   39.92
  -1  -4  -7  740.15   43.67
  -1   4  -7  766.53   43.32
   1   4   7  765.01   41.60
   1   4   7  757.91   43.25
  -1   4  -7  755.48   43.22
   1   4   9  515.58   32.80
  -1  -4  -9  582.79   34.63
  -1  -4  -9  551.47   32.84
  -1   4  -9  599.70   34.10
  -1   4  -9  540.75   31.75
  -1   4  -9  510.68   32.10
   1  -4   9  544.93   30.57
  -1  -4  -9  529.38   34.36
  -1   4  -9  568.10   34.34
   1   4   9  572.04   32.09
  -1   4  -9  563.87   34.11
   1   4   9  506.92   33.00
  -1   4 -11 2242.48  104.56
  -1  -4 -11 2127.29  103.71
  -1   4 -11 2309.42  103.04
  -1  -4 -11 2285.47  105.92
   1   4  11 2011.62  103.93
  -1   4 -11 1929.48  102.34
   1  -4  11 2184.76  101.01
   1   4  11 2210.37  102.41
  -1   4 -11 2123.23  104.94
   1   4  11 1927.03  103.38
  -1  -4 -11 2097.51  105.92
  -1  -4 -13    6.50    3.27
   1   4  13    8.65    3.60
  -1   4 -13   10.44    3.44
   1   4  13   12.48    3.42
   1   4  13    4.04    2.83
  -1   4 -13    6.39    3.10
  -1  -4 -13    7.86    3.56
  -1  -4 -13    6.85    2.92
  -1   4 -13   10.47    3.35
  -1  -4 -15  721.91   42.22
  -1   4 -15  580.07   36.75
   1   4  15  608.52   39.16
  -1   4 -15  709.48   38.99
  -1  -4 -15  734.33   40.48
  -1  -4 -15  730.01   39.22
   1   4  15  579.03   37.73
  -1   4 -17  825.01   51.04
   1   4  17  920.70   54.56
  -1  -4 -17 1110.62   55.54
  -1  -4 -17 1117.39   54.41
  -1   4 -17 1089.79   53.95
   1   4  17  904.27   52.59
  -1   4 -19    7.05    3.46
  -1  -4 -19    5.29    2.77
  -1  -4 -19   11.77    4.16
   1   4  19    1.33    2.14
   1   4  19    5.96    3.25
   1   4  21  200.49   18.82
   1   4  23    3.76    3.21
   1   4  25  272.82   23.83
   1   4  27    2.09    3.32
   1   4  29  418.18   32.14
   1   4  31  367.01   30.29
   1   4  33   36.32    9.13
  -1   5  28   62.86   11.16
  -1   5  26   10.80    4.89
   1  -5 -26    9.59    5.22
  -1   5  24  576.03   41.16
   1  -5 -24  730.01   45.58
   1  -5 -22    6.66    4.02
  -1   5  22    7.00    4.18
  -1   5  20  218.49   21.06
   1  -5 -20  270.33   22.47
   1  -5 -20  272.38   23.93
  -1   5  18  693.32   45.18
   1  -5 -18  820.82   47.31
  -1   5  18  695.19   44.41
   1  -5 -18  807.09   48.27
   1  -5 -16    9.13    4.29
  -1   5  16   16.28    5.19
   1  -5 -16   14.75    5.19
  -1   5  16    9.70    4.41
  -1   5  14 1566.73   86.68
  -1   5  14 1600.28   87.13
   1  -5 -14 1761.91   89.63
   1  -5 -12  230.70   20.42
  -1   5  12  207.51   18.58
  -1   5  12  228.63   19.82
   1  -5 -12  219.06   20.02
  -1   5  10    6.81    3.70
   1  -5 -10    8.92    4.03
   1   5 -10    4.30    3.12
   1  -5 -10    6.22    3.56
  -1   5  10    4.56    3.05
   1  -5  -8  937.97   52.94
  -1   5   8  858.15   49.56
   1   5  -8  884.49   51.84
  -1   5   8  879.62   51.35
   1  -5  -8  892.35   51.88
  -1   5   6  112.45   12.06
  -1   5   6  113.43   13.09
   1   5  -6  125.60   13.78
  -1   5   4    8.18    3.84
  -1   5   4   14.80    4.20
   1   5  -4   10.75    4.37
   1   5  -2  161.95   16.00
  -1   5   2  154.09   15.43
  -1   5   0 1187.28   65.22
  -1   5   0 1281.42   65.61
   1   5   0 1194.83   65.00
   1   5   0 1135.32   64.82
   1   5   2    3.25    3.10
  -1   5  -2    7.83    3.78
  -1   5  -2    7.30    3.79
   1   5   2    6.58    3.29
   1   5   4  426.00   28.18
  -1   5  -4  413.01   30.06
  -1   5  -4  460.96   29.86
   1   5   4  442.40   30.37
   1   5   6 1378.02   70.70
  -1   5  -6 1375.65   71.22
  -1   5  -6 1381.34   72.40
   1   5   6 1353.39   72.24
  -1  -5  -6 1265.12   72.22
  -1   5  -8   35.11    6.71
   1   5   8   33.33    7.03
  -1   5  -8   43.55    7.87
   1   5   8   43.14    7.49
  -1  -5  -8   51.88    8.99
   1   5  10 1020.30   55.40
  -1   5 -10 1009.92   56.28
  -1   5 -10  987.93   54.15
   1   5  10  925.71   55.10
  -1  -5 -10  983.50   56.87
   1   5  12  545.94   36.56
  -1  -5 -12  649.72   39.02
  -1   5 -12  607.96   38.11
   1   5  12  506.75   35.99
  -1   5 -12  586.17   35.58
  -1  -5 -12  620.79   39.35
   1   5  14   37.09    7.38
  -1  -5 -14   35.73    7.40
  -1   5 -14   27.67    5.91
   1   5  14   27.00    6.62
  -1  -5 -14   35.56    7.84
   1   5  16  801.27   48.98
   1   5  16  721.86   46.89
  -1  -5 -16  839.45   50.98
  -1  -5 -18   -1.75    2.35
   1   5  18   -0.83    3.00
  -1  -5 -18    2.14    2.58
   1   5  18    0.95    2.30
   1   5  20   61.74   10.36
  -1  -5 -20   55.78   10.47
   1   5  22   95.69   13.56
  -1  -5 -22  123.39   15.82
   1   5  24  301.88   26.99
  -1  -5 -24  400.19   31.17
   1   5  26    2.28    3.36
  -1  -5 -26   -1.26    3.71
   1   5  28   25.06    7.73
  -1  -5 -28   45.82   10.44
  -1   6  23   57.38   11.14
   1  -6 -23   69.02   12.49
   1  -6 -21   42.59    9.71
  -1   6  21   50.89   10.52
  -1   6  19  175.45   19.53
   1  -6 -19  235.48   21.79
   1  -6 -19  227.37   22.43
   1  -6 -17  138.17   16.23
  -1   6  17   90.77   13.26
  -1   6  17  112.96   14.41
   1  -6 -17  122.40   15.84
   1  -6 -15   68.05   11.52
  -1   6  15   47.72    9.34
   1   6 -15   59.52    9.20
  -1   6  15   55.55   10.04
   1  -6 -15   66.42   11.39
   1  -6 -13  537.80   36.02
  -1   6  13  452.43   32.58
  -1   6  13  433.81   32.98
   1   6 -13  421.43   30.77
   1  -6 -13  481.07   34.98
   1   6 -11   12.05    4.79
   1   6 -11   18.41    5.94
  -1   6  11   12.18    5.50
  -1   6  11   14.66    5.21
   1   6  -9  130.56   14.50
  -1   6   9  113.17   14.70
   1   6  -9  137.44   15.91
   1   6  -7    6.31    4.37
  -1   6   7   14.01    5.67
   1   6  -7   13.01    5.41
  -1   6   5   19.65    6.20
   1   6  -5   17.51    5.49
   1   6  -5   17.87    6.38
   1   6  -3    9.39    4.40
  -1   6   3   11.66    4.84
  -1   6   3    9.91    4.64
   1   6  -3    8.90    4.31
  -1   6   1  137.20   15.80
   1   6  -1  139.78   16.09
  -1   6   1  166.47   16.67
   1   6  -1  105.99   14.19
  -1   6  -1   90.53   12.73
  -1   6  -1   93.19   12.44
   1   6   1   84.71   12.25
   1   6   1   81.36   11.71
  -1   6  -3    3.71    3.35
   1   6   3    1.96    2.64
   1   6   3    1.00    3.42
  -1   6  -3    0.98    3.35
   1   6   5   56.02    9.83
  -1   6  -5   57.24    9.99
  -1   6  -5   67.45   10.40
   1   6   5   59.25   10.38
  -1   6  -7  165.87   17.58
  -1   6  -7  176.49   17.30
   1   6   7  158.40   17.27
  -1   6  -9  103.51   13.34
  -1   6  -9   88.74   11.93
   1   6   9   92.37   12.94
   1   6  11  405.60   30.78
  -1   6 -11  393.84   28.93
  -1   6 -11  412.74   30.91
  -1  -6 -11  430.24   32.41
  -1   6 -13    9.05    4.35
   1   6  13   13.06    5.16
  -1  -6 -13   18.15    6.28
   1   6  13    9.86    4.63
   1   6  15  119.07   14.97
   1   6  15  115.07   14.59
  -1  -6 -15  121.06   15.97
   1   6  17   23.75    7.01
   1   6  17   42.82    9.15
  -1  -6 -17   44.21    9.66
  -1  -6 -19    3.69    4.68
   1   6  19   -1.12    3.29
  -1  -6 -21    5.08    3.76
   1   6  21   11.61    5.42
   1   6  23    3.61    4.81
  -1  -6 -23    3.93    4.18
  -1  -6 -25   41.79   10.30
  -1   7  14    6.95    5.04
   1   7 -12   41.12    8.84
  -1   7  12   39.46    9.54
   1   7 -10   95.55   13.34
   1   7 -10  102.34   14.77
  -1   7  10   91.84   14.22
   1   7  -8   45.33    9.34
   1   7  -8   55.45   10.79
  -1   7   8   40.43    9.65
   1   7  -6  163.26   18.24
   1   7  -6  156.86   18.64
  -1   7   6  190.40   19.85
  -1   7   6  162.64   19.08
  -1   7   4   18.17    6.76
   1   7  -4   34.22    8.30
   1   7  -4   16.07    6.40
  -1   7   4   20.92    6.92
  -1   7   2   68.00   11.64
  -1   7   2   89.99   14.08
   1   7  -2   91.69   13.99
   1   7  -2   83.75   12.80
   1   7   0   55.08   10.70
  -1   7   0   69.00   12.13
  -1   7   0   72.44   11.91
   1   7   0   52.01   10.67
   1   7   2   79.17   12.67
  -1   7  -2   85.97   13.47
  -1   7  -2   89.11   12.91
   1   7   2   93.30   14.07
   1   7   4   64.19   11.39
  -1   7  -4   65.32   11.63
  -1   7  -4   72.76   11.71
   1   7   4   59.60   11.18
   1   7   6    3.42    4.12
  -1   7  -6    2.06    3.73
  -1   7  -6    6.77    4.90
   1   7   6    5.90    5.13
  -1   7  -8  481.33   34.17
  -1   7  -8  501.81   35.98
   1   7   8  455.88   35.08
   1   7   8  436.95   35.00
  -1   7 -10    6.86    4.26
   1   7  10    1.15    3.67
  -1   7 -10    2.26    3.61
  -1   7 -12   -0.95    3.80
   1   7  12    1.15    3.67
   1   7  14  216.71   22.03
   1   7  16   60.14   11.33
   2   0 -40   -3.37   15.19
   2   0 -38  394.00   47.56
   2   0 -36   58.33   18.47
   2   0 -36  140.54   17.08
   2   0 -34  252.33   23.03
   2   0 -34  195.17   24.01
   2   0 -32  569.66   56.61
   2   0 -32  908.12   56.59
   2   0 -30   11.06    7.56
   2   0 -30   15.99    6.34
   2   0 -28  879.83   70.11
   2   0 -28 1271.47   69.81
   2   0 -26  663.37   54.10
  -2   0  26  757.14   43.11
   2   0 -24  165.27   21.52
  -2   0  24  216.93   20.67
   2   0 -24  186.77   19.63
  -2   0  24  170.77   14.39
  -2   0  22 1404.89   70.15
   2   0 -22 1381.31   70.47
  -2   0  20    8.77    2.68
   2   0 -20   12.67    5.52
  -2   0  20   11.96    4.72
   2   0 -20    9.35    3.76
   2   0 -18 1443.61   88.79
  -2   0  18 1937.50   88.55
   2   0 -18 1924.49   88.49
  -2   0  18 1596.34   80.04
   2   0 -16  585.79   38.25
  -2   0  16  632.70   37.21
   2   0 -16  656.00   37.44
  -2   0  16  545.53   30.69
   2   0 -14 4045.69  212.17
  -2   0  14 5269.98  212.15
  -2   0  14 4374.87  209.64
   2   0 -14 5054.21  211.39
  -2   0  14 4372.85  204.81
   2   0 -12 1093.38   62.31
  -2   0  12 1354.54   62.65
  -2   0  12 1164.40   60.48
   2   0 -12 1334.05   61.74
  -2   0  12 1157.59   56.62
   2   0 -10  252.58   17.84
  -2   0  10  288.55   17.94
  -2   0  10  235.22   13.90
  -2   0  10  241.74   16.43
   2   0 -10  283.62   17.50
  -2   0   8 2796.04  130.88
   2   0  -8 2905.02  131.45
   2   0  -8 2708.66  131.78
  -2   0   8 3054.38  131.93
   2   0  -6  317.22   15.97
  -2   0   6  275.47   16.19
   2   0  -6  288.17   16.47
  -2   0   6  324.14   17.10
   2   0  -6  275.24   16.71
  -2   0   4  485.77    9.32
   2   0  -4  495.61   11.18
  -2   0   2 9999.00  430.53
   2   0  -2 9663.94  430.77
   2   0  -2 9605.24  430.74
   2   0   2 4010.73  181.87
  -2   0  -4 1357.78   60.64
   2   0   4 1386.01   62.01
   2   0   6 4220.11  182.48
  -2   0  -6 4064.05  180.86
   2   0   6 4083.21  187.40
   2   0   8  808.76   40.05
  -2   0  -8  787.23   38.64
   2   0   8  814.53   45.35
  -2   0  -8  665.05   45.98
   2   0  10 2769.90  126.17
   2   0  10 2877.38  132.63
  -2   0 -10 2785.74  124.64
   2   0  12 1557.32   73.89
   2   0  12 1523.32   80.45
  -2   0 -12 1568.71   72.19
   2   0  14  444.71   26.83
   2   0  14  493.82   33.22
  -2   0 -14  491.12   31.26
  -2   0 -14  430.21   25.02
   2   0  16 6896.45  313.05
   2   0  16 7502.25  321.46
  -2   0 -16 6988.17  319.43
  -2   0 -16 7111.48  310.60
   2   0  18  948.28   49.86
   2   0  18  985.62   57.04
  -2   0 -18  875.69   54.50
  -2   0 -18  916.53   47.31
   2   0  20  161.06   14.73
  -2   0 -20  112.90   19.52
   2   0  20  147.88   17.69
  -2   0 -20  151.43   17.44
  -2   0 -20  144.70   12.53
   2   0  22 2136.77  109.49
   2   0  22 2278.27  116.77
  -2   0 -22 2228.12  116.19
  -2   0 -22 2435.09  107.93
   2   0  24   -0.90    1.54
  -2   0 -24   -2.34    6.90
   2   0  24    1.31    3.16
  -2   0 -24    1.33    3.57
  -2   0 -24   -0.69    1.86
  -2   0 -26  582.75   41.34
   2   0  26  517.20   35.23
  -2   0 -28  283.57   38.82
   2   0  28  417.21   32.40
  -2   0 -30  233.06   35.71
  -2   0 -30  383.15   33.61
  -2   0 -32   -3.24    9.57
  -2   0 -32   15.24    7.63
  -2   0 -34  191.47   35.19
  -2   0 -34  240.99   27.58
  -2   0 -36  253.75   41.37
  -2   0 -36  402.72   37.00
  -2   0 -38   -3.85   14.67
  -2   0 -38   13.52    7.72
   2  -1 -39   93.38   26.01
   2   1 -39   69.07   22.75
   2  -1 -37  150.66   29.35
   2   1 -37  126.92   27.74
   2   1 -35   62.38   18.29
   2  -1 -35   66.13   18.86
   2  -1 -33  630.99   45.43
   2   1 -33  652.49   46.08
   2   1 -33  397.27   46.42
   2  -1 -33  410.63   46.91
   2  -1 -31  392.89   32.61
   2   1 -31  374.61   31.85
   2   1 -31  216.26   31.36
   2  -1 -31  226.51   32.12
  -2   1  31  277.61   22.51
   2  -1 -29   68.10   10.02
   2  -1 -29   81.69   13.69
   2   1 -29   50.21   11.18
   2  -1 -29   47.69   13.30
   2   1 -29   36.35   12.07
  -2   1  29   62.22    9.03
   2  -1 -27  889.05   46.27
   2   1 -27  875.74   52.74
   2  -1 -27  896.23   52.98
   2   1 -27  586.61   53.09
   2  -1 -27  612.41   53.96
  -2   1  27  664.83   42.01
   2  -1 -25   23.75    5.51
  -2   1  25   17.66    4.48
  -2  -1  25   34.84    8.41
   2   1 -25   33.01    9.87
   2  -1 -25   14.09    7.11
  -2   1  25   31.15    8.21
   2  -1 -25   24.82    6.90
   2   1 -25   23.81    6.95
   2   1 -23   89.04   12.63
   2  -1 -23   84.01   12.19
   2  -1 -23   74.17    9.18
  -2   1  23   61.56    8.12
  -2   1  23   91.64   12.94
  -2  -1  23   96.78   13.25
   2  -1 -23   52.95   12.02
   2   1 -23   70.75   13.50
   2  -1 -21  295.07   24.49
   2   1 -21  316.23   25.29
   2  -1 -21  325.01   21.31
  -2   1  21  255.98   19.36
  -2  -1  21  288.13   17.58
  -2  -1  21  308.57   20.10
  -2   1  21  352.64   26.08
  -2  -1  21  331.68   25.50
   2  -1 -21  260.28   26.62
   2   1 -21  263.88   26.87
   2  -1 -19  132.91   13.88
   2   1 -19  123.53   13.70
   2  -1 -19  122.16    7.67
  -2   1  19   93.53    9.68
   2  -1 -19  116.76    8.16
  -2  -1  19  127.40   10.45
  -2   1  19  119.91   13.64
  -2  -1  19  112.61   13.29
   2   1 -19   90.34   14.06
   2  -1 -19   84.19   13.60
   2   1 -17  110.48   12.14
   2  -1 -17   98.78   11.50
   2  -1 -17   95.76    6.53
  -2   1  17   74.05    8.10
   2   1 -17   98.27    5.94
   2  -1 -17   87.12    6.82
   2  -1 -17  100.10    9.21
  -2  -1  17   91.68    8.09
  -2   1  17  107.29   12.16
  -2  -1  17  106.23   12.07
   2   1 -17   66.74   11.20
   2  -1 -17   79.17   12.01
   2   1 -15  831.36   45.80
   2  -1 -15  873.00   45.87
   2  -1 -15  848.79   38.45
   2   1 -15  853.11   37.74
  -2   1  15  700.16   40.97
   2  -1 -15  860.16   41.61
   2  -1 -15  748.52   38.90
  -2  -1  15  830.96   40.24
  -2   1  15  825.86   45.97
  -2  -1  15  844.89   46.20
   2  -1 -15  705.78   46.66
   2   1 -15  662.07   46.43
  -2  -1  13 2575.53  136.28
   2   1 -13 3125.42  137.86
   2  -1 -13 3006.50  137.43
  -2   1  13 2679.58  136.61
   2   1 -13 3048.76  130.37
  -2   1  13 2519.25  133.42
   2  -1 -13 3156.74  131.05
   2  -1 -13 2685.17  131.65
   2  -1 -13 2946.05  133.25
  -2  -1  13 3025.27  132.06
  -2   1  13 3106.09  138.26
  -2  -1  13 3196.62  138.68
   2  -1 -13 2641.94  138.87
   2   1 -13 2768.70  139.24
   2  -1 -11   13.24    2.19
   2  -1 -11   10.91    2.16
   2  -1 -11   14.51    1.97
   2   1 -11   12.74    1.66
  -2   1  11   12.73    2.75
  -2  -1  11   13.54    1.96
  -2  -1  11   15.54    3.65
   2   1 -11   11.77    3.44
  -2   1  11   12.46    3.26
   2  -1 -11   10.71    3.17
  -2   1  11   13.38    3.19
   2   1 -11   12.63    3.08
  -2  -1  11   13.72    3.16
   2  -1 -11    8.33    2.49
   2   1  -9   67.35    6.81
  -2   1   9   56.58    6.31
   2  -1  -9   63.34    6.65
  -2  -1   9   62.63    6.61
   2  -1  -9   63.26    5.15
   2  -1  -9   64.69    5.30
   2  -1  -9   68.41    4.86
   2   1  -9   65.59    4.50
  -2  -1   9   57.70    5.42
  -2  -1   9   71.68    4.51
  -2  -1   9   77.17    7.36
  -2   1   9   63.10    6.74
   2   1  -9   59.91    7.07
   2  -1  -9   54.56    6.86
   2   1  -7 5343.66  224.35
  -2   1   7 4806.06  224.23
   2  -1  -7 4983.87  224.57
   2  -1  -7 5152.87  225.52
  -2  -1   7 5226.44  225.86
   2  -1  -7 4722.81  227.54
  -2   1   7 5291.91  227.22
   2   1  -7 4828.59  227.63
  -2  -1   7 5367.67  227.40
  -2  -1   7 4911.54  226.77
  -2   1   7 4893.23  226.78
   2  -1  -7 4918.19  226.71
   2   1  -7 5263.79  226.85
  -2   1   5   48.14    4.33
  -2  -1   5   47.44    4.33
  -2   1   5   48.95    3.44
  -2  -1   5   51.56    4.76
  -2   1   5   44.94    4.27
   2  -1  -5   47.04    4.22
   2   1  -5   53.82    3.87
  -2   1   5   46.84    3.72
  -2  -1   5   46.35    3.60
  -2  -1   5   54.03    4.56
   2   1  -5   42.90    4.42
  -2  -1   5   55.75    4.63
  -2   1   5   51.89    4.48
   2  -1  -5   48.76    4.58
  -2  -1   5   52.39    3.52
  -2  -1   3 7000.26  336.45
   2  -1  -3 8091.90  336.57
  -2   1   3 8098.70  336.82
   2   1  -3 6688.33  336.46
   2   1  -3 8068.02  335.73
  -2  -1   3 7637.26  335.61
   2   1  -3 8006.84  336.57
  -2  -1   3 7763.50  336.65
   2  -1  -3 7386.75  336.00
   2   1  -3 7344.17  335.65
   2  -1  -3 7390.36  335.68
  -2   1   3 7670.93  335.56
  -2  -1   3 7660.83  335.61
  -2  -1   3 7539.03  335.59
  -2   1   3 7601.84  335.57
   2   1  -1   81.55    4.59
  -2   1   1   89.87    4.79
   2  -1  -1   87.24    4.67
   2   1  -1   77.69    3.61
  -2  -1   1   87.16    4.57
  -2  -1   1   88.54    3.54
  -2  -1   1   78.98    4.01
  -2  -1   1   80.16    4.67
   2  -1  -1   76.01    4.18
   2   1  -1   88.31    4.60
  -2   1   1   73.58    3.93
   2   1  -1   74.13    4.21
  -2   1   1   81.65    4.25
  -2  -1   1   79.49    4.44
   2   1  -1   92.05    4.03
   2  -1  -1   79.30    3.05
   2   1  -1   77.03    3.02
  -2   1   1   79.04    2.98
   2   1  -1   80.22    3.13
  -2   1   1   76.76    3.04
  -2  -1   1   73.34    2.98
  -2  -1  -1  197.02   10.24
  -2   1  -1  209.03   11.58
   2  -1   1  214.14   11.62
   2   1   1  212.18   11.62
  -2  -1  -1  215.69   11.42
   2  -1   1  200.42   11.79
   2   1   1  187.80   11.40
  -2   1  -1  213.15   11.90
  -2   1  -1  205.66   11.13
   2  -1   1  204.65   11.32
   2   1   1  236.32   11.65
  -2  -1  -1  206.98   11.80
  -2  -1  -1  204.63   11.44
  -2   1  -1  226.92   11.09
  -2  -1  -1  213.85   11.02
  -2   1  -3 1837.70   81.51
  -2   1  -3 1787.62   81.77
   2   1   3 1652.11   81.39
  -2  -1  -3 1863.47   81.79
   2   1   3 1866.01   82.52
  -2  -1  -3 1822.47   82.20
  -2   1  -3 1857.32   82.05
   2  -1   3 1634.73   81.67
   2  -1   3 1850.78   81.55
   2   1   3 1952.47   81.45
  -2  -1  -3 1862.25   81.44
  -2   1  -3 1843.41   81.67
   2  -1   3 1435.58   85.73
  -2   1  -3 1833.10   81.32
   2   1   3 1441.53   85.77
   2  -1   5    0.79    0.83
  -2  -1  -5    4.21    1.11
   2  -1   5    2.25    0.94
   2   1   5    1.78    1.11
  -2  -1  -5    0.96    0.96
  -2   1  -5    1.88    0.78
   2   1   5    3.03    0.87
   2  -1   5    2.31    1.84
  -2   1  -5    2.06    0.96
  -2   1  -5    0.76    1.84
  -2  -1  -5    0.77    1.62
   2   1   5    1.72    1.83
   2  -1   7   87.66    6.95
   2   1   7   96.41    7.74
  -2  -1  -7  106.84    8.01
  -2   1  -7   92.01    6.32
  -2   1  -7   67.94    8.21
   2  -1   7   99.26    6.45
   2   1   7   97.38   10.50
  -2  -1  -7   85.91   11.81
   2  -1   7   99.39    7.33
  -2   1  -7   79.53   11.39
   2  -1   7  108.47   11.04
   2   1   9   12.03    1.90
  -2  -1  -9   14.10    2.81
   2   1   9   20.78    3.45
  -2   1  -9   13.29    1.99
  -2   1  -9   11.69    2.79
   2  -1   9   16.98    2.20
   2   1   9   18.57    4.90
   2  -1   9   23.07    5.32
  -2   1  -9   18.90    5.96
  -2  -1  -9    5.31    3.67
   2  -1   9   12.38    2.62
   2   1  11 1342.65   66.01
  -2  -1 -11 1376.20   66.04
   2   1  11 1338.44   62.49
  -2   1 -11 1357.83   64.79
   2  -1  11 1310.80   71.07
   2  -1  11 1410.78   62.81
   2  -1  11 1471.80   73.33
  -2  -1 -11 1225.30   75.80
   2   1  11 1518.01   72.96
  -2   1 -11 1123.47   74.52
   2  -1  13  325.08   26.57
  -2   1 -13  387.28   21.37
   2   1  13  382.45   23.04
   2  -1  13  401.58   28.54
   2   1  13  384.16   28.00
  -2  -1 -13  318.82   30.32
  -2   1 -13  313.65   30.06
  -2   1 -13  387.08   26.81
  -2  -1 -13  426.62   27.31
   2  -1  13  365.30   19.34
  -2  -1 -13  378.68   22.75
   2  -1  15 1226.92   74.49
   2   1  15 1337.06   69.28
   2  -1  15 1514.32   77.34
  -2  -1 -15 1142.69   80.02
   2   1  15 1594.44   77.86
  -2   1 -15 1179.06   80.17
  -2  -1 -15 1579.35   75.93
   2  -1  15 1394.05   64.68
  -2   1 -15 1453.92   75.30
  -2  -1 -15 1413.89   69.42
  -2   1 -15 1449.37   67.23
   2   1  17 1951.12   96.79
   2  -1  17 1878.07  103.19
   2  -1  17 2189.13  105.97
  -2   1 -17 1705.87  109.03
  -2  -1 -17 1634.89  109.46
   2   1  17 2219.51  105.94
   2  -1  17 1919.13   91.51
  -2   1 -17 2265.28  104.66
  -2  -1 -17 2186.87  104.63
  -2   1 -17 2006.61   94.44
  -2  -1 -17 2255.12   98.81
   2  -1  19  326.90   27.63
   2   1  19  298.08   22.27
  -2  -1 -19  276.78   31.69
  -2   1 -19  312.35   33.32
   2  -1  19  366.78   29.00
   2   1  19  364.40   28.95
  -2  -1 -19  351.10   28.02
  -2   1 -19  353.48   27.92
   2  -1  19  319.44   17.90
  -2  -1 -19  419.57   25.37
  -2   1 -19  346.07   20.75
  -2  -1 -21  758.56   47.44
  -2   1 -21  726.28   47.10
   2  -1  21  800.94   48.89
  -2   1 -21  498.04   49.91
   2   1  21  845.57   49.48
  -2  -1 -21  564.50   52.25
   2   1  21  676.00   40.43
   2  -1  21  687.50   46.78
  -2   1 -23  528.00   38.11
  -2  -1 -23  512.04   37.30
   2  -1  23  547.33   38.37
  -2   1 -23  349.82   40.51
   2   1  23  536.27   37.98
  -2  -1 -23  370.44   41.73
   2  -1  23  455.95   36.33
   2   1  23  451.89   30.67
  -2  -1 -25   16.31    6.35
  -2   1 -25    8.21    4.95
  -2   1 -25    7.41    6.66
  -2  -1 -25    2.51    5.24
   2   1  25    6.63    3.61
  -2  -1 -27  416.16   35.02
  -2   1 -27  474.19   36.94
  -2   1 -27  352.97   42.13
  -2  -1 -27  319.71   40.54
   2   1  27  407.89   29.67
  -2   1 -29   27.93    9.00
  -2  -1 -29   23.15    8.36
  -2  -1 -29    2.96    8.03
  -2   1 -29   26.31   12.22
   2   1  29   20.16    6.13
  -2  -1 -31   40.72   10.83
  -2   1 -31   31.12    9.76
  -2  -1 -31   25.60   15.47
  -2   1 -31   15.77   12.09
   2   1  31   32.46    8.09
  -2  -1 -33   46.18   11.97
  -2   1 -33   46.40   12.03
  -2   1 -33   30.49   16.42
  -2  -1 -33   24.06   14.45
   2   1  33   46.06   10.00
  -2   1 -35  118.32   29.49
  -2  -1 -35  192.78   35.99
  -2   1 -35  290.28   30.27
  -2  -1 -35  344.93   32.78
  -2  -1 -37    3.82   13.01
  -2   1 -37   -3.76   12.82
  -2  -1 -37   16.87    8.75
  -2   1 -37   13.18    8.49
  -2  -1 -39   67.70   23.92
  -2   1 -39   90.21   26.68
  -2  -1 -39  112.93   19.99
  -2   1 -39  125.00   21.00
   2   2 -38   -1.55    4.17
   2  -2 -36   77.91   22.72
   2   2 -36   93.96   23.30
  -2   2  36  130.68   15.43
   2   2 -34  147.15   27.67
   2  -2 -34  130.83   26.82
  -2   2  34  201.81   18.87
   2   2 -32   15.46   10.81
   2  -2 -32   18.53   11.55
  -2   2  32   32.09    7.13
   2   2 -30  473.01   49.11
   2  -2 -30  578.57   52.80
  -2   2  30  592.89   36.78
   2  -2 -28   80.47   17.38
   2   2 -28   48.99   14.70
   2  -2 -28  101.59   14.70
   2   2 -28   97.83   14.48
  -2   2  28   73.60   10.14
   2   2 -26   87.41   17.39
   2  -2 -26   73.83   16.14
   2  -2 -26  108.19   14.86
   2   2 -26  114.62   15.41
  -2   2  26   94.06   11.19
   2   2 -24  210.42   26.13
   2  -2 -24  215.94   26.86
  -2   2  24  226.12   19.00
  -2   2  24  299.98   24.63
  -2  -2  24  294.76   24.56
   2   2 -24  269.62   24.00
   2  -2 -24  287.11   24.49
  -2   2  22    7.09    2.93
  -2  -2  22    6.75    3.69
  -2   2  22   11.32    4.41
   2   2 -22    6.21    4.59
   2  -2 -22    6.37    5.09
  -2  -2  22    8.00    2.58
   2   2 -22   14.03    4.84
   2  -2 -22   10.85    4.46
   2  -2 -20   93.58   12.14
   2   2 -20  117.61   13.45
   2  -2 -20  106.42    9.53
  -2   2  20   91.28   10.22
  -2  -2  20   96.24    8.94
  -2   2  20  126.86   13.79
  -2  -2  20  136.76   14.50
   2   2 -20   92.39   14.98
  -2  -2  20  108.51   10.58
   2  -2 -20   90.60   14.77
   2  -2 -18    9.14    2.48
   2  -2 -18    7.75    2.19
  -2   2  18    9.48    3.24
   2   2 -18    3.60    3.56
   2  -2 -18    6.15    4.70
  -2   2  18    6.91    3.60
  -2  -2  18    8.83    2.80
  -2  -2  18    8.65    3.80
   2  -2 -18    7.81    3.28
   2   2 -18   12.71    4.29
  -2  -2  18    8.52    2.41
   2   2 -16   43.56    6.92
   2  -2 -16   42.78    6.90
   2  -2 -16   35.10    4.53
   2   2 -16   49.78    4.78
  -2   2  16   27.87    5.10
   2  -2 -16   37.49    4.60
   2  -2 -16   47.42    5.02
  -2  -2  16   34.10    4.80
  -2  -2  16   54.08    7.84
  -2   2  16   43.99    7.12
   2   2 -16   18.61    6.08
   2  -2 -16   33.91    7.94
  -2  -2  16   37.84    5.44
   2   2 -14  155.18   13.44
   2  -2 -14  152.22   13.22
  -2   2  14  132.50   11.71
   2   2 -14  154.57   10.09
   2  -2 -14  148.88   10.59
  -2  -2  14  133.25   11.97
   2  -2 -14  148.36    9.81
   2  -2 -14  147.77   10.58
  -2  -2  14  147.56   11.26
  -2  -2  14  156.26   13.55
  -2   2  14  165.18   13.65
  -2  -2  14  134.73   10.60
   2   2 -14  131.62   14.75
   2  -2 -14  132.07   14.92
   2   2 -12  660.37   34.42
   2  -2 -12  604.43   33.66
   2  -2 -12  633.74   31.43
  -2   2  12  588.71   33.71
   2   2 -12  635.14   30.68
  -2  -2  12  594.97   33.47
   2  -2 -12  612.08   31.44
  -2  -2  12  557.31   31.78
  -2  -2  12  611.79   34.06
  -2   2  12  639.40   34.23
  -2  -2  12  581.99   30.67
   2   2 -12  525.27   35.70
   2  -2 -12  524.71   35.81
  -2  -2  10 1785.05   91.03
  -2   2  10 1814.05   91.18
   2   2 -10 2016.86   88.68
  -2  -2  10 1828.43   91.03
  -2   2  10 1824.90   90.10
   2  -2 -10 1991.55   89.43
  -2  -2  10 2076.11   90.20
  -2   2  10 1935.94   90.78
  -2  -2  10 1976.33   91.03
   2  -2 -10 1796.63   92.99
   2   2 -10 1735.82   92.88
  -2  -2  10 1992.17   87.97
  -2  -2   8 1924.57   88.56
  -2  -2   8 1812.97   88.21
  -2   2   8 1858.11   88.49
  -2  -2   8 1913.51   89.09
  -2   2   8 1826.09   88.45
   2   2  -8 1908.89   86.94
  -2   2   8 1754.93   86.42
   2   2  -8 1826.26   88.16
  -2  -2   8 2076.19   85.69
  -2  -2   8 1916.76   87.87
  -2   2   8 1899.87   87.73
   2   2  -8 1782.65   89.56
   2  -2  -8 1790.88   89.79
  -2  -2   6  866.30   40.91
  -2   2   6  760.05   38.67
  -2  -2   6  771.68   39.29
  -2  -2   6  771.35   38.84
  -2   2   6  801.37   39.50
  -2   2   6  796.90   40.78
  -2   2   6  738.45   36.45
  -2  -2   6  832.61   41.19
   2   2  -6  871.22   41.48
   2   2  -6  810.09   39.41
   2   2  -6  885.25   36.77
  -2   2   6  743.08   38.97
   2   2  -6  817.06   40.63
  -2  -2   6  867.03   37.80
   2  -2  -6  784.86   40.52
  -2   2   6  799.43   38.73
  -2  -2   6  795.29   38.82
   2   2  -6  834.60   37.89
   2  -2  -6  784.67   40.37
   2   2  -6  752.86   40.15
   2   2  -4 1199.90   56.26
  -2   2   4 1252.44   56.45
  -2  -2   4 1184.39   56.07
   2   2  -4 1192.81   54.89
   2   2  -4 1242.43   52.92
  -2  -2   4 1067.73   54.23
   2  -2  -4 1186.25   56.84
  -2   2   4 1065.55   54.44
   2   2  -4 1194.76   55.95
  -2  -2   4 1168.37   52.86
   2   2  -4 1204.66   52.67
  -2   2   4 1114.51   55.02
   2   2  -4 1221.95   56.02
   2  -2  -4 1085.57   55.44
  -2   2   4 1146.55   52.84
   2  -2  -4 1122.52   53.92
   2   2  -4 1077.65   53.72
  -2  -2   4 1145.19   53.00
  -2   2   4 1148.23   53.44
  -2   2   4 1108.07   52.90
  -2  -2   4 1099.89   52.97
  -2  -2   4 1171.84   53.50
  -2  -2   4 1168.36   55.94
   2   2  -2   78.62    4.64
   2  -2  -2   50.00    4.17
  -2   2   2   77.66    7.19
   2   2  -2   84.64    7.38
  -2  -2   2   82.23    6.56
   2   2  -2   82.42    6.49
  -2   2   2   70.59    6.14
   2  -2  -2   81.69    7.55
   2   2  -2   84.74    5.79
   2   2  -2   78.23    5.13
   2   2  -2   86.74    7.13
  -2   2   2   88.23    6.57
   2  -2  -2   67.53    6.48
   2   2  -2   71.83    6.64
  -2   2   2   81.81    6.82
   2  -2  -2   75.40    4.74
  -2  -2   2   70.31    4.41
   2   2  -2   72.82    4.71
  -2   2   2   80.62    4.51
  -2  -2   2   82.05    7.12
  -2  -2   2   76.00    4.61
  -2   2   2   77.13    4.63
   2   2   0   18.31    3.16
  -2  -2   0   17.00    2.74
  -2   2   0   15.78    2.94
  -2   2   0   15.03    2.57
  -2   2   0   13.95    2.87
   2   2   0   16.43    2.51
   2  -2   0   20.28    3.37
   2   2   0   18.24    2.26
  -2   2   0   20.79    2.81
   2  -2   0   14.02    2.45
  -2   2   0   14.39    2.73
   2   2   0   21.77    3.30
  -2  -2   0   14.67    2.82
   2   2   0   26.71    3.54
  -2  -2   0   21.43    3.32
   2   2   0   15.67    2.02
  -2   2  -2  108.43    6.41
  -2  -2  -2  109.08    6.38
   2   2   2   92.87    5.65
  -2   2  -2  111.98    8.42
   2   2   2   93.42    7.60
  -2   2  -2  105.18    8.63
   2  -2   2   94.97    8.36
  -2  -2  -2  103.05    7.92
   2   2   2  103.52    8.36
  -2   2  -2  106.54    7.28
   2  -2   2   93.63    7.36
  -2  -2  -2   93.08    8.27
   2   2   2  119.07    8.46
  -2   2  -2  105.55    8.33
   2  -2   2   99.21    8.20
   2   2   2  107.64    8.55
  -2   2  -4   57.21    5.81
   2   2   4   47.13    5.30
   2   2   4   48.76    5.34
  -2  -2  -4   53.24    5.44
  -2   2  -4   56.98    5.96
  -2  -2  -4   55.96    5.81
  -2   2  -4   51.95    4.67
   2  -2   4   52.62    5.04
  -2  -2  -4   57.95    6.12
  -2   2  -4   53.47    5.53
   2   2   4   57.65    5.46
   2  -2   4   61.91    6.40
   2   2   4   53.45    6.02
  -2   2  -6  440.37   24.54
   2  -2   6  431.57   23.37
  -2  -2  -6  475.15   24.69
  -2   2  -6  471.26   24.90
  -2  -2  -6  448.65   23.92
   2   2   6  414.50   24.52
   2   2   6  440.22   23.61
  -2   2  -6  401.98   23.76
  -2   2  -6  436.95   22.92
   2   2   6  464.27   26.39
   2  -2   6  453.25   26.38
  -2   2  -8  332.19   20.64
   2  -2   8  315.45   20.39
  -2  -2  -8  381.13   20.99
  -2  -2  -8  360.44   20.25
  -2   2  -8  370.39   20.73
   2   2   8  325.48   20.80
   2  -2   8  373.17   19.92
  -2   2  -8  340.28   19.95
   2   2   8  384.03   19.81
  -2   2  -8  338.30   19.52
  -2   2  -8  281.61   26.84
   2   2   8  359.78   23.17
   2  -2   8  388.07   23.88
  -2  -2  -8  267.48   26.34
   2  -2  10   49.87    5.95
   2   2  10   49.46    5.41
  -2  -2 -10   56.62    6.03
   2   2  10   47.75    6.12
  -2  -2 -10   47.18    5.35
  -2   2 -10   49.06    5.41
  -2   2 -10   36.03    5.98
  -2  -2 -10   57.32    7.38
  -2   2 -10   42.11    6.52
   2  -2  10   47.20    5.31
   2   2  10   50.47    5.04
   2  -2  10   47.17    5.29
   2   2  10   48.72    7.48
  -2  -2 -10   39.25    9.56
   2  -2  10   51.26    7.64
  -2   2 -10   41.02    9.50
   2   2  12   21.37    3.50
   2  -2  12   22.54    4.06
  -2  -2 -12   22.20    3.72
  -2   2 -12   15.21    3.62
   2   2  12   20.60    4.20
  -2  -2 -12   15.94    4.40
   2  -2  12   22.27    3.45
  -2   2 -12   18.51    3.27
  -2   2 -12   22.27    5.15
   2  -2  12   25.66    4.03
  -2   2 -12   24.12    7.69
   2   2  12   15.56    4.80
   2  -2  12   24.98    5.76
  -2  -2 -12    8.71    5.32
   2   2  14 1330.65   67.62
   2  -2  14 1496.58   70.41
  -2  -2 -14 1576.66   69.11
   2   2  14 1303.07   70.49
  -2   2 -14 1215.17   67.19
  -2   2 -14 1361.21   67.92
  -2  -2 -14 1655.98   75.65
  -2   2 -14 1580.32   75.80
   2  -2  14 1501.94   67.77
  -2   2 -14 1152.69   81.21
   2  -2  14 1629.90   77.27
   2  -2  14 1474.84   69.65
  -2  -2 -14 1164.26   82.11
   2   2  14 1664.28   77.18
   2   2  16   36.44    6.24
  -2  -2 -16   43.29    5.51
   2  -2  16   54.28    5.61
  -2  -2 -16   53.98    8.70
  -2   2 -16   55.67    8.88
   2   2  16   61.19    9.62
  -2  -2 -16   54.05   13.00
   2  -2  16   44.73    6.25
   2  -2  16   61.52    9.75
  -2   2 -16   40.42   10.99
   2   2  16   38.64    5.00
   2  -2  16   51.48    6.66
   2   2  18  777.46   46.69
  -2  -2 -18  879.15   44.20
   2  -2  18  958.22   46.96
   2  -2  18  847.96   42.90
  -2   2 -18  909.46   52.49
  -2  -2 -18  877.37   51.92
   2  -2  18  893.41   52.91
   2   2  18  915.47   52.91
  -2   2 -18  649.37   58.06
  -2  -2 -18  761.54   61.03
   2  -2  18  863.70   46.45
  -2  -2 -20  797.91   39.06
   2   2  20  672.45   41.95
   2  -2  20  810.53   41.86
  -2   2 -20  728.16   47.01
   2  -2  20  703.81   37.21
  -2  -2 -20  732.17   46.99
   2  -2  20  739.44   41.62
   2   2  20  798.39   48.31
  -2  -2 -20  560.84   53.79
   2  -2  20  783.03   48.39
  -2   2 -20  584.56   54.00
   2   2  22   33.53    6.76
   2  -2  22   50.14    7.18
  -2   2 -22   18.35    9.36
  -2  -2 -22   28.27   12.18
   2  -2  22   53.96   10.46
   2   2  22   48.36    9.69
   2  -2  22   44.79    7.24
  -2  -2 -22   52.21    9.86
  -2   2 -22   61.16   10.77
  -2   2 -24  387.34   31.00
  -2  -2 -24  398.99   31.26
   2   2  24  300.57   24.37
   2  -2  24  371.64   24.00
   2  -2  24  374.36   30.60
   2   2  24  358.11   29.87
  -2  -2 -24  209.64   32.89
  -2   2 -24  204.08   32.19
   2  -2  24  356.60   24.87
   2   2  26   18.53    5.48
  -2  -2 -26   13.83    9.46
  -2   2 -26   10.77    8.62
   2  -2  26   19.23    5.35
  -2  -2 -26   22.95    7.32
  -2   2 -26   21.85    7.22
   2   2  28   -0.95    3.03
  -2  -2 -28   -3.00   10.23
   2  -2  28    2.55    2.89
  -2   2 -28   -2.92    9.31
  -2  -2 -28    2.88    3.47
  -2   2 -28    4.37    4.30
   2   2  30  138.38   16.21
  -2  -2 -30  100.62   24.30
  -2   2 -30   91.60   23.07
   2  -2  30  154.62   15.95
  -2  -2 -30  176.98   21.42
  -2   2 -30  181.90   21.86
   2   2  32   15.92    5.87
  -2   2 -32   30.23   16.21
  -2  -2 -32    6.91   11.04
  -2  -2 -32   22.59    8.73
  -2   2 -32   32.62    9.86
   2   2  34   16.99    6.40
  -2  -2 -34   21.87   15.22
  -2   2 -34   -3.54   10.47
  -2  -2 -34   18.73    8.22
  -2   2 -34   15.47    8.04
   2   2  36    1.33    3.91
  -2   2 -36   -7.43   15.50
  -2   2 -36    5.39    6.84
  -2  -2 -36    3.57    6.79
  -2  -2 -38   99.28   28.27
  -2   2 -38   92.65   27.13
  -2   2 -38  227.78   27.24
  -2  -2 -38  176.12   24.24
  -2   3  37   10.08    4.89
  -2   3  35  299.04   25.76
  -2   3  33   30.14    7.77
  -2   3  31    5.72    3.64
   2  -3 -31    2.81    6.76
   2   3 -29  318.49   38.92
   2  -3 -29  326.15   39.99
  -2   3  29  389.00   27.95
   2  -3 -27  165.41   25.89
   2   3 -27  150.01   24.82
  -2   3  27  181.97   17.19
   2   3 -25  465.46   43.37
   2  -3 -25  465.00   44.06
  -2   3  25  471.35   31.72
   2   3 -23   55.33   13.79
   2  -3 -23   82.45   16.72
  -2   3  23   60.73    9.02
  -2  -3  21  372.74   24.60
   2  -3 -21  293.54   31.11
   2   3 -21  294.10   31.04
  -2  -3  21  352.69   21.75
  -2   3  21  279.69   22.55
  -2  -3  19  658.77   35.13
  -2  -3  19  645.51   37.37
  -2  -3  19  681.01   39.13
   2  -3 -19  579.61   45.66
   2   3 -19  555.35   44.40
  -2   3  19  538.67   36.03
  -2  -3  17  292.44   19.91
  -2   3  17  271.70   20.93
  -2  -3  17  332.18   22.45
  -2  -3  17  339.14   22.90
  -2  -3  17  310.75   18.89
   2  -3 -17  259.52   26.54
   2   3 -17  283.80   27.02
  -2  -3  15  241.63   17.26
   2   3 -15  263.23   16.47
  -2   3  15  206.90   17.49
  -2  -3  15  244.46   18.63
  -2  -3  15  276.13   16.05
  -2   3  15  263.73   18.44
  -2  -3  15  249.40   18.35
   2   3 -15  182.43   20.62
   2  -3 -15  228.04   22.92
  -2  -3  13  412.08   24.82
  -2  -3  13  416.94   26.03
  -2   3  13  391.83   24.91
   2   3 -13  422.20   23.50
  -2   3  13  329.71   24.29
  -2  -3  13  425.46   22.27
  -2  -3  13  402.81   24.59
  -2   3  13  401.61   24.34
   2  -3 -13  352.90   28.68
   2   3 -13  364.58   28.87
  -2  -3  11 1318.48   63.25
  -2   3  11 1243.95   63.40
  -2  -3  11 1228.18   63.65
  -2   3  11 1255.19   64.32
   2   3 -11 1331.24   61.56
   2  -3 -11 1342.62   65.00
   2   3 -11 1138.70   62.13
  -2  -3  11 1331.70   59.69
   2  -3 -11 1224.68   63.83
  -2  -3  11 1312.00   61.73
  -2   3  11 1230.11   61.08
   2   3 -11 1079.14   65.69
   2  -3 -11 1084.25   65.99
  -2  -3   9    3.86    2.02
   2   3  -9    3.25    1.87
  -2  -3   9    3.56    1.62
  -2   3   9    5.28    1.88
  -2  -3   9    8.76    2.85
  -2   3   9    8.56    2.27
  -2   3   9    7.85    2.90
   2   3  -9    5.97    2.16
   2  -3  -9    6.36    2.79
  -2  -3   9    3.50    1.40
   2   3  -9    6.68    1.18
   2  -3  -9    3.71    2.13
  -2   3   9    4.45    1.69
  -2  -3   9    3.40    1.51
   2   3  -9    3.81    2.54
   2  -3  -9    5.89    2.74
   2   3  -9    2.90    1.44
  -2  -3   7   72.71    6.08
  -2  -3   7   83.05    8.48
  -2   3   7   80.27    6.15
   2   3  -7   68.98    8.25
  -2   3   7   78.60    8.44
   2   3  -7   72.69    5.46
   2  -3  -7   79.82    9.08
   2   3  -7   78.99    7.46
  -2   3   7   77.90    7.21
  -2  -3   7   69.56    5.94
   2   3  -7   72.51    7.87
  -2   3   7   70.32    7.46
   2  -3  -7   67.85    7.93
   2   3  -7   70.09    8.06
  -2   3   7   74.36    5.91
  -2  -3   7   74.52    6.02
   2   3  -7   67.13    7.80
   2   3  -7   72.01    5.76
   2  -3  -7   67.08    7.90
  -2  -3   5 1847.50   78.19
   2  -3  -5 1515.68   71.91
   2   3  -5 1587.41   72.12
   2   3  -5 1539.60   77.94
  -2   3   5 1667.75   78.02
   2   3  -5 1651.40   77.97
  -2   3   5 1509.82   75.26
   2   3  -5 1668.09   76.06
   2  -3  -5 1572.26   78.56
   2   3  -5 1682.80   73.33
  -2  -3   5 1493.02   73.39
   2   3  -5 1644.26   77.40
  -2   3   5 1540.64   75.60
   2   3  -5 1618.78   72.87
   2  -3  -5 1517.14   77.07
   2   3  -5 1558.81   77.25
  -2   3   5 1610.72   71.83
  -2  -3   5 1549.92   71.93
   2  -3  -5 1604.06   75.59
   2   3  -5 1500.08   75.02
   2  -3  -3  653.37   36.79
   2   3  -3  679.42   36.20
  -2   3   3  624.59   34.07
   2   3  -3  666.00   34.47
   2   3  -3  649.68   32.79
   2   3  -3  638.00   31.78
   2   3  -3  723.84   35.99
  -2   3   3  625.07   33.78
   2   3  -3  618.68   35.26
   2  -3  -3  608.45   35.38
  -2   3   3  616.49   34.88
   2   3  -3  651.21   36.26
  -2   3   3  676.09   36.22
  -2  -3   3  664.15   36.02
  -2   3   3  706.40   35.91
  -2   3   1  484.16   27.72
   2  -3  -1  509.32   29.95
   2   3  -1  502.53   26.97
   2   3  -1  517.05   29.34
   2   3  -1  520.98   27.90
  -2  -3   1  476.64   27.93
  -2   3   1  469.31   26.72
   2   3  -1  511.59   25.82
  -2   3   1  479.48   28.44
   2   3  -1  519.32   29.00
  -2   3   1  527.52   29.53
   2   3  -1  473.27   29.13
   2   3  -1  560.38   29.23
  -2   3   1  545.14   29.32
   2   3   1  785.19   41.43
  -2   3  -1  785.40   40.42
   2   3   1  772.11   39.92
  -2  -3  -1  749.58   40.61
  -2   3  -1  867.15   42.78
   2  -3   1  797.91   42.53
  -2   3  -1  778.61   39.07
   2   3   1  772.52   38.58
   2  -3   1  752.25   39.71
  -2   3  -1  761.33   41.19
  -2  -3  -1  765.22   41.83
   2   3   1  744.23   36.99
  -2   3  -1  807.54   41.77
   2   3   1  865.99   41.74
  -2   3  -1  848.77   41.65
  -2  -3  -3 1777.22   78.36
  -2   3  -3 1760.02   78.40
  -2  -3  -3 1850.48   78.49
  -2   3  -3 1860.60   78.61
  -2   3  -3 1785.03   84.38
  -2   3  -3 1717.18   84.06
  -2  -3  -3 1680.97   83.49
  -2   3  -3 1782.04   85.00
   2   3   3 1744.92   83.12
   2   3   3 1623.60   83.96
  -2   3  -3 1709.21   83.05
   2   3   3 1694.93   81.49
   2  -3   3 1690.03   82.27
  -2   3  -3 1631.76   81.10
  -2   3  -3 1677.42   84.30
  -2  -3  -3 1661.13   84.37
   2  -3   3 1874.97   78.86
   2   3   3 1886.67   78.88
   2   3   3 1819.19   83.89
  -2   3  -3 1749.96   78.58
  -2   3  -3 1770.90   83.97
  -2  -3  -3 1464.36   78.25
  -2   3  -5 1062.10   56.27
  -2   3  -5 1099.16   55.29
  -2  -3  -5 1187.58   55.88
   2   3   5  995.96   55.24
  -2   3  -5 1128.46   56.83
  -2  -3  -5 1198.05   57.58
  -2   3  -5 1065.82   53.09
   2  -3   5 1127.94   54.36
  -2  -3  -5 1061.52   56.59
   2   3   5 1108.10   52.78
   2  -3   5 1162.04   52.88
   2   3   5 1138.19   55.51
  -2   3  -5 1068.14   55.67
  -2   3  -5 1150.21   52.50
  -2  -3  -5 1101.56   52.22
  -2   3  -7  346.08   23.95
  -2   3  -7  427.32   25.06
  -2  -3  -7  414.69   24.24
  -2   3  -7  417.71   23.74
  -2  -3  -7  426.79   25.26
   2   3   7  381.08   24.19
   2  -3   7  390.37   22.67
  -2  -3  -7  388.02   25.20
  -2   3  -7  391.89   23.87
  -2  -3  -7  370.55   21.94
   2   3   7  407.43   23.49
  -2   3  -7  421.38   22.58
   2  -3   7  403.16   22.91
   2   3   7  395.20   22.66
  -2   3  -7  401.37   21.92
  -2   3  -9  785.78   40.32
  -2   3  -9  823.05   41.93
  -2  -3  -9  820.90   42.26
   2   3   9  694.51   41.17
  -2  -3  -9  761.85   40.89
  -2   3  -9  782.92   41.92
   2   3   9  721.91   40.93
  -2   3  -9  696.57   40.22
   2  -3   9  797.66   39.79
  -2   3  -9  777.42   40.48
  -2  -3  -9  796.05   40.41
   2   3   9  812.89   40.28
   2   3   9  758.17   40.73
   2  -3   9  774.92   41.05
  -2   3  -9  733.00   38.63
  -2  -3 -11  782.16   39.44
  -2   3 -11  730.91   38.59
   2   3  11  650.38   38.66
  -2  -3 -11  666.25   37.75
   2   3  11  660.80   37.83
   2  -3  11  722.92   36.98
  -2   3 -11  621.89   36.95
   2  -3  11  699.08   39.33
   2   3  11  709.96   39.20
  -2   3 -11  663.08   36.30
   2   3  11  714.84   36.76
  -2   3 -11  743.70   39.13
  -2  -3 -11  724.14   38.73
   2   3  13 1414.27   65.32
  -2  -3 -13 1345.07   68.62
  -2   3 -13 1443.00   69.42
  -2   3 -13 1410.22   67.33
  -2  -3 -13 1451.97   68.14
  -2  -3 -13 1359.21   66.91
   2   3  13 1217.41   67.75
   2  -3  13 1310.23   67.57
   2   3  13 1216.09   66.13
  -2   3 -13 1163.99   65.21
   2  -3  13 1462.01   66.32
   2   3  13 1441.82   69.77
   2  -3  13 1466.87   70.42
  -2   3 -13  922.38   76.08
  -2  -3 -15   47.09    6.37
  -2   3 -15   45.28    6.41
   2   3  15   38.99    6.58
  -2  -3 -15   41.96    6.38
   2   3  15   34.11    5.48
   2  -3  15   49.05    6.90
  -2   3 -15   32.48    5.13
   2  -3  15   47.90    6.07
  -2  -3 -15   19.37    8.57
  -2   3 -15   11.25    6.60
   2  -3  15   37.78    7.14
  -2  -3 -15   43.39    7.21
  -2   3 -15   33.35    6.64
   2   3  15   35.78    4.94
  -2   3 -17  209.05   18.53
  -2  -3 -17  215.20   18.56
   2  -3  17  199.11   14.72
  -2  -3 -17  234.51   16.64
   2   3  17  185.78   16.83
  -2  -3 -17  222.67   16.00
   2  -3  17  223.34   16.99
   2   3  17  190.99   14.89
  -2   3 -17  162.05   14.10
   2  -3  17  224.41   19.24
  -2   3 -17  152.70   23.77
  -2  -3 -17  173.06   25.69
   2  -3  17  203.37   15.28
  -2   3 -19 1084.62   56.97
  -2  -3 -19  976.33   55.50
   2  -3  19  926.45   48.48
   2   3  19  870.25   52.00
  -2  -3 -19 1021.53   50.33
  -2  -3 -19 1066.92   51.33
   2   3  19  801.16   47.91
   2  -3  19  956.55   52.03
   2  -3  19 1034.56   56.49
  -2  -3 -19  757.30   66.53
   2  -3  19  982.19   50.29
  -2   3 -19  723.52   64.97
   2  -3  21  145.34   13.34
   2   3  21  105.48   12.58
  -2   3 -21   97.29   20.75
  -2  -3 -21   71.31   18.38
   2  -3  21  117.82   11.61
  -2   3 -21  141.72   15.99
  -2  -3 -21  127.51   15.20
   2   3  23   48.13    8.51
   2  -3  23   41.83    6.95
  -2  -3 -23   10.97    9.48
  -2   3 -23   21.12   11.57
  -2  -3 -23   41.27    8.95
  -2   3 -23   38.66    8.81
   2   3  25  730.77   45.48
  -2  -3 -25  569.48   60.15
  -2   3 -25  502.50   56.92
  -2   3 -25  909.22   52.36
  -2  -3 -25  871.60   51.45
   2   3  27  367.32   28.02
  -2   3 -27  221.78   36.38
  -2  -3 -27  221.53   36.46
  -2   3 -27  461.23   34.31
  -2  -3 -27  446.85   33.44
   2   3  29  177.57   18.47
  -2  -3 -29  139.57   29.46
  -2  -3 -29  192.42   21.64
  -2   3 -29  174.40   20.95
   2   3  31    1.11    2.67
  -2  -3 -31   -7.01   10.33
  -2  -3 -31   -1.49    5.66
  -2  -3 -33  135.12   19.96
   2   3  33  140.30   17.42
   2   3  35   68.64   12.74
   2   3  37   85.96   14.35
  -2   4  34    1.12    3.57
  -2   4  32  107.33   14.47
  -2   4  30   98.28   13.46
  -2   4  28   11.78    5.18
  -2   4  26    3.77    3.22
  -2   4  24  144.07   15.68
  -2  -4  22   54.24    7.77
  -2   4  22   48.27    8.58
   2  -4 -22   62.67    9.50
  -2  -4  20    1.88    2.51
   2  -4 -20   -0.81    2.58
  -2   4  20    0.82    2.80
  -2  -4  18    3.17    2.76
   2  -4 -18    7.22    3.62
  -2   4  18    1.56    2.31
   2  -4 -18    3.42    2.92
  -2   4  16  197.22   17.20
   2  -4 -16  216.52   18.33
   2  -4 -16  183.99   17.32
  -2  -4  16  207.18   16.59
  -2   4  16  179.24   16.38
   2  -4 -14  272.39   20.72
  -2   4  14  223.86   18.52
   2   4 -14  200.82   17.31
   2  -4 -14  240.17   19.51
  -2  -4  14  239.17   18.35
  -2   4  14  223.88   18.50
   2   4 -12    9.78    3.78
  -2   4  12    6.74    3.06
   2   4 -12    6.95    2.95
   2  -4 -12    6.15    3.36
   2   4 -12    6.60    3.33
   2  -4 -12    9.54    3.87
   2   4 -12   10.73    3.87
  -2  -4  12   10.24    3.71
  -2   4  12    9.10    3.69
   2   4 -10   68.50    8.81
  -2   4  10   55.98    8.07
   2   4 -10   68.42    7.88
   2  -4 -10   66.35    9.27
   2   4 -10   71.49    8.74
  -2   4  10   77.88    8.74
   2  -4 -10   60.37    8.62
   2   4 -10   61.78    8.65
  -2   4  10   68.99    8.23
  -2  -4  10   72.23    8.96
  -2   4  10   61.57    8.63
   2   4 -10   70.04    9.46
   2  -4  -8  120.65   12.85
  -2   4   8  121.75   12.46
  -2   4   8  111.12   10.31
   2   4  -8  135.80   11.57
   2   4  -8  133.67   12.76
   2   4  -8  136.25   12.39
  -2   4   8  109.90   10.78
   2   4  -8  136.51   12.86
   2  -4  -8  117.42   12.37
  -2   4   8  129.15   11.79
  -2  -4   8  120.66   12.18
   2   4  -8  125.85   12.90
  -2   4   8  119.33   12.45
  -2   4   6   22.20    5.01
   2  -4  -6   28.93    5.99
   2   4  -6   18.88    4.84
  -2   4   6   30.63    5.87
   2   4  -6   21.29    4.44
  -2   4   6   19.19    3.95
  -2   4   6   17.94    3.95
   2   4  -6   22.37    4.90
   2  -4  -6   25.20    5.39
   2   4  -6   28.41    5.32
  -2   4   6   28.82    5.27
   2   4  -6   26.40    5.38
   2  -4  -4    4.26    2.71
  -2   4   4    7.87    3.26
  -2   4   4    1.86    2.17
   2   4  -4    3.11    2.49
   2   4  -4    5.71    2.50
  -2   4   4    3.92    2.23
   2   4  -4    4.22    2.62
   2   4  -4    1.71    1.82
  -2   4   4    2.22    2.32
   2   4  -4    2.00    1.97
   2   4  -2  160.06   14.21
   2  -4  -2  178.03   15.51
  -2   4   2  163.69   13.06
   2   4  -2  157.86   12.82
   2   4  -2  164.38   12.26
  -2   4   2  155.70   12.07
   2   4  -2  173.14   14.09
   2   4  -2  143.25   13.41
  -2   4   2  140.47   13.11
  -2   4   2  159.99   13.68
   2   4  -2  171.30   14.96
  -2   4   2  152.28   14.14
  -2   4   0  798.03   42.39
   2   4   0  792.48   41.80
   2   4   0  758.74   43.84
  -2   4   0  760.16   40.52
   2   4   0  785.22   43.48
  -2   4   0  770.48   43.42
  -2   4   0  820.77   43.53
   2   4   0  880.16   44.09
  -2   4   0  828.04   44.60
   2   4   0  722.86   43.98
   2   4   2   96.88   10.70
  -2   4  -2  111.11   11.38
  -2   4  -2  107.09   10.14
   2   4   2   98.33    9.74
  -2   4  -2   99.20    8.62
   2   4   2   99.32    8.66
  -2  -4  -2   93.63   10.77
  -2   4  -2  103.00   10.82
  -2   4  -2  105.01   10.58
   2   4   2  100.22   10.24
  -2   4  -2  113.08   11.26
  -2   4  -2   93.39   10.62
   2   4   4   65.86    8.06
  -2   4  -4   70.46    8.15
  -2   4  -4   75.96    8.94
  -2  -4  -4   61.54    8.06
   2   4   4   68.96    7.25
   2  -4   4   74.01    7.83
  -2   4  -4   74.94    6.97
  -2   4  -4   71.25    8.93
  -2  -4  -4   75.85    9.42
  -2   4  -4   76.20    8.88
   2   4   4   76.40    8.58
  -2   4  -4   58.25    8.03
  -2   4  -4   65.93    8.79
   2   4   6  188.46   15.72
  -2  -4  -6  195.20   15.90
  -2   4  -6  224.91   17.36
  -2   4  -6  210.95   15.60
   2  -4   6  208.71   14.82
   2   4   6  195.07   14.50
  -2   4  -6  203.99   16.76
  -2  -4  -6  191.20   16.77
   2   4   6  228.67   16.21
  -2   4  -6  189.50   15.70
  -2   4  -6  196.91   16.56
  -2   4  -6  180.26   15.45
  -2   4  -8  561.68   31.10
   2   4   8  526.40   32.03
  -2  -4  -8  535.13   31.79
  -2   4  -8  543.53   32.49
  -2  -4  -8  534.00   33.07
   2  -4   8  506.23   29.58
  -2   4  -8  491.59   30.91
  -2   4  -8  510.25   32.50
  -2  -4  -8  471.45   32.47
   2   4   8  573.05   31.24
   2   4   8  503.05   32.20
  -2   4  -8  486.13   30.73
  -2   4  -8  549.49   32.79
  -2   4 -10    5.07    2.75
  -2  -4 -10    1.83    1.94
  -2  -4 -10    1.38    2.20
  -2   4 -10    2.08    2.08
   2   4  10    0.67    1.81
   2  -4  10    1.89    1.71
   2   4  10    4.04    2.57
  -2  -4 -10    1.55    2.28
  -2   4 -10   -0.57    1.95
   2   4  10    1.50    1.91
  -2   4 -10    6.07    3.14
  -2  -4 -12    1.87    2.38
  -2   4 -12    2.64    2.69
   2   4  12    2.66    2.66
  -2  -4 -12    2.09    2.65
  -2   4 -12    0.64    2.17
   2  -4  12    1.97    1.68
   2   4  12    1.44    1.73
  -2  -4 -12    0.81    1.70
  -2   4 -12   -0.57    1.96
   2   4  12    4.43    2.44
  -2   4 -12    2.08    2.36
  -2  -4 -14   73.69   10.37
  -2   4 -14   59.10    7.87
  -2  -4 -14   63.63    8.95
  -2   4 -14   59.75    8.50
  -2   4 -14   70.90    8.26
  -2  -4 -14   68.96    8.81
   2   4  14   69.51    9.51
   2   4  14   67.74    8.88
  -2   4 -16  454.07   31.08
  -2  -4 -16  616.78   34.98
   2   4  16  497.31   34.14
  -2  -4 -16  571.94   33.65
  -2   4 -16  621.22   34.17
   2   4  16  531.64   33.15
  -2   4 -18   27.24    5.86
  -2  -4 -18   31.30    5.99
  -2  -4 -18   20.41    5.20
   2   4  18   18.54    4.90
   2   4  18   31.55    6.97
  -2  -4 -20  237.44   18.22
   2   4  20  189.04   18.72
   2   4  22  159.68   16.81
   2   4  24  344.59   27.45
   2   4  26   21.28    6.60
   2   4  28   56.79   10.60
   2   4  30   64.94   11.64
   2   4  32  172.95   19.79
  -2   5  29   12.27    5.57
  -2   5  27   12.93    5.22
  -2   5  25  143.68   16.63
   2  -5 -25  146.79   17.76
   2  -5 -23   26.49    7.52
  -2   5  23   35.05    7.84
   2  -5 -21   15.98    5.33
  -2   5  21    8.66    4.36
   2  -5 -21    7.41    4.05
   2  -5 -19    6.56    4.23
  -2   5  19    3.71    3.18
   2  -5 -19   13.24    5.21
  -2   5  17   78.99   11.28
   2  -5 -17   97.09   12.64
  -2   5  17   74.41   10.83
   2  -5 -17   82.26   11.76
  -2   5  15   98.63   12.33
   2  -5 -15   96.07   12.89
  -2   5  15   95.40   12.32
   2  -5 -15  119.39   14.07
   2  -5 -13   55.36    9.34
  -2   5  13   47.83    8.34
  -2   5  13   63.96    9.78
   2  -5 -13   52.78    9.22
   2  -5 -11  343.77   26.12
  -2   5  11  299.05   23.48
  -2   5  11  326.94   25.11
   2  -5 -11  324.83   25.36
  -2   5   9   19.18    4.92
  -2   5   9   11.95    4.54
   2  -5  -9   14.47    4.93
   2   5  -9   25.92    6.46
   2  -5  -9   17.31    5.26
  -2   5   7   12.64    4.58
   2  -5  -7   12.54    4.75
  -2   5   7   21.86    5.27
   2   5  -7   12.73    4.50
   2  -5  -5  215.43   19.73
  -2   5   5  218.93   17.84
   2   5  -5  219.17   19.23
  -2   5   5  204.44   18.71
  -2   5   3   13.82    4.53
  -2   5   3   16.82    4.70
   2   5  -3   13.37    4.66
  -2   5   1   88.72   11.25
   2   5  -1  113.70   12.96
  -2   5  -1   74.65    9.87
   2   5   1   53.10    9.04
  -2   5  -1   65.28    9.67
   2   5   3    4.08    2.61
  -2   5  -3    3.87    2.95
  -2   5  -3    8.05    4.00
  -2   5  -5    1.51    2.41
   2   5   5    0.83    2.63
  -2   5  -5    0.81    2.92
  -2  -5  -5    0.88    2.37
   2   5   5    0.69    1.67
  -2   5  -7    5.17    3.33
   2   5   7    3.33    3.18
  -2   5  -7    0.80    2.38
  -2  -5  -7    6.28    3.58
   2   5   7    1.48    2.52
   2   5   9  156.79   14.95
  -2   5  -9  126.55   13.24
   2   5   9  119.66   13.78
  -2   5  -9  133.23   14.28
  -2  -5  -9  137.40   15.27
   2   5  11    2.50    2.84
  -2   5 -11    3.50    2.67
  -2   5 -11    3.32    3.16
  -2  -5 -11    1.90    3.03
   2   5  11    0.83    2.23
  -2   5 -13    8.83    3.57
  -2  -5 -13    7.82    4.45
   2   5  13    4.98    3.17
  -2  -5 -13    2.97    2.93
   2   5  13    6.09    3.93
   2   5  15   66.63   10.24
  -2  -5 -15   69.34   10.07
  -2   5 -15   51.99    7.92
   2   5  15   54.25    9.15
  -2  -5 -15   63.76   10.69
  -2  -5 -17   15.30    4.95
   2   5  17   15.73    5.22
  -2  -5 -17   13.94    5.37
   2   5  17   14.40    5.21
   2   5  19  107.92   13.90
  -2  -5 -19  112.94   14.81
  -2  -5 -21    3.49    3.97
   2   5  21    2.11    2.84
   2   5  23    1.10    3.51
  -2  -5 -23    1.21    3.27
  -2  -5 -25  165.68   19.56
   2   5  25  159.42   18.36
   2   5  27   15.68    6.20
   2   5  29   11.29    5.68
  -2   6  24  279.23   25.38
  -2   6  22  107.65   14.69
   2  -6 -22  110.01   15.53
   2  -6 -20   41.21    9.42
  -2   6  20   28.99    7.90
   2  -6 -18   54.30   10.31
   2  -6 -18   42.50    9.51
  -2   6  18   46.56    9.31
   2  -6 -16  817.86   49.63
  -2   6  16  733.35   47.20
  -2   6  16  679.37   46.60
   2  -6 -16  828.77   50.30
   2  -6 -14   40.86    8.91
  -2   6  14   27.66    7.25
   2  -6 -14   35.07    8.27
  -2   6  14   35.66    7.84
  -2   6  12  245.69   21.26
   2  -6 -12  237.54   22.39
  -2   6  12  204.43   20.65
   2   6 -10  654.73   42.96
  -2   6  10  646.58   42.79
  -2   6   8   24.26    7.08
   2   6  -8   27.47    7.23
  -2   6   6  988.98   59.69
   2   6  -6 1089.46   61.42
   2   6  -4  282.08   23.95
   2   6  -4  326.89   25.76
  -2   6   4  262.20   23.51
   2   6  -2   60.96   10.34
  -2   6   2   55.05    9.68
  -2   6   2   61.62    9.98
   2   6  -2   61.72    9.92
   2   6   0  968.52   56.00
   2   6   0  909.33   55.68
  -2   6   0  966.43   55.52
  -2   6   0  910.54   55.32
  -2   6  -2  114.34   13.95
   2   6   2  121.23   14.64
  -2   6  -2  112.20   14.26
   2   6   2  122.12   14.56
   2   6   4    4.94    3.77
  -2   6  -4    6.38    3.65
  -2   6  -4    6.77    3.69
   2   6   4    8.06    4.21
  -2   6  -6  195.81   19.05
  -2   6  -6  236.49   21.04
   2   6   6  232.51   21.13
  -2   6  -8  502.41   34.78
   2   6   8  524.82   36.57
  -2   6  -8  566.16   37.14
   2   6  10    0.99    2.68
  -2   6 -10    1.95    3.53
  -2  -6 -10    1.11    3.79
   2   6  12   21.88    6.63
  -2   6 -12   38.68    7.70
  -2   6 -12   42.38    8.53
  -2  -6 -12   45.48    9.80
   2   6  14  639.26   40.62
  -2   6 -14  561.49   36.32
  -2  -6 -14  661.92   42.56
   2   6  16    6.92    4.47
  -2  -6 -16    9.59    4.80
   2   6  16    5.38    4.11
  -2  -6 -18  354.05   30.09
   2   6  18  340.39   28.63
   2   6  20  267.89   25.50
  -2  -6 -20  323.11   28.42
  -2  -6 -22    1.32    3.17
   2   6  22    1.21    4.13
   2   6  24  465.94   36.77
  -2  -6 -24  512.29   39.20
  -2   7  15   65.08   11.72
   2   7 -13   -0.98    3.90
  -2   7  13    2.34    3.45
  -2   7  11  489.32   36.40
   2   7 -11  474.15   34.26
   2   7  -9  134.94   17.02
   2   7  -9  159.34   17.25
  -2   7   9  138.19   17.66
   2   7  -7  153.97   18.35
  -2   7   7  160.67   18.26
   2   7  -7  135.49   16.48
  -2   7   5  847.20   52.93
  -2   7   5  842.43   53.30
   2   7  -5  801.46   51.38
   2   7  -5  819.66   52.81
   2   7  -3    1.09    3.71
  -2   7   3   -1.13    3.60
  -2   7   3    3.46    5.00
   2   7  -3    2.31    4.18
  -2   7   1  226.57   22.11
  -2   7   1  201.10   20.82
   2   7  -1  212.11   21.63
   2   7  -1  191.26   20.26
   2   7   1  295.58   25.59
  -2   7  -1  261.56   24.38
  -2   7  -1  294.59   25.84
   2   7   1  265.67   25.35
   2   7   3   52.84   10.54
   2   7   3   79.76   12.88
  -2   7  -3   91.89   13.33
  -2   7  -3   77.73   11.98
   2   7   5  139.71   17.46
  -2   7  -5  141.92   17.05
   2   7   5  155.10   17.73
  -2   7  -5  134.77   16.14
   2   7   7    3.41    4.54
  -2   7  -7    4.05    4.04
  -2   7  -7    1.12    3.30
   2   7   7    2.37    4.51
  -2   7  -9  215.97   21.25
   2   7   9  185.17   20.14
  -2   7  -9  198.85   19.24
   2   7   9  150.36   18.90
   2   7  11    4.59    3.92
  -2   7 -11   11.49    4.90
  -2   7 -11    6.73    4.69
   2   7  13  396.59   31.60
   2   7  15   49.93   10.64
   3   0 -39   -3.13    9.23
   3   0 -37   -2.88    7.75
   3   0 -35    2.62    6.31
   3   0 -35    2.41    3.55
   3   0 -33    4.54    4.54
   3   0 -31   -4.39    6.47
   3   0 -31   -3.19    3.14
   3   0 -29    2.96    3.37
   3   0 -29   -1.37    4.36
   3   0 -29   -3.95    6.73
  -3   0  27    3.05    2.55
   3   0 -27   -1.27    3.42
   3   0 -27   -3.54    4.77
  -3   0  25    0.55    1.86
   3   0 -25    1.17    3.14
  -3   0  25   -4.37    5.10
   3   0 -25   -1.59    3.31
  -3   0  23    2.46    1.96
   3   0 -23    3.19    3.38
  -3   0  23    1.01    3.23
   3   0 -23   -1.41    2.95
  -3   0  21    1.75    1.49
   3   0 -21    0.96    2.31
  -3   0  21    2.78    3.16
   3   0 -21   -1.25    3.69
  -3   0  19    0.78    1.05
   3   0 -19    1.71    2.30
  -3   0  19   -0.84    2.67
   3   0 -19    2.19    2.28
  -3   0  17    0.34    1.09
  -3   0  17   -0.69    2.18
   3   0 -17   -0.75    2.56
   3   0 -17    0.94    2.27
  -3   0  17   -0.75    1.80
  -3   0  15    0.30    0.80
   3   0 -15    3.15    1.90
  -3   0  15    1.31    1.76
   3   0 -15    0.65    1.92
  -3   0  15    4.75    2.02
  -3   0  13    0.56    1.91
   3   0 -13    0.65    2.06
   3   0 -13    2.75    1.99
  -3   0  13    1.51    1.72
  -3   0  13    0.52    0.88
   3   0 -11    1.56    1.77
  -3   0  11    0.46    1.25
   3   0 -11    0.91    0.95
  -3   0  11   -0.42    1.24
  -3   0  11   -0.25    0.67
  -3   0   9    0.67    1.07
  -3   0   9    0.37    0.89
   3   0  -9   -0.40    0.83
   3   0  -9   -0.28    0.66
   3   0  -7    0.60    0.81
  -3   0   7    0.28    0.90
  -3   0   7    0.52    0.82
   3   0  -5   -0.21    0.67
  -3   0   5    0.61    0.70
  -3   0   5    0.31    0.45
   3   0  -5    1.35    0.73
  -3   0   5   -0.21    0.72
  -3   0   3    0.74    0.49
  -3   0   3   -0.15    0.18
   3   0  -3    0.45    0.54
  -3   0   3   -0.14    0.24
   3   0  -3   -0.14    0.43
  -3   0   1    0.11    0.13
   3   0  -1    2.07    0.68
   3   0  -1    0.28    0.28
  -3   0   1    0.07    0.18
  -3   0   1    1.21    0.55
  -3   0  -1    0.09    0.11
  -3   0  -1    0.50    0.53
   3   0   3    0.51    1.49
  -3   0  -3   -0.44    1.06
   3   0   5   -0.83    2.00
   3   0   5    3.21    2.50
  -3   0  -5    2.89    1.90
   3   0   7   -0.89    1.85
  -3   0  -7    1.09    2.62
   3   0   7    1.04    1.99
  -3   0  -7    1.00    1.13
   3   0   9   -1.85    2.23
  -3   0  -9   -1.25    3.38
  -3   0  -9    0.34    1.09
   3   0   9    1.57    1.79
   3   0  11    0.97    2.33
  -3   0 -11   -1.39    2.89
  -3   0 -11    0.74    0.99
   3   0  11    0.58    1.20
   3   0  13    0.69    0.39
   3   0  13    1.03    2.78
  -3   0 -13    3.08    3.71
   3   0  13    8.73    3.09
  -3   0 -13    2.40    1.74
   3   0  15    3.08    0.78
  -3   0 -15    1.69    4.55
   3   0  15    4.43    3.77
  -3   0 -15    1.75    1.83
   3   0  15    2.66    1.97
   3   0  17    0.28    0.39
   3   0  17    1.46    2.33
  -3   0 -17   -0.48    1.40
  -3   0 -17   -1.87    3.89
   3   0  17    1.18    3.19
  -3   0 -17   -1.06    2.20
   3   0  19    2.47    2.63
  -3   0 -19    0.51    1.51
  -3   0 -19    1.15    2.40
  -3   0 -19   -2.04    6.03
   3   0  19   -1.24    3.66
   3   0  21    0.92    2.22
  -3   0 -21    2.26    5.45
   3   0  21    3.90    3.50
  -3   0 -21   -4.96    4.73
  -3   0 -21   -0.55    1.64
   3   0  23    0.99    2.38
  -3   0 -23   -2.44    7.20
   3   0  23    6.77    5.15
  -3   0 -23    1.33    4.25
  -3   0 -23    1.20    2.05
  -3   0 -25    1.42    2.97
  -3   0 -25   -5.34    8.51
   3   0  25    1.09    2.28
  -3   0 -27   -1.52    3.66
  -3   0 -27   -5.69    9.69
   3   0  27    1.25    3.01
  -3   0 -29   -1.62    5.15
  -3   0 -29   -3.08    9.81
   3   0  29    6.83    5.20
  -3   0 -31    5.12    5.45
  -3   0 -33   -7.05   11.23
  -3   0 -33    1.78    4.79
  -3   0 -35   -3.71    9.99
  -3   0 -35   -5.57    6.32
  -3   0 -37    3.88   10.46
  -3   0 -37    1.92    5.68
  -3   0 -39   -4.03   10.84
  -3   0 -39   -2.00    7.98
   3   1 -40   56.72   12.58
   3  -1 -40   16.44   15.44
   3   1 -38  232.56   24.41
   3   1 -38  183.01   32.61
   3   1 -36   31.35    9.23
   3  -1 -36   34.04   14.55
   3   1 -36   22.39   12.22
   3   1 -34    9.06    5.18
   3  -1 -34    2.58   10.31
   3   1 -34   10.18    9.20
   3  -1 -32  235.84   31.61
   3   1 -32  260.86   32.98
   3  -1 -30  311.47   36.06
   3   1 -30  339.04   37.01
  -3   1  30  377.74   25.73
   3  -1 -28   -0.83    1.99
   3   1 -28    2.62    3.53
   3  -1 -28    7.80    4.43
   3   1 -28   -1.91    5.62
   3  -1 -28   -1.93    6.15
  -3   1  28   -0.68    2.02
   3  -1 -26    1.51    2.22
  -3   1  26    0.63    1.70
   3   1 -26   -1.70    5.02
   3  -1 -26   -1.73    5.09
   3   1 -26    1.21    2.92
   3  -1 -26    1.20    2.51
   3   1 -24 1379.59   71.91
   3  -1 -24 1354.07   71.59
  -3   1  24 1097.27   62.02
   3  -1 -24 1339.28   65.28
  -3  -1  24 1427.84   71.91
  -3   1  24 1308.23   70.55
   3  -1 -24 1059.13   73.31
   3   1 -24  920.61   71.02
   3  -1 -22   33.21    5.85
  -3   1  22   26.87    4.98
  -3  -1  22   27.23    4.78
   3  -1 -22   23.25    7.30
  -3   1  22   40.89    7.88
   3   1 -22   28.36    8.24
  -3  -1  22   30.77    6.98
   3  -1 -22   31.84    7.12
   3   1 -22   44.15    8.22
   3  -1 -20  255.00   21.17
   3   1 -20  259.09   21.21
  -3   1  20  200.76   15.80
   3  -1 -20  241.11   17.32
  -3  -1  20  240.00   15.46
  -3   1  20  257.24   21.09
  -3  -1  20  237.39   20.53
   3   1 -20  181.81   20.68
   3  -1 -20  185.34   21.13
   3   1 -18 1414.63   70.04
   3  -1 -18 1447.33   70.16
  -3   1  18 1153.38   63.13
   3  -1 -18 1225.41   60.61
   3  -1 -18 1455.51   64.91
  -3  -1  18 1325.87   62.08
  -3  -1  18 1428.01   70.27
  -3   1  18 1389.61   69.85
   3  -1 -18 1119.55   70.63
   3   1 -18 1081.21   70.13
   3   1 -16  481.67   29.71
  -3  -1  16  371.41   27.36
  -3   1  16  407.02   28.06
   3  -1 -16  461.25   29.05
  -3   1  16  397.03   25.08
   3   1 -16  487.31   21.44
   3  -1 -16  424.12   25.55
   3  -1 -16  426.56   23.32
  -3  -1  16  440.58   23.61
  -3  -1  16  524.82   30.60
  -3   1  16  487.60   29.86
   3  -1 -16  393.19   30.16
   3   1 -16  427.99   30.76
   3  -1 -14 1016.36   52.27
   3   1 -14  972.11   52.24
  -3  -1  14  930.90   51.18
  -3   1  14  890.32   51.22
  -3   1  14  939.06   49.50
   3   1 -14 1067.78   45.18
   3  -1 -14  926.14   47.04
   3  -1 -14 1024.60   48.80
  -3  -1  14  951.48   46.43
  -3   1  14 1036.17   52.91
  -3  -1  14 1089.49   53.04
   3  -1 -14  872.87   53.28
   3   1 -14  891.86   53.08
   3   1 -12    5.92    2.39
   3  -1 -12    3.91    2.14
  -3  -1  12    5.16    2.34
  -3   1  12    4.26    2.07
   3   1 -12    6.66    1.13
   3  -1 -12    6.60    1.65
   3  -1 -12    3.74    1.41
  -3  -1  12    7.59    1.39
  -3   1  12    7.47    2.76
  -3  -1  12    5.55    2.52
   3   1 -12    4.74    2.49
   3  -1 -12    4.79    2.61
   3  -1 -10 1138.56   53.82
   3  -1 -10 1164.37   53.86
   3  -1 -10 1108.64   57.21
   3   1 -10 1138.82   57.32
  -3  -1  10 1259.45   57.06
  -3   1  10 1181.12   56.81
  -3   1  10 1076.98   56.08
  -3  -1  10 1105.03   55.91
  -3  -1  10 1132.98   51.73
  -3   1  10 1049.52   52.00
   3   1 -10 1228.75   52.15
   3  -1  -8 2774.94  123.40
   3  -1  -8 2943.68  124.00
  -3   1   8 2527.83  122.76
  -3   1   8 3010.55  125.85
   3   1  -8 2569.26  125.62
  -3  -1   8 3088.73  126.07
   3  -1  -8 2651.10  125.83
  -3  -1   8 2682.18  125.18
  -3   1   8 2756.66  125.19
  -3   1   8 2654.77  122.31
  -3   1   6 1375.79   64.28
   3  -1  -6 1505.69   65.79
  -3  -1   6 1423.84   64.15
  -3   1   6 1419.14   64.35
  -3  -1   6 1489.96   66.33
   3  -1  -6 1373.03   66.33
  -3   1   6 1483.18   66.19
   3   1  -6 1387.19   66.34
  -3   1   6 1407.39   66.13
  -3  -1   6 1407.56   66.27
  -3   1   6 1361.85   65.80
  -3  -1   6 1362.03   65.76
   3  -1  -4   32.50    3.38
   3   1  -4   28.58    3.22
  -3  -1   4   32.45    3.52
  -3  -1   4   28.77    2.67
   3  -1  -4   25.53    2.73
  -3  -1   4   24.78    2.88
  -3   1   4   30.44    3.10
  -3  -1   4   28.82    3.03
   3   1  -4   27.46    3.05
  -3   1   4   25.33    2.84
   3  -1  -4   27.95    3.04
  -3  -1   4   32.77    3.39
   3   1  -2  693.42   32.78
   3  -1  -2  684.18   32.78
  -3   1   2  683.97   33.36
  -3  -1   2  668.34   33.79
   3  -1  -2  663.20   33.48
   3   1  -2  703.34   33.14
   3  -1  -2  766.50   33.97
  -3  -1   2  695.22   33.09
  -3  -1   2  750.28   33.72
  -3   1   2  761.49   34.09
   3   1  -2  682.00   33.71
  -3  -1   2  785.91   32.88
  -3  -1   2  664.44   33.29
  -3   1   2  724.01   33.06
   3   1  -2  670.10   33.22
   3   1  -2  694.61   34.62
   3  -1  -2  676.30   32.99
   3   1  -2  682.78   32.74
   3  -1  -2  681.86   32.70
  -3   1   2  705.64   32.66
  -3  -1   2  714.22   32.69
   3   1  -2  662.68   32.63
   3  -1  -2  677.03   32.64
  -3   1   0 3085.56  143.07
  -3  -1   0 3123.14  143.42
   3   1   0 3411.31  143.37
   3  -1   0 3041.49  143.30
  -3  -1   0 3430.36  143.51
  -3  -1   0 3073.87  143.47
   3   1   0 3272.10  142.58
   3  -1   0 3227.21  142.58
   3   1   0 3630.85  144.97
   3  -1   0 3243.12  143.56
   3   1   0 3056.49  143.17
  -3   1   0 3340.21  143.75
  -3  -1   0 3068.23  142.41
   3   1   0 3287.68  142.89
  -3   1   0 3173.03  142.77
  -3  -1   0 3068.66  142.73
   3  -1   0 3158.50  142.82
  -3  -1  -2  451.58   22.18
   3  -1   2  379.76   21.35
   3  -1   2  422.46   21.48
   3   1   2  446.10   21.23
  -3   1  -2  419.99   21.11
   3   1   2  463.22   22.90
  -3  -1  -2  428.56   21.21
   3  -1   2  419.37   21.32
  -3   1  -2  430.22   21.43
  -3   1  -4  314.66   16.46
  -3   1  -4  338.94   16.95
   3  -1   4  281.57   16.58
  -3   1  -4  340.99   17.13
  -3  -1  -4  335.77   18.03
   3   1   4  283.84   16.28
  -3  -1  -4  335.58   16.67
   3   1   4  350.50   16.40
   3   1   4  347.80   18.68
  -3  -1  -4  308.84   16.33
   3  -1   4  323.37   17.20
  -3   1  -4  325.87   16.91
  -3   1  -6 5805.22  242.50
  -3   1  -6 5459.21  241.36
   3  -1   6 4866.45  242.16
   3   1   6 5731.11  244.89
  -3  -1  -6 5777.54  241.90
  -3   1  -6 5742.76  242.24
  -3  -1  -6 5184.24  244.08
   3   1   6 5560.23  241.20
  -3   1  -6 5167.29  241.66
   3  -1   6 5433.18  242.98
  -3   1  -6 5365.30  242.91
   3  -1   6 5149.65  251.35
   3   1   6 4850.76  251.30
   3  -1   8   26.68    3.46
  -3   1  -8   28.52    2.72
  -3  -1  -8   36.35    3.35
  -3  -1  -8   36.27    4.58
   3   1   8   21.86    3.92
  -3   1  -8   29.73    5.58
   3   1   8   33.19    2.82
  -3   1  -8   31.70    3.11
   3  -1   8   40.44    7.66
   3   1   8   34.13    6.87
   3  -1   8   30.00    3.95
  -3  -1  -8   19.36    6.49
  -3   1  -8   16.78    5.75
  -3   1 -10  588.23   28.10
   3   1  10  595.45   28.86
   3  -1  10  629.99   30.83
  -3  -1 -10  616.70   32.25
  -3   1 -10  538.71   28.71
  -3   1 -10  430.95   31.61
   3   1  10  597.58   32.73
   3  -1  10  626.97   29.03
   3   1  10  668.12   28.38
   3   1  10  640.28   39.35
  -3   1 -10  529.19   41.71
  -3  -1 -10  505.55   41.27
   3  -1  10  607.89   38.85
   3  -1  10  605.04   31.99
  -3   1 -12  200.05   10.52
   3   1  12  187.75   11.11
  -3   1 -12  199.24   14.13
   3   1  12  201.73   14.96
  -3  -1 -12  208.60   14.67
   3  -1  12  215.47   11.53
  -3   1 -12  170.56   21.84
  -3  -1 -12  150.96   20.76
   3  -1  12  210.80   19.82
   3   1  12  211.77   19.78
   3  -1  12  196.48   14.46
   3   1  14 1257.74   60.84
  -3   1 -14 1317.20   60.02
   3   1  14 1323.86   66.87
   3  -1  14 1290.16   73.76
  -3   1 -14 1342.31   64.73
  -3  -1 -14 1397.84   66.36
   3  -1  14 1403.72   61.45
  -3  -1 -14 1104.22   79.37
   3   1  14 1511.14   75.89
   3  -1  14 1485.07   75.83
  -3   1 -14 1112.79   79.01
  -3   1 -16  455.78   22.61
   3  -1  16  472.56   35.64
   3   1  16  513.79   29.87
  -3   1 -16  473.70   27.24
  -3  -1 -16  508.33   29.13
  -3   1 -16  503.50   34.68
  -3  -1 -16  558.83   35.75
   3  -1  16  502.78   24.19
  -3   1 -16  369.86   38.36
  -3  -1 -16  405.86   39.58
   3  -1  16  549.60   37.10
   3   1  16  561.35   37.31
   3   1  18  128.07   12.65
   3  -1  18  124.99   16.47
  -3   1 -18  131.49   10.87
  -3  -1 -18  143.79   12.52
   3  -1  18  125.35    8.22
  -3   1 -18  118.75   15.19
  -3  -1 -18  159.14   17.21
   3   1  18  121.82   16.06
  -3   1 -18  100.04   18.72
   3  -1  18  122.92   16.13
  -3  -1 -18   95.29   18.95
   3  -1  20   67.88   12.45
   3   1  20   94.99   10.87
  -3   1 -20   95.49    9.03
  -3  -1 -20   95.75   10.51
  -3   1 -20   76.68   12.53
  -3  -1 -20   96.12   13.75
   3  -1  20   87.18   13.51
  -3  -1 -20   44.17   13.80
   3   1  20   86.43   13.40
  -3   1 -20   61.01   15.74
   3   1  22  413.65   28.84
   3  -1  22  356.89   33.30
  -3  -1 -22  469.64   29.52
  -3   1 -22  455.40   34.67
  -3  -1 -22  446.36   34.46
  -3   1 -22  324.72   39.06
   3   1  22  454.54   34.98
   3  -1  22  429.72   34.63
  -3  -1 -22  316.85   39.02
  -3  -1 -24  768.80   49.77
  -3   1 -24  722.65   48.85
  -3   1 -24  480.16   53.26
   3   1  24  743.83   49.47
  -3  -1 -24  500.03   54.05
   3  -1  24  805.19   50.81
   3   1  24  689.21   42.59
   3  -1  24  686.17   50.04
  -3  -1 -26   29.07    8.23
  -3   1 -26   20.44    7.06
  -3  -1 -26    2.85    7.71
  -3   1 -26    2.82    9.61
   3   1  26   15.46    5.24
  -3  -1 -28    4.65    5.28
  -3   1 -28    1.56    4.97
  -3   1 -28   -6.11   10.41
   3   1  28    1.08    2.90
  -3  -1 -30  627.83   45.72
  -3   1 -30  633.82   45.95
  -3   1 -30  377.54   49.56
  -3  -1 -30  392.47   50.71
   3   1  30  517.95   37.88
  -3   1 -32   43.19   11.29
  -3  -1 -32   44.70   11.79
  -3  -1 -32    3.48   12.65
  -3   1 -32   10.29   11.77
   3   1  32   43.06    9.91
  -3  -1 -34    3.67   13.28
  -3   1 -34    3.62   13.09
  -3  -1 -34   41.29   12.25
  -3   1 -34   34.26   11.10
  -3  -1 -36  134.74   30.23
  -3   1 -36  125.23   30.85
  -3  -1 -36  201.74   25.62
  -3   1 -36  181.79   24.68
  -3   1 -38   78.87   27.00
  -3  -1 -38  100.00   28.19
  -3   1 -38  256.75   29.12
  -3  -1 -38  236.63   27.99
   3  -2 -39    3.33   12.67
   3   2 -37   47.78   17.97
   3  -2 -37   70.59   21.21
   3   2 -35  195.82   32.84
   3  -2 -35  218.48   34.69
  -3   2  35  266.79   22.90
   3  -2 -33   83.72   20.10
   3   2 -33   73.81   19.33
  -3   2  33  104.48   12.75
   3  -2 -31   45.82   14.70
   3   2 -31   42.26   13.75
  -3   2  31   56.70    8.87
  -3   2  29  789.58   44.41
   3  -2 -29  696.54   58.00
   3   2 -29  646.31   55.84
  -3   2  27   59.85    8.67
   3   2 -27   34.05   10.91
   3  -2 -27   48.55   12.35
  -3   2  25  774.51   43.00
   3  -2 -25  670.38   53.32
   3   2 -25  709.68   53.94
  -3   2  23  575.86   35.98
  -3  -2  23  633.25   33.88
  -3  -2  23  766.66   43.11
  -3   2  23  707.46   41.93
   3   2 -23  476.21   42.82
   3  -2 -23  521.47   44.35
   3  -2 -21   27.22    4.82
  -3  -2  21   34.10    5.00
  -3   2  21   27.40    5.41
  -3  -2  21   34.38    7.25
  -3   2  21   36.20    7.32
   3   2 -21   32.31    8.53
   3  -2 -21   27.61    8.26
  -3   2  19 1412.82   80.22
   3  -2 -19 1639.21   77.82
   3  -2 -19 1785.90   79.55
  -3  -2  19 1726.14   79.43
  -3   2  19 1812.61   85.88
  -3  -2  19 1861.80   86.61
   3  -2 -19 1483.41   88.90
   3   2 -19 1368.73   87.65
  -3   2  17  394.83   26.83
   3  -2 -17  477.54   25.42
   3  -2 -17  488.30   25.75
  -3  -2  17  471.52   26.35
  -3  -2  17  512.09   30.92
  -3   2  17  524.76   30.87
   3   2 -17  375.40   31.41
  -3  -2  17  436.91   26.33
   3  -2 -17  428.57   32.85
  -3  -2  15   16.96    3.42
   3   2 -15   17.80    2.81
   3  -2 -15   18.24    3.25
  -3   2  15   19.06    4.11
   3  -2 -15   20.76    3.15
  -3   2  15   20.37    4.57
  -3  -2  15   23.93    4.91
  -3  -2  15   18.05    3.38
   3   2 -15   10.49    4.28
   3  -2 -15   12.52    4.64
  -3   2  13 1477.09   79.98
  -3  -2  13 1481.85   79.86
  -3   2  13 1651.35   80.16
   3   2 -13 1864.23   76.25
   3  -2 -13 1635.04   77.26
  -3  -2  13 1585.95   79.66
  -3  -2  13 1658.21   78.34
  -3   2  13 1705.83   80.44
  -3  -2  13 1706.48   80.66
  -3  -2  13 1560.29   76.44
   3   2 -13 1466.72   82.22
   3  -2 -13 1646.43   83.19
  -3   2  11 1283.39   65.45
  -3  -2  11 1216.27   64.94
   3   2 -11 1401.73   62.51
  -3   2  11 1235.86   61.76
  -3  -2  11 1382.16   65.79
   3  -2 -11 1358.16   63.63
  -3  -2  11 1346.57   64.44
  -3   2  11 1345.39   65.15
  -3  -2  11 1399.88   65.59
   3  -2 -11 1207.95   66.75
   3   2 -11 1252.92   67.00
  -3  -2  11 1381.95   61.95
  -3  -2   9    9.29    2.44
  -3  -2   9    3.29    1.66
  -3   2   9    2.97    1.69
  -3  -2   9    4.90    2.04
  -3   2   9    4.05    1.02
  -3   2   9    3.79    1.66
  -3   2   9    3.79    1.49
   3   2  -9    4.17    1.66
   3  -2  -9    2.63    1.54
  -3  -2   9    5.65    1.28
  -3  -2   9    3.08    1.66
  -3   2   9    4.66    1.80
   3   2  -9    2.72    1.74
   3  -2  -9    4.16    2.02
  -3  -2   7   69.16    7.22
  -3   2   7   67.62    6.83
   3  -2  -7   70.41    6.57
  -3   2   7   62.02    4.36
  -3  -2   7   64.22    5.65
  -3   2   7   62.39    5.69
   3   2  -7   69.35    5.95
   3   2  -7   65.49    6.59
  -3  -2   7   72.67    4.87
  -3  -2   7   69.69    6.82
   3  -2  -7   70.16    6.66
  -3   2   7   69.55    5.93
  -3  -2   7   70.36    6.06
   3  -2  -7   64.19    6.50
   3   2  -7   61.38    6.36
  -3  -2   7   65.82    6.09
  -3   2   7   64.27    6.10
  -3   2   7   66.29    5.94
  -3  -2   7   56.38    5.67
  -3  -2   5 2374.41  112.60
  -3  -2   5 2758.43  115.38
  -3  -2   5 2407.92  112.63
  -3   2   5 2367.47  112.52
  -3   2   5 2372.04  112.75
   3  -2  -5 2711.84  115.02
  -3  -2   5 2508.94  115.37
  -3   2   5 2607.90  115.62
   3   2  -5 2422.45  115.64
   3   2  -5 2634.91  113.87
  -3   2   5 2464.55  113.37
  -3  -2   5 2357.89  113.32
  -3   2   5 2442.15  114.27
   3   2  -5 2539.92  115.12
  -3  -2   5 2481.03  111.32
   3   2  -5 2510.83  115.01
   3   2  -5 2870.14  112.25
   3  -2  -5 2382.35  114.47
   3  -2  -5 2374.86  113.27
  -3  -2   5 2449.27  112.65
   3   2  -5 2313.36  113.12
  -3   2   5 2426.74  112.55
   3   2  -5 2598.44  111.34
   3   2  -3   37.09    3.39
   3  -2  -3   39.12    3.42
   3   2  -3   38.81    4.20
   3   2  -3   48.73    5.39
  -3   2   3   44.08    5.08
  -3  -2   3   40.41    4.39
  -3   2   3   41.45    4.46
   3  -2  -3   40.72    5.29
  -3   2   3   38.18    4.36
   3   2  -3   40.40    3.14
   3   2  -3   49.51    5.23
  -3   2   3   38.06    4.47
   3  -2  -3   36.48    4.54
   3   2  -3   46.67    5.09
   3   2  -3   43.30    3.94
   3   2  -3   41.45    3.61
  -3   2   3   43.31    3.44
   3  -2  -3   43.73    3.69
  -3  -2   3   42.66    3.46
  -3  -2   3   46.43    5.11
   3  -2  -1 2967.32  126.48
   3   2  -1 2966.51  126.53
   3   2  -1 2821.49  129.73
   3   2  -1 2774.84  127.24
  -3   2   1 3078.89  129.97
  -3  -2   1 2996.06  128.83
   3  -2  -1 3030.67  130.56
   3   2  -1 3191.92  128.46
   3   2  -1 2717.88  126.39
   3   2  -1 3090.78  129.88
   3  -2  -1 2752.21  128.69
  -3   2   1 2716.88  128.32
  -3   2   1 2902.59  129.11
   3   2  -1 2854.77  129.24
  -3  -2   1 2705.28  129.36
   3  -2  -1 2790.07  126.07
   3   2  -1 2741.69  126.04
  -3  -2   1 3081.35  129.72
   3  -2  -1 2636.63  125.96
   3   2  -1 2642.26  125.95
  -3   2  -1  770.15   38.70
   3   2   1  733.87   35.66
  -3  -2  -1  755.40   38.31
   3   2   1  781.08   38.25
   3   2   1  683.91   38.20
   3  -2   1  680.30   38.94
  -3   2  -1  726.18   37.21
   3  -2   1  796.66   38.02
   3   2   1  805.69   38.47
   3   2   1  804.12   35.63
  -3  -2  -1  758.13   38.97
  -3   2  -1  744.19   38.57
  -3  -2  -1  831.08   38.74
  -3   2  -1  803.23   35.93
  -3  -2  -1  775.75   35.82
  -3   2  -3  174.46   11.46
   3  -2   3  141.97   11.27
  -3  -2  -3  183.41   12.00
   3   2   3  168.80   11.56
  -3   2  -3  176.14   11.96
  -3  -2  -3  162.61   11.15
   3   2   3  153.10   11.08
  -3   2  -3  163.45   10.33
   3  -2   3  159.82   10.96
  -3  -2  -3  157.25   11.77
  -3   2  -3  166.68   11.43
  -3  -2  -3  168.58   11.37
   3   2   3  185.23   11.40
   3  -2   3  142.39   13.42
   3   2   3  127.61   12.93
  -3   2  -5 2269.23  107.60
  -3   2  -5 2231.31  108.22
   3  -2   5 2484.51  107.66
  -3   2  -5 2623.00  108.91
  -3  -2  -5 2404.10  108.13
  -3  -2  -5 2620.72  108.73
  -3  -2  -5 2635.60  109.49
   3   2   5 2346.73  108.96
   3   2   5 2030.00  107.28
  -3   2  -5 2212.21  107.75
   3   2   5 2432.54  107.61
  -3   2  -5 2186.31  106.57
   3   2   5 2160.82  112.14
   3  -2   5 2276.25  112.80
  -3   2  -7  628.88   33.49
  -3   2  -7  639.61   34.67
  -3  -2  -7  696.29   34.77
  -3   2  -7  715.60   35.05
  -3  -2  -7  738.46   36.51
  -3  -2  -7  674.87   34.54
   3   2   7  625.38   35.29
   3  -2   7  725.88   34.39
   3   2   7  680.36   33.67
  -3   2  -7  636.41   34.01
  -3   2  -7  639.34   33.38
   3  -2   7  667.14   39.29
   3   2   7  611.76   38.43
   3  -2   9    9.82    2.73
  -3   2  -9   11.57    2.78
  -3  -2  -9   11.03    3.04
  -3   2  -9   12.71    2.79
  -3  -2  -9   10.15    2.46
   3  -2   9   10.78    2.45
   3   2   9    8.80    2.78
  -3   2  -9   11.57    2.45
   3   2   9    9.85    2.16
   3  -2   9   14.26    4.46
  -3   2  -9   13.05    2.78
   3   2   9   13.26    4.19
   3   2  11 2671.52  125.82
   3  -2  11 2620.41  127.17
  -3  -2 -11 3252.26  131.08
  -3  -2 -11 3109.78  127.23
   3   2  11 2919.87  129.17
  -3   2 -11 2469.15  125.29
  -3   2 -11 2099.00  129.24
   3   2  11 2917.14  124.99
   3  -2  11 2978.48  127.08
   3  -2  11 3104.44  135.21
   3   2  11 2862.71  134.34
  -3   2 -11 1924.88  138.05
  -3  -2 -11 2252.39  140.73
   3   2  13  412.29   23.57
   3  -2  13  447.92   25.54
  -3  -2 -13  502.86   28.61
  -3  -2 -13  482.12   24.88
   3   2  13  401.32   26.32
  -3   2 -13  364.27   23.03
  -3   2 -13  350.01   25.26
  -3   2 -13  439.10   29.65
   3   2  13  471.46   23.04
  -3  -2 -13  432.96   29.39
  -3   2 -13  327.37   35.01
  -3  -2 -13  324.05   35.18
   3   2  13  502.90   32.18
   3  -2  13  481.68   31.93
   3  -2  13  447.22   25.28
   3  -2  15   -0.93    1.26
   3   2  15    0.99    1.19
  -3   2 -15    2.17    1.96
   3   2  15   -0.62    1.28
  -3   2 -15    0.32    0.95
   3  -2  15    1.26    1.14
   3   2  15   -0.24    0.83
  -3  -2 -15    0.88    2.12
   3  -2  15    0.99    2.06
  -3   2 -15   -1.91    5.14
  -3  -2 -15   -1.95    4.07
   3   2  15   -0.98    2.64
   3  -2  15    0.49    1.02
   3  -2  17  169.20   13.23
   3   2  17  128.67   10.33
  -3   2 -17  164.67   17.04
   3  -2  17  148.39   10.69
  -3  -2 -17  177.03   17.41
   3   2  17  173.26   18.12
   3  -2  17  147.18   12.85
   3  -2  17  188.21   18.68
  -3  -2 -17  117.06   20.89
  -3   2 -17  124.56   21.47
   3   2  17  132.43   13.31
   3  -2  19 1588.30   72.17
  -3   2 -19 1514.54   79.73
   3  -2  19 1366.80   67.51
  -3  -2 -19 1489.14   79.43
  -3  -2 -19 1231.66   90.54
   3  -2  19 1479.23   80.24
   3   2  19 1466.79   79.93
   3  -2  19 1495.95   72.62
   3   2  19 1358.12   73.41
   3  -2  21   21.40    4.64
  -3   2 -21   19.95    6.66
  -3  -2 -21   13.91    5.62
   3  -2  21    9.60    5.44
  -3   2 -21    2.45    5.15
  -3  -2 -21   20.15   10.95
   3   2  21   16.51    6.69
   3  -2  21   17.53    4.56
   3   2  21   10.98    4.05
   3  -2  23  221.63   16.84
  -3   2 -23  240.59   23.45
  -3  -2 -23  200.01   21.57
   3  -2  23  211.20   22.47
   3  -2  23  206.08   17.58
  -3   2 -23  147.59   26.54
  -3  -2 -23  156.97   27.56
   3   2  23  200.15   21.74
   3   2  23  197.22   18.29
  -3   2 -25 1167.52   65.17
  -3  -2 -25 1100.16   64.10
   3  -2  25 1083.57   56.07
  -3  -2 -25  705.79   70.89
  -3   2 -25  792.54   73.01
   3   2  25  891.97   55.50
  -3   2 -27    2.93    4.67
  -3  -2 -27    1.45    4.62
   3  -2  27   -0.84    2.48
  -3   2 -27   -3.03    8.93
  -3  -2 -27    3.11    6.49
   3   2  27   -0.99    2.93
  -3   2 -29  668.18   48.24
  -3  -2 -29  722.69   49.41
   3  -2  29  737.36   41.78
  -3  -2 -29  440.84   55.48
  -3   2 -29  419.07   53.77
   3   2  29  598.39   41.45
  -3   2 -31  176.39   22.82
  -3  -2 -31  197.46   23.71
   3  -2  31  197.63   18.55
  -3  -2 -31  136.98   29.72
  -3   2 -31  112.78   27.48
   3   2  31  187.32   20.02
  -3  -2 -33   60.97   13.72
  -3   2 -33   52.96   12.55
  -3  -2 -33   29.51   16.18
  -3   2 -33   57.38   19.92
   3   2  33   54.18   10.86
  -3   2 -35  404.34   36.39
  -3  -2 -35  330.27   33.53
  -3  -2 -35  191.79   39.04
  -3   2 -35  246.11   41.64
   3   2  35  375.93   31.47
  -3   2 -37    3.72    6.34
  -3  -2 -37   -7.40    7.04
   3   2  37    1.52    4.10
  -3   3  38   43.04    9.49
  -3   3  36    2.10    3.58
   3   3 -36    1.58    4.25
  -3   3  34   33.00    7.85
   3  -3 -32   47.07   16.14
  -3   3  32   50.33    9.26
   3  -3 -30  170.77   27.68
  -3   3  30  200.62   18.85
   3  -3 -28   99.14   20.02
   3   3 -28  110.81   20.71
  -3   3  28  111.70   13.22
   3   3 -26  195.72   26.94
   3  -3 -26  259.06   30.49
  -3   3  26  248.37   20.32
   3  -3 -24  616.72   50.49
   3   3 -24  636.32   50.53
  -3   3  24  656.56   39.54
   3   3 -22  346.41   33.31
   3  -3 -22  379.59   35.14
  -3  -3  22  410.61   24.49
  -3   3  22  344.94   25.48
  -3  -3  20  698.67   38.03
  -3  -3  20  772.67   41.29
  -3  -3  20  756.49   42.41
   3  -3 -20  571.84   46.49
   3   3 -20  581.80   46.12
  -3   3  20  629.23   39.39
  -3  -3  18  824.04   42.69
  -3  -3  18  873.51   45.34
  -3  -3  18  886.62   45.95
   3   3 -18  686.27   49.57
   3  -3 -18  701.74   50.22
  -3   3  18  677.45   43.01
  -3  -3  16  294.49   20.11
  -3   3  16  252.46   20.29
  -3  -3  16  326.38   22.06
  -3  -3  16  332.82   21.96
  -3  -3  16  329.04   18.38
   3   3 -16  250.46   24.10
   3  -3 -16  272.97   25.16
  -3  -3  14  155.36   13.08
  -3  -3  14  167.56   14.35
   3   3 -14  177.86   12.39
  -3   3  14  140.04   13.50
  -3  -3  14  170.74   11.17
  -3   3  14  155.12   13.00
  -3  -3  14  185.13   14.03
   3  -3 -14  142.15   16.04
   3   3 -14  135.40   15.40
  -3  -3  12   21.57    4.33
  -3   3  12   17.77    3.93
  -3  -3  12   18.47    3.93
  -3  -3  12   20.98    4.52
  -3   3  12   22.48    4.53
  -3   3  12   21.80    5.15
   3   3 -12   23.41    4.01
  -3  -3  12   24.43    3.26
   3  -3 -12   18.56    4.23
  -3   3  12   22.86    4.11
  -3  -3  12   19.89    4.07
   3   3 -12   23.72    5.76
   3  -3 -12   20.58    5.55
  -3  -3  10    0.49    1.19
  -3  -3  10    0.37    1.09
  -3   3  10    1.42    1.35
  -3   3  10    0.54    1.12
  -3  -3  10    1.07    1.57
   3   3 -10    0.74    1.34
  -3   3  10    0.34    1.23
   3   3 -10    1.46    1.76
  -3  -3  10    0.23    0.86
   3  -3 -10    0.53    1.10
  -3  -3  10    0.35    1.12
  -3   3  10    0.34    1.28
   3  -3 -10    1.28    1.89
   3   3 -10    1.24    1.97
  -3  -3   8    9.73    2.95
  -3   3   8    5.17    1.71
  -3  -3   8    5.98    1.85
  -3   3   8    7.39    1.11
  -3  -3   8    4.01    2.29
  -3   3   8    9.00    2.94
   3  -3  -8    8.14    2.99
  -3   3   8    5.57    2.00
   3   3  -8    8.48    2.54
  -3  -3   8    8.58    1.76
   3   3  -8   20.56    3.91
  -3   3   8    8.02    2.65
   3   3  -8    8.69    2.97
   3  -3  -8    6.01    2.44
   3   3  -8   13.70    1.90
  -3   3   8    8.30    2.01
  -3  -3   8   10.04    2.20
   3   3  -8   10.65    2.02
   3   3  -8    7.69    2.74
   3  -3  -8    4.95    2.26
  -3  -3   6  901.55   44.55
  -3   3   6  903.86   44.64
  -3  -3   6  970.77   48.08
   3   3  -6  909.26   43.51
   3  -3  -6  884.94   43.28
   3   3  -6  883.89   48.40
  -3   3   6  894.16   48.10
   3  -3  -6  971.99   49.13
  -3   3   6  887.32   45.73
   3   3  -6  952.80   46.29
   3   3  -6 1015.07   44.02
  -3   3   6  902.52   46.44
  -3  -3   6  884.46   43.34
   3   3  -6  875.54   47.29
   3   3  -6  899.24   47.57
   3  -3  -6  858.30   47.27
  -3   3   6  891.24   43.10
  -3  -3   6  899.27   43.24
   3   3  -6  869.64   45.45
   3   3  -6  991.22   43.16
   3  -3  -6  912.70   45.91
  -3  -3   4 1044.39   49.63
  -3  -3   4 1083.01   54.51
  -3   3   4 1144.00   49.84
   3  -3  -4 1061.86   49.08
   3   3  -4 1041.91   49.12
   3   3  -4 1061.11   54.75
   3   3  -4 1073.25   52.18
  -3   3   4 1159.70   54.96
   3   3  -4 1077.62   54.54
   3  -3  -4 1151.48   55.76
   3   3  -4 1118.23   51.33
  -3   3   4 1004.42   52.33
  -3  -3   4  998.17   52.48
   3   3  -4 1038.58   54.39
   3   3  -4 1025.86   49.60
  -3   3   4 1041.62   52.49
   3  -3  -4 1007.23   53.78
   3   3  -4 1063.79   53.96
  -3   3   4 1046.77   48.74
  -3  -3   4 1098.03   48.92
   3   3  -4 1011.27   50.21
   3  -3  -4 1073.69   50.47
   3   3  -2  809.83   39.88
  -3   3   2  864.46   43.31
   3   3  -2  807.71   43.36
   3   3  -2  768.00   42.60
   3  -3  -2  801.23   43.88
  -3  -3   2  753.14   41.38
   3   3  -2  870.24   40.87
  -3   3   2  776.05   41.28
  -3   3   2  787.04   40.84
   3   3  -2  774.24   38.73
   3   3  -2  866.12   42.95
  -3   3   2  789.17   42.22
   3   3  -2  771.17   42.28
   3  -3  -2  883.51   37.80
   3   3  -2  818.51   37.50
  -3  -3   2  781.54   37.22
  -3  -3   2  841.26   43.27
  -3   3   2  802.45   37.25
  -3   3   0 1057.17   51.35
   3  -3   0 1004.16   53.37
  -3  -3   0 1101.02   51.61
   3   3   0  957.52   52.18
   3   3   0 1097.00   51.04
   3   3   0 1156.65   52.74
  -3   3   0 1021.72   50.15
   3  -3   0 1035.53   51.17
   3   3   0  987.94   48.68
  -3  -3   0  950.49   52.31
   3   3   0 1017.95   52.07
  -3   3   0 1016.68   52.05
   3   3   0  969.07   48.18
   3   3   0  984.03   52.49
  -3   3   0 1083.82   52.92
  -3  -3   0 1039.91   52.64
  -3   3   0 1011.63   52.51
  -3   3  -2 1606.98   77.43
   3   3   2 1750.36   77.69
  -3  -3  -2 1529.26   71.79
  -3   3  -2 1630.55   71.84
  -3   3  -2 1597.92   77.72
  -3   3  -2 1577.52   76.63
   3   3   2 1658.21   76.77
  -3  -3  -2 1503.36   76.83
  -3   3  -2 1760.79   79.19
   3   3   2 1354.19   76.68
   3  -3   2 1406.56   77.73
  -3   3  -2 1494.39   74.86
   3   3   2 1506.83   74.49
   3  -3   2 1600.19   76.34
  -3  -3  -2 1640.52   78.37
  -3   3  -2 1536.94   77.45
   3   3   2 1567.27   71.71
   3  -3   2 1682.30   71.92
   3   3   2 1797.93   74.41
   3  -3   2 1705.28   74.45
  -3   3  -4  875.67   41.43
  -3  -3  -4  915.89   41.39
  -3   3  -4  866.92   45.03
  -3   3  -4  815.23   45.26
   3   3   4  766.61   44.46
   3   3   4  857.80   44.93
  -3   3  -4  986.19   46.38
  -3  -3  -4  888.90   45.11
  -3   3  -4  913.14   44.67
   3  -3   4  832.70   43.70
  -3   3  -4  789.58   42.23
  -3  -3  -4  819.73   45.86
  -3   3  -4  898.22   45.16
   3   3   4  891.32   44.66
   3   3   4  876.98   43.08
   3  -3   4  849.01   43.06
  -3   3  -6  906.72   49.45
  -3   3  -6  932.71   48.71
  -3   3  -6 1071.47   50.83
  -3  -3  -6 1048.68   50.72
  -3  -3  -6  936.96   49.10
   3   3   6  940.93   49.60
   3  -3   6  920.47   47.78
  -3  -3  -6  897.01   50.28
  -3   3  -6  951.98   47.76
  -3   3  -6  918.49   48.76
  -3  -3  -6  954.37   47.47
   3   3   6 1010.11   48.63
   3  -3   6 1031.66   49.16
   3   3   6  999.36   48.66
  -3   3  -6  879.84   46.40
  -3   3  -8  401.96   24.81
  -3   3  -8  422.14   26.16
   3   3   8  428.60   26.60
  -3  -3  -8  463.43   26.71
  -3  -3  -8  424.25   25.68
  -3   3  -8  424.20   26.06
   3  -3   8  444.37   25.07
  -3  -3  -8  431.36   27.51
   3   3   8  435.57   24.80
  -3   3  -8  426.19   25.45
  -3  -3  -8  450.92   25.64
  -3   3  -8  475.90   26.14
   3  -3   8  438.98   26.63
   3   3   8  436.66   26.39
  -3   3  -8  398.60   23.48
  -3   3 -10  141.20   12.18
  -3   3 -10  120.75   10.37
   3   3  10  119.74   11.08
   3  -3  10  134.10   10.85
  -3   3 -10  114.47   10.55
  -3   3 -10  141.57   11.90
  -3  -3 -10  137.00   11.86
  -3  -3 -10  134.20   11.47
   3   3  10  122.78   11.90
  -3   3 -10  133.74   11.97
  -3  -3 -10  150.84   12.42
   3   3  10  131.52   10.44
  -3   3 -10  116.67    9.88
   3  -3  10  123.91   12.29
   3   3  10  153.05   13.20
  -3   3 -12  145.49   11.63
   3   3  12  123.76   12.00
  -3   3 -12  177.96   13.68
  -3  -3 -12  159.60   13.25
   3   3  12  163.32   14.38
  -3  -3 -12  189.63   13.95
   3  -3  12  159.84   12.55
  -3   3 -12  146.34   12.21
  -3   3 -12  179.55   14.95
   3   3  12  173.44   12.13
  -3  -3 -12  176.26   14.80
   3   3  12  172.69   15.33
   3  -3  12  169.19   15.33
  -3   3 -12  136.82   11.80
   3  -3  14   25.42    5.17
  -3  -3 -14   23.12    4.61
  -3   3 -14   19.87    4.34
  -3  -3 -14   29.13    5.14
   3   3  14   26.67    4.71
   3  -3  14   40.73    5.68
   3   3  14   22.33    5.09
  -3   3 -14   22.65    4.43
   3   3  14   27.73    4.23
  -3   3 -14   29.04    6.06
  -3  -3 -14   27.66    5.93
   3  -3  14   29.74    6.52
   3   3  14   23.36    5.82
   3  -3  16    0.59    1.59
   3   3  16    0.49    1.57
  -3  -3 -16    1.07    1.58
  -3   3 -16    1.01    1.72
  -3  -3 -16    2.12    1.69
  -3   3 -16    1.11    1.00
  -3   3 -16    3.55    2.07
   3  -3  16    0.52    1.25
   3   3  16    0.73    1.75
  -3   3 -16   -0.84    2.03
  -3  -3 -16    1.65    1.99
   3  -3  16    2.68    3.05
   3   3  18  323.89   23.02
   3  -3  18  409.16   26.09
   3   3  18  366.16   26.83
  -3   3 -18  398.90   24.61
  -3  -3 -18  411.43   25.20
  -3  -3 -18  415.78   25.25
  -3  -3 -18  396.03   29.14
  -3   3 -18  426.28   29.99
   3  -3  18  400.34   29.88
   3  -3  18  396.69   25.10
   3  -3  20  222.68   17.52
   3   3  20  186.03   17.87
  -3  -3 -20  221.97   16.52
  -3   3 -20  241.05   21.52
  -3  -3 -20  230.99   21.16
  -3   3 -20  144.13   25.78
  -3  -3 -20  115.85   23.72
   3  -3  20  220.53   16.91
   3  -3  22   98.74   10.96
  -3   3 -22   89.31   13.00
  -3  -3 -22  112.39   14.46
   3  -3  22  104.56   10.85
  -3   3 -22   42.67   15.15
  -3  -3 -22   27.77   13.02
   3   3  22   76.99   10.84
  -3  -3 -24  433.79   33.52
  -3   3 -24  451.61   34.12
  -3   3 -24  296.49   40.74
  -3  -3 -24  300.14   41.69
   3  -3  24  453.98   28.36
   3   3  24  384.07   29.30
  -3  -3 -26  359.98   29.24
  -3   3 -26  323.78   28.25
  -3   3 -26  151.88   30.30
  -3  -3 -26  170.55   32.67
   3   3  26  296.25   24.27
  -3  -3 -28  288.51   27.69
  -3   3 -28  316.36   28.91
   3   3  28  249.70   23.66
  -3  -3 -30  187.70   22.17
   3   3  30  162.85   18.58
  -3  -3 -32  129.66   18.66
   3   3  32  108.22   15.39
   3   3  34   56.31   11.57
   3   3  36   31.18    9.13
   3   4 -33  225.32   24.80
  -3   4  33  168.85   18.90
  -3   4  31   68.81   11.27
  -3   4  29    0.99    2.65
  -3   4  27  777.23   47.91
  -3   4  25   28.08    6.66
   3  -4 -23  135.51   14.44
  -3   4  23  129.76   14.57
  -3  -4  21 1066.10   57.28
   3  -4 -21 1164.60   60.99
   3  -4 -21 1182.02   62.19
  -3  -4  19   21.22    4.99
   3  -4 -19   36.19    7.11
   3  -4 -19   33.23    6.99
  -3   4  19   27.72    6.23
  -3  -4  17  524.68   32.09
  -3   4  17  454.94   32.15
   3  -4 -17  566.89   35.08
   3  -4 -17  546.73   34.35
  -3   4  15  119.28   13.00
   3  -4 -15  139.94   14.50
  -3  -4  15  138.33   13.15
  -3   4  15  129.65   13.27
   3  -4 -15  147.33   14.31
   3  -4 -13  379.06   27.62
  -3   4  13  373.79   26.48
   3   4 -13  413.45   24.89
   3  -4 -13  416.89   27.57
   3   4 -13  395.83   27.26
  -3  -4  13  408.07   26.56
  -3   4  13  387.40   26.90
  -3   4  11  318.46   24.47
   3  -4 -11  379.56   26.25
   3   4 -11  371.07   22.77
   3   4 -11  370.45   24.77
   3   4 -11  347.96   23.98
  -3   4  11  338.90   23.31
   3  -4 -11  348.41   24.56
   3   4 -11  350.48   24.66
  -3  -4  11  363.60   24.44
  -3   4  11  344.66   24.61
  -3   4   9  373.21   25.65
   3   4  -9  332.84   23.94
   3  -4  -9  372.57   26.09
   3   4  -9  394.14   23.35
  -3   4   9  355.47   22.21
   3   4  -9  366.99   24.15
  -3   4   9  358.09   23.31
   3  -4  -9  343.28   24.48
   3   4  -9  347.56   24.41
  -3  -4   9  356.55   24.48
   3   4  -9  340.76   24.98
  -3   4   9  370.82   25.26
   3   4  -7  166.91   14.98
  -3   4   7  178.68   13.71
   3  -4  -7  176.40   16.15
   3   4  -7  197.99   15.56
  -3   4   7  179.10   14.03
   3  -4  -7  160.90   14.87
   3   4  -7  171.50   15.02
  -3  -4   7  196.74   15.92
  -3   4   7  191.55   15.13
   3   4  -7  173.31   15.70
  -3   4   7  163.66   15.24
   3   4  -5   88.78   10.23
  -3   4   5   80.92    8.75
   3  -4  -5  100.19   11.45
   3   4  -5   97.45   10.27
  -3   4   5   84.27    8.82
   3   4  -5   97.35   10.47
  -3  -4   5  102.36   10.87
  -3   4   5   99.80   10.26
   3   4  -5   99.68   11.01
   3   4  -5   99.76    9.05
  -3   4   5  102.98   11.00
   3   4  -3 2205.75  111.77
   3  -4  -3 2561.65  114.23
  -3   4   3 2272.51  109.77
   3   4  -3 2447.15  112.03
  -3   4   3 2223.07  108.92
   3   4  -3 2251.39  111.51
  -3   4   3 2244.19  111.10
  -3   4   3 2503.96  112.05
  -3   4   3 2496.68  113.01
   3   4  -3 2344.53  113.06
   3   4  -3 2217.55  107.67
   3  -4  -1  523.99   34.62
  -3   4   1  565.15   32.57
   3   4  -1  569.62   34.23
   3   4  -1  599.28   32.28
  -3   4   1  532.26   31.00
   3   4  -1  610.51   33.98
   3   4  -1  583.09   33.96
  -3   4   1  556.51   33.49
  -3   4   1  617.46   34.07
   3   4  -1  559.84   34.60
  -3   4   1  591.84   34.70
  -3  -4  -1  692.08   38.67
  -3   4  -1  704.12   38.19
   3   4   1  726.45   38.19
   3   4   1  628.84   38.99
  -3   4  -1  687.91   36.25
   3   4   1  747.67   39.31
  -3  -4  -1  670.30   39.89
  -3   4  -1  694.06   39.27
  -3   4  -1  696.35   38.92
   3   4   1  630.05   39.33
  -3   4  -1  694.07   39.80
   3   4   3 2150.81  116.07
  -3  -4  -3 2526.54  116.55
  -3   4  -3 2518.64  118.78
  -3   4  -3 2556.00  116.13
   3   4   3 2565.32  116.63
   3  -4   3 2446.49  115.25
  -3   4  -3 2335.74  113.17
  -3  -4  -3 2367.83  117.88
  -3   4  -3 2440.72  117.40
   3   4   3 2561.14  116.62
  -3   4  -3 2440.21  116.63
  -3   4  -3 2519.41  117.67
  -3   4  -3 2418.57  117.75
  -3  -4  -5  120.37   11.51
  -3   4  -5  107.25   10.65
  -3   4  -5  130.28   12.46
   3   4   5  121.15   11.60
   3   4   5  111.89    9.92
  -3   4  -5  108.19    9.30
   3  -4   5  121.03   10.72
  -3  -4  -5  105.71   11.87
  -3   4  -5  111.59   11.74
   3   4   5  116.43   11.08
  -3   4  -5  121.34   11.57
  -3   4  -5  128.86   12.02
  -3   4  -5  123.75   12.32
  -3   4  -7  488.57   30.66
  -3   4  -7  495.29   29.90
  -3  -4  -7  485.72   30.07
  -3   4  -7  498.56   29.22
  -3   4  -7  561.26   31.82
   3   4   7  505.55   30.83
   3  -4   7  482.22   28.54
  -3   4  -7  469.20   30.77
  -3  -4  -7  482.14   31.48
  -3   4  -7  453.75   29.27
   3   4   7  516.95   29.45
  -3   4  -7  458.78   26.68
  -3   4  -9 1090.48   55.06
  -3  -4  -9 1064.31   54.37
   3   4   9  973.46   54.27
  -3   4  -9 1056.54   53.06
   3  -4   9 1016.53   52.07
  -3  -4  -9  954.30   55.31
  -3   4  -9  947.58   52.91
   3   4   9 1063.01   52.68
  -3   4  -9 1004.11   54.44
  -3   4  -9  963.37   52.61
   3   4   9  940.74   53.88
  -3  -4 -11   83.49   10.11
  -3   4 -11   86.05    9.98
  -3   4 -11   84.65    9.14
  -3  -4 -11   67.73    8.87
   3   4  11   67.95    9.44
  -3   4 -11   80.26    9.10
   3  -4  11   90.82    9.13
  -3  -4 -11   75.68   10.39
   3   4  11   80.82    8.59
  -3   4 -11   93.50    9.56
  -3   4 -11   62.44    8.98
   3   4  11   72.11    9.25
  -3  -4 -13  275.33   20.42
  -3   4 -13  290.45   20.41
  -3   4 -13  277.71   19.21
  -3  -4 -13  278.70   20.18
   3   4  13  250.37   20.57
  -3   4 -13  243.60   18.61
   3  -4  13  265.59   18.80
  -3  -4 -13  255.38   21.72
   3   4  13  265.69   18.22
   3   4  13  237.60   19.29
  -3   4 -13  255.23   18.45
  -3  -4 -15   49.07    7.62
   3   4  15   38.83    6.80
  -3   4 -15   47.86    6.89
  -3   4 -15   48.81    7.48
  -3  -4 -15   38.98    6.82
   3  -4  15   47.05    6.84
   3   4  15   33.45    7.13
  -3   4 -15   36.81    6.27
  -3   4 -15   45.82    6.39
  -3   4 -17  482.83   32.28
   3   4  17  505.50   33.47
   3   4  17  550.79   36.53
  -3   4 -17  641.53   35.23
  -3  -4 -17  650.99   36.08
  -3  -4 -17  623.53   35.45
   3   4  19   31.13    7.27
  -3  -4 -19   47.38    7.37
   3   4  21  634.41   41.25
   3   4  23  326.53   26.62
   3   4  25   64.61   10.99
   3   4  27 1008.63   60.74
   3   4  29  114.86   15.60
   3   4  31  131.56   17.18
   3   4  33  405.08   34.22
   3   5 -30   65.69   13.40
   3   5 -28  305.86   28.75
  -3   5  28  250.66   23.71
   3   5 -26  450.86   34.90
  -3   5  26  342.66   28.81
  -3   5  24   17.10    5.73
   3  -5 -22  916.91   53.54
  -3   5  22  751.02   50.24
   3  -5 -22  918.59   52.87
  -3  -5  22  864.86   49.35
   3  -5 -20  334.34   26.31
  -3   5  20  273.12   23.67
   3  -5 -20  293.97   24.77
  -3  -5  20  293.96   22.87
   3  -5 -18   57.52   10.11
  -3   5  18   54.86    9.38
  -3  -5  18   68.12    9.62
   3  -5 -18   63.14   10.39
   3  -5 -16 2039.92  100.25
  -3   5  16 1797.96   97.77
  -3  -5  16 2037.20   98.15
   3  -5 -16 2050.22  100.74
  -3   5  16 1765.38   97.32
   3  -5 -14   80.07   11.49
  -3   5  14   52.05    8.90
  -3   5  14   92.21   11.82
   3  -5 -14   77.20   10.90
   3  -5 -12  201.89   18.58
  -3   5  12  135.18   14.74
  -3   5  12  175.39   16.86
   3  -5 -12  159.48   16.32
   3  -5 -10  584.24   37.61
  -3   5  10  509.21   34.54
  -3   5  10  569.24   36.57
   3   5 -10  561.91   36.98
   3  -5 -10  560.83   36.28
   3  -5  -8  802.32   49.44
  -3   5   8  806.30   47.25
   3   5  -8  886.81   50.01
  -3   5   8  834.81   49.07
   3  -5  -6    2.70    2.87
  -3   5   6    6.16    3.47
  -3   5   6    2.53    2.69
   3   5  -6    8.51    3.70
  -3   5   4  288.85   22.45
   3  -5  -4  301.27   24.26
  -3   5   4  317.55   23.94
   3   5  -4  294.41   23.47
   3   5  -2 1044.42   58.95
  -3   5   2 1056.81   58.28
  -3   5   0    3.96    2.86
   3   5   0    2.50    2.46
  -3   5  -2 1929.63   97.41
  -3   5  -2 2025.42   97.42
   3   5   2 1818.44   97.25
  -3   5  -4  883.28   49.85
  -3   5  -4  883.23   50.61
  -3  -5  -4  859.39   51.35
  -3   5  -6    6.67    3.35
   3   5   6    4.14    3.00
  -3   5  -6    4.79    3.34
   3   5   6    7.40    3.46
  -3  -5  -6    4.50    3.26
   3   5   8 1299.61   65.99
  -3   5  -8 1168.35   64.02
   3   5   8 1151.18   65.41
  -3   5  -8 1213.21   65.66
  -3  -5  -8 1225.33   67.40
   3   5  10   15.89    4.96
  -3   5 -10   14.09    4.36
  -3  -5 -10   12.29    4.28
  -3   5 -10   12.18    4.41
  -3  -5 -10   12.36    4.61
   3   5  10    9.12    3.77
   3   5  12    6.63    3.75
  -3   5 -12    6.15    3.31
  -3  -5 -12    4.71    3.00
  -3   5 -12    9.06    3.85
   3   5  12    9.65    4.10
  -3  -5 -12    6.93    3.97
  -3  -5 -14  578.01   35.36
   3   5  14  514.79   35.42
  -3   5 -14  516.09   32.55
   3   5  14  481.76   33.88
  -3  -5 -14  594.57   38.32
  -3  -5 -16  533.28   33.20
  -3  -5 -16  505.05   33.10
   3   5  16  466.81   33.60
  -3  -5 -16  539.79   36.39
  -3  -5 -18   24.87    6.21
   3   5  18   18.74    5.08
   3   5  18   13.22    5.12
  -3  -5 -18   24.64    7.06
   3   5  20    2.13    2.87
  -3  -5 -20    2.33    3.44
  -3  -5 -22  900.94   53.68
   3   5  22  710.76   49.06
  -3  -5 -24    7.62    4.84
   3   5  24    2.35    3.17
   3   5  26  283.09   26.24
   3   5  28  288.58   27.03
  -3   6  23   17.83    6.76
  -3   6  21   77.64   12.38
   3  -6 -19    5.46    4.76
   3  -6 -19   10.27    4.97
  -3   6  19   12.54    5.20
   3  -6 -17  121.03   15.20
  -3   6  17   82.87   12.45
   3  -6 -17   87.96   13.25
   3  -6 -15  111.63   14.59
  -3   6  15   86.50   12.52
  -3   6  15   86.71   12.68
   3  -6 -15   95.89   13.88
   3  -6 -13    1.09    3.92
  -3   6  13    1.03    2.78
  -3   6  13   -0.94    3.57
  -3   6  11   93.46   12.28
   3  -6 -11  105.27   14.16
  -3   6  11   79.20   12.17
   3  -6  -9   64.43   11.28
  -3   6   9   51.11    9.86
   3   6  -9   81.66   12.14
   3   6  -7   76.84   11.91
  -3   6   7   83.97   12.21
  -3   6   5   14.95    5.80
   3   6  -5   17.18    5.75
  -3   6   3  518.52   35.81
   3   6  -3  519.95   36.36
  -3   6   1   32.76    7.64
   3   6  -1   29.78    7.17
   3   6  -1   25.12    7.29
  -3   6   1   39.01    8.33
   3   6   1  158.50   16.88
  -3   6  -1  147.02   16.48
  -3   6  -1  155.23   16.46
   3   6   1  149.27   16.85
  -3   6  -3  238.60   21.45
   3   6   3  202.50   20.58
   3   6   3  235.98   21.45
  -3   6  -3  248.37   21.30
  -3   6  -5   72.62   10.62
  -3   6  -5   63.27   10.20
   3   6   5   44.48    9.08
   3   6   5   62.50   10.47
   3   6   7   83.68   12.25
  -3   6  -7   76.96   11.01
  -3   6  -7  108.81   13.37
  -3   6  -9   69.76   10.32
  -3   6  -9   65.24   10.56
   3   6   9   73.59   11.48
  -3  -6  -9   82.54   12.57
  -3   6 -11   30.56    6.90
   3   6  11   27.73    7.20
  -3   6 -11   44.40    8.82
  -3  -6 -11   31.94    8.14
   3   6  13   53.40    9.97
  -3   6 -13   66.40    9.69
  -3   6 -13   90.59   12.32
  -3  -6 -13   64.38   11.65
   3   6  13   66.82   11.06
   3   6  15   -0.99    3.56
   3   6  15    3.28    3.95
  -3  -6 -15   -1.20    3.24
   3   6  17   63.35   10.58
   3   6  17   74.17   12.33
  -3  -6 -17   64.35   11.91
  -3  -6 -19   12.81    5.79
   3   6  19   10.73    5.20
   3   6  21  152.61   18.78
  -3  -6 -21  175.83   20.41
  -3  -6 -23  170.03   20.06
   3   6  23  111.04   16.48
  -3  -6 -25  114.81   16.94
   3   7 -14   93.42   12.97
  -3   7  14  103.18   14.82
   3   7 -12   -2.00    4.34
   3   7 -10   59.40   10.79
  -3   7  10   59.67   11.49
   3   7  -8   25.12    7.32
   3   7  -8   27.12    8.10
  -3   7   8   22.06    7.21
  -3   7   6  101.46   14.92
  -3   7   6  128.94   16.27
   3   7  -6  129.33   15.91
   3   7  -6  124.69   16.64
   3   7  -4   91.38   13.41
   3   7  -4   91.13   14.16
  -3   7   4  121.82   15.68
  -3   7   4   92.33   14.48
   3   7  -2   12.14    5.65
  -3   7   2    5.60    4.28
   3   7  -2   11.65    5.79
  -3   7   2    6.84    4.96
   3   7   0  231.36   22.72
  -3   7   0  233.47   23.25
  -3   7   0  246.56   23.34
   3   7   0  273.64   24.80
  -3   7  -2   -1.08    4.50
   3   7   2   -3.39    4.30
  -3   7  -2   -1.13    3.84
   3   7   2    2.35    3.47
   3   7   4    9.06    4.93
  -3   7  -4    4.21    4.22
  -3   7  -4   12.16    5.96
   3   7   4    8.24    5.12
   3   7   6  156.66   18.30
   3   7   6  155.36   18.50
  -3   7  -6  157.83   18.21
  -3   7  -6  167.56   17.98
   3   7   8   29.58    8.40
  -3   7  -8   20.00    6.57
  -3   7  -8   19.90    7.25
   3   7   8   28.45    8.02
  -3   7 -10    4.84    4.36
   3   7  10    3.42    4.12
  -3   7 -10    5.52    4.61
   3   7  10    4.74    4.04
   3   7  12   15.98    6.19
  -3   7 -12   15.00    5.58
  -3   7 -12   21.03    6.96
  -3  -7 -14  168.42   19.96
   3   7  14  121.18   16.38
   3   7  16   48.17   10.14
   4   0 -40  491.57   54.04
   4   0 -38   -2.84   10.82
   4   0 -36  301.83   39.11
   4   0 -36  431.93   33.27
   4   0 -34  625.74   58.80
   4   0 -34  868.21   51.90
   4   0 -32   65.37   16.04
   4   0 -32  112.67   14.45
   4   0 -30  411.47   41.18
   4   0 -30  532.67   35.68
   4   0 -28   79.85   15.09
   4   0 -28  107.39   13.17
  -4   0  26  162.40   13.76
   4   0 -26  196.50   17.65
   4   0 -26  138.81   19.74
   4   0 -24 1349.23   62.49
  -4   0  24 1289.64   65.93
   4   0 -24  955.61   66.20
  -4   0  24  973.87   55.34
   4   0 -22 2740.94  117.24
  -4   0  22 2657.78  120.99
   4   0 -22 2154.57  121.73
  -4   0  22 2167.71  110.69
  -4   0  20  521.70   36.17
   4   0 -20  684.17   39.98
   4   0 -20  689.51   37.09
  -4   0  20  681.49   39.62
   4   0 -20  543.65   39.80
  -4   0  20  552.03   31.90
  -4   0  18  308.71   23.16
   4   0 -18  371.67   23.19
  -4   0  18  389.93   25.79
   4   0 -18  343.27   26.54
  -4   0  18  303.38   19.30
  -4   0  16 7472.66  359.22
   4   0 -16 9076.42  358.93
  -4   0  16 8935.24  362.28
   4   0 -16 7756.89  362.04
  -4   0  16 7330.23  354.35
  -4   0  14   47.33    6.58
   4   0 -14   57.22    6.55
  -4   0  14   52.07    7.28
   4   0 -14   39.98    6.90
  -4   0  14   45.30    5.06
   4   0 -12 2532.29  112.65
  -4   0  12 2234.94  113.17
  -4   0  12 2725.47  115.10
   4   0 -12 2220.08  114.30
   4   0 -10 3287.62  144.01
  -4   0  10 2986.22  144.29
  -4   0  10 3396.26  145.67
   4   0 -10 2970.24  145.29
   4   0  -8 1844.07   83.19
  -4   0   8 1869.17   84.32
  -4   0   8 1740.52   83.33
   4   0  -8 1632.46   83.96
  -4   0   8 1888.33   84.40
  -4   0   6 3469.37  162.55
   4   0  -6 3569.67  163.08
  -4   0   6 3775.39  163.91
  -4   0   6 3991.05  163.87
   4   0  -6 3434.62  163.61
  -4   0   4    9.58    1.65
  -4   0   4   10.43    1.88
   4   0  -4   13.76    2.18
   4   0  -4   12.15    2.02
  -4   0   4    8.65    1.72
   4   0  -2 1057.10   46.16
  -4   0   2  864.86   45.51
   4   0  -2 1046.36   45.03
  -4   0   2 1037.39   44.95
   4   0  -2  846.26   45.60
  -4   0   2 1056.12   46.20
   4   0   0 1001.17   17.16
  -4   0   0 1039.76   16.82
  -4   0   0 1031.53   20.15
  -4   0   0 1090.36   20.58
  -4   0  -2 2426.44  106.12
   4   0   2 2293.32  105.94
  -4   0  -4 3606.74  183.70
   4   0   4 4550.41  187.71
  -4   0  -6 1911.50   91.99
   4   0   6 2175.08   97.10
   4   0   8 6506.78  282.72
  -4   0  -8 6034.93  276.05
   4   0   8 5872.09  286.95
   4   0  10  861.63   44.13
  -4   0 -10  717.06   37.84
   4   0  10  683.11   46.48
  -4   0 -10  540.46   47.35
  -4   0 -12 2533.95  117.34
   4   0  12 2824.72  124.10
   4   0  12 2657.70  128.78
   4   0  14 2406.52  114.95
   4   0  14 2309.78  120.27
  -4   0 -14 2391.55  108.73
   4   0  16   24.44    6.15
   4   0  16   21.28    7.33
  -4   0 -16   18.50    8.66
  -4   0 -16   34.42    5.33
   4   0  18 1356.24   72.47
   4   0  18 1458.13   78.91
  -4   0 -18 1317.83   66.16
   4   0  20  784.15   46.27
   4   0  20  774.24   50.15
  -4   0 -20  679.37   46.99
  -4   0 -20  695.23   38.77
   4   0  22  915.69   57.14
   4   0  22 1005.13   62.43
  -4   0 -22 1053.48   62.23
  -4   0 -22  956.25   50.84
   4   0  24  173.33   19.42
   4   0  24  153.18   20.23
  -4   0 -24  131.69   25.07
  -4   0 -24  147.97   19.50
  -4   0 -24  163.82   14.49
  -4   0 -26  118.80   17.67
  -4   0 -26   93.60   22.49
   4   0  26  150.27   18.68
  -4   0 -28  955.99   59.28
   4   0  28  809.88   54.86
  -4   0 -30   -3.39    8.17
  -4   0 -30    1.70    5.43
  -4   0 -32 1044.59   97.29
  -4   0 -32 1677.46   91.12
  -4   0 -34  116.54   29.09
  -4   0 -34  253.14   28.47
  -4   0 -36   15.67   13.45
  -4   0 -36   71.36   15.85
  -4   0 -38  534.94   46.76
   4  -1 -39   58.06   19.72
   4   1 -39   42.20   17.69
   4   1 -39  105.10   16.32
   4  -1 -37   72.89   19.57
   4   1 -37   96.07   15.12
   4  -1 -35  298.57   38.30
   4   1 -35  274.41   36.38
   4  -1 -33   83.41   18.63
   4   1 -33  116.44   15.77
  -4   1  31  186.83   16.73
   4   1 -31  183.36   26.11
   4  -1 -31  143.13   23.93
   4   1 -29  295.12   24.69
   4  -1 -29  288.70   22.30
   4   1 -29  243.11   28.70
   4  -1 -29  204.03   27.11
  -4   1  29  215.68   18.44
   4  -1 -27  232.54   18.66
   4  -1 -27  166.02   22.51
   4   1 -27  133.12   20.68
  -4   1  27  197.83   16.05
   4  -1 -25    3.60    2.88
  -4   1  25    2.08    4.15
  -4  -1  25    2.10    3.58
   4   1 -25    1.53    4.52
   4  -1 -25    3.10    4.58
  -4   1  25    5.88    2.66
   4  -1 -23   39.03    6.58
  -4   1  23   24.53    4.92
  -4   1  23   43.07    8.45
  -4  -1  23   48.39    8.93
   4   1 -23   39.56    9.27
   4  -1 -23   28.99    8.45
  -4   1  21  951.21   55.80
   4  -1 -21 1324.62   59.35
  -4  -1  21 1129.97   54.90
  -4   1  21 1315.62   64.38
  -4  -1  21 1258.37   64.00
   4   1 -21  945.43   64.05
   4  -1 -21  969.97   64.53
  -4  -1  19    2.24    2.55
  -4   1  19    1.51    2.41
  -4   1  19    3.24    1.94
   4  -1 -19    4.79    1.74
   4  -1 -19    7.22    2.64
  -4  -1  19    5.86    1.87
  -4   1  19    5.50    3.42
  -4  -1  19    7.96    3.84
   4   1 -19    1.04    2.82
   4  -1 -19    6.33    3.82
  -4  -1  17 1797.38   92.42
  -4   1  17 1753.74   92.29
   4  -1 -17 2071.41   90.00
  -4   1  17 2128.69   94.86
  -4  -1  17 2056.69   94.60
   4   1 -17 1790.07   95.12
   4  -1 -17 1708.35   95.00
  -4   1  17 1783.14   88.74
  -4  -1  17 1827.47   86.28
  -4   1  15 1033.52   56.32
  -4  -1  15 1069.93   56.37
   4  -1 -15 1140.36   54.29
  -4  -1  15 1138.74   57.83
  -4   1  15 1263.16   58.18
   4   1 -15  948.73   57.71
   4  -1 -15 1026.38   58.37
  -4   1  15 1090.56   54.75
  -4  -1  15 1065.99   50.81
  -4  -1  13   59.61    7.50
  -4   1  13   64.16    7.81
   4  -1 -13   78.62    7.12
  -4   1  13   87.92    9.07
  -4  -1  13  100.20    9.65
   4   1 -13   71.44    8.83
   4  -1 -13   74.08    9.03
  -4  -1  13   75.27    5.35
   4  -1 -11 1066.57   46.77
  -4  -1  11 1017.52   49.31
   4  -1 -11  928.34   49.32
  -4   1  11 1025.95   49.35
   4   1 -11  955.63   49.45
  -4  -1  11  916.91   48.24
  -4   1  11  939.43   48.45
  -4   1  11  919.45   43.93
  -4  -1  11  933.67   43.78
   4   1  -9 1837.94   79.52
  -4   1   9 1689.52   76.49
  -4   1   9 1873.67   79.50
   4   1  -9 1616.96   79.54
   4  -1  -9 1638.68   79.67
  -4  -1   9 1831.04   79.69
  -4   1   9 1718.52   79.58
  -4  -1   9 1738.87   79.77
  -4   1   9 1690.24   78.68
  -4  -1   9 1597.33   78.59
  -4  -1   9 1598.68   75.04
  -4   1   9 1566.67   75.32
  -4   1   7  127.15    8.22
   4   1  -7  148.41   10.10
  -4  -1   7  126.71    7.58
  -4  -1   7  137.93    9.62
  -4   1   7  136.49    9.58
   4  -1  -7  129.92    9.70
   4   1  -7  126.54    9.63
  -4   1   7  140.52    9.78
  -4  -1   7  142.84    9.90
   4   1  -5  542.74   25.63
   4  -1  -5  489.99   24.03
  -4   1   5  498.64   25.08
   4   1  -5  476.87   25.12
   4  -1  -5  486.55   25.21
  -4  -1   5  502.57   25.23
   4  -1  -5  487.87   25.05
   4   1  -5  463.62   24.90
  -4  -1   5  485.32   25.24
  -4   1   5  496.03   25.18
   4   1  -3    9.83    1.68
   4  -1  -3    8.48    1.61
  -4   1   3   10.11    1.76
   4  -1  -3    6.30    1.51
  -4  -1   3   14.71    2.20
   4   1  -3    6.76    1.54
  -4  -1   3    4.60    1.31
   4  -1  -3    8.09    1.74
  -4   1   3    6.94    1.29
   4   1  -3    5.27    1.26
   4  -1  -3    6.16    1.22
  -4  -1   3   15.79    2.66
   4   1  -3    6.02    1.40
   4  -1  -3    6.76    1.45
  -4  -1   3    6.82    1.39
  -4   1   3    9.16    1.57
   4   1  -3    4.80    1.24
   4  -1  -3    5.86    1.35
  -4  -1   1  114.22    7.22
  -4  -1   1  103.65    6.87
   4  -1  -1  108.19    7.44
   4   1  -1  113.26    7.34
  -4  -1   1  129.45    8.44
   4   1  -1  120.42   10.14
  -4  -1   1  102.77    7.12
   4  -1  -1   98.26    7.38
  -4  -1   1  110.77    7.42
  -4   1   1  102.63    7.12
   4   1  -1  113.23    7.02
   4  -1  -1  105.81    6.93
   4  -1  -1  108.24    7.15
   4   1  -1  111.81    7.06
  -4   1   1  117.27    7.20
   4  -1  -1  114.59    7.10
   4   1  -1  107.89    7.14
  -4  -1   1  111.33    7.12
  -4  -1  -1   47.70    4.19
   4  -1   1   53.61    4.57
  -4   1  -1   48.49    4.20
   4   1   1   65.15    6.68
  -4  -1  -1   63.53    5.44
  -4   1  -1   54.60    4.62
  -4  -1  -1   52.73    4.55
   4  -1   1   48.24    4.31
   4   1   1   47.80    4.06
   4  -1   3 2657.10  136.97
  -4  -1  -3 3061.06  136.73
   4   1   3 3162.48  136.79
   4  -1   3 3055.74  137.73
  -4  -1  -3 3351.92  139.19
   4   1   3 3306.17  141.15
   4  -1   3 3064.31  137.08
  -4   1  -3 3126.89  137.07
  -4   1  -3 2985.52  137.19
  -4   1  -5   38.34    3.47
   4  -1   5   44.17    3.68
  -4   1  -5   49.40    4.01
  -4   1  -5   38.08    3.72
   4   1   5   28.07    3.06
   4  -1   5   31.16    3.37
   4   1   5   44.18    3.42
  -4  -1  -5   36.43    4.55
   4   1   5   35.92    5.06
  -4  -1  -5   38.89    3.34
   4  -1   5   43.11    4.31
  -4   1  -5   39.97    4.06
   4  -1   7  277.69   16.71
  -4   1  -7  309.89   15.92
  -4  -1  -7  354.39   16.37
  -4   1  -7  341.68   16.85
  -4  -1  -7  338.36   19.14
   4   1   7  314.24   15.63
   4   1   7  351.42   20.45
  -4   1  -7  283.44   16.06
   4  -1   7  272.56   24.97
   4   1   7  248.10   24.17
   4  -1   7  316.99   18.04
  -4   1  -7  281.27   17.72
   4  -1   9  932.62   46.01
  -4   1  -9  924.91   44.02
  -4  -1  -9 1004.09   48.32
  -4  -1  -9 1101.55   45.03
  -4   1  -9  745.07   50.36
   4   1   9  971.06   49.49
  -4   1  -9  887.66   44.47
   4   1   9 1012.43   43.89
   4   1   9  884.99   56.44
   4  -1   9  880.16   47.15
   4  -1   9  935.68   57.33
   4  -1  11  334.47   17.56
  -4   1 -11  280.18   14.59
  -4  -1 -11  307.74   19.18
  -4   1 -11  258.76   15.12
  -4   1 -11  232.85   19.21
   4   1  11  314.64   20.37
   4   1  11  325.82   14.64
   4   1  11  291.64   25.33
   4  -1  11  275.39   24.93
  -4   1 -11  212.28   26.32
  -4  -1 -11  211.14   26.22
   4  -1  11  314.27   19.16
  -4  -1 -13 2628.09  111.00
  -4   1 -13 2275.72  104.06
   4   1  13 2212.60  104.93
  -4   1 -13 1918.41  109.08
   4   1  13 2627.64  112.82
   4   1  13 2519.13  104.23
  -4   1 -13 1920.83  124.73
  -4  -1 -13 1765.66  123.87
   4  -1  13 2397.76  120.83
   4   1  13 2406.90  120.80
   4  -1  13 2406.89  110.85
  -4  -1 -15 1114.90   55.41
   4   1  15  978.30   49.00
  -4   1 -15 1040.96   48.12
   4   1  15 1180.06   57.82
  -4   1 -15 1000.51   53.68
   4  -1  15 1183.53   65.81
   4   1  15 1134.24   48.53
  -4  -1 -15  921.73   70.61
   4  -1  15 1181.97   65.94
   4   1  15 1159.36   65.16
  -4   1 -15  892.82   69.09
   4   1  17   65.88    8.83
  -4   1 -17   59.41    7.02
   4  -1  17   70.40   12.54
  -4  -1 -17   24.30   10.24
  -4   1 -17   34.91   12.28
   4  -1  17   54.31   11.02
   4   1  17   55.13   10.83
   4  -1  17   54.21    4.51
  -4  -1 -17   60.17    7.74
   4  -1  19  740.58   53.89
   4   1  19  828.43   47.65
  -4   1 -19  661.58   60.54
  -4  -1 -19  648.75   60.59
   4  -1  19  941.74   56.46
   4   1  19  950.07   56.28
  -4  -1 -19  846.37   53.40
  -4   1 -19  829.49   53.07
  -4  -1 -19  865.20   45.79
  -4   1 -19  792.60   43.39
   4  -1  21   81.40   14.80
   4   1  21   97.46   12.13
   4   1  21   99.61   15.33
  -4   1 -21   69.09   17.63
  -4  -1 -21   72.63   17.58
   4  -1  21   83.89   14.63
  -4  -1 -21   85.10   13.61
  -4   1 -21  102.40   14.79
  -4  -1 -21  109.82   11.35
   4  -1  23    1.65    3.97
   4   1  23    5.72    3.82
   4  -1  23    7.13    5.43
  -4   1 -23    2.74    8.10
  -4  -1 -23    2.78    5.81
   4   1  23   11.32    5.91
  -4  -1 -23    4.11    4.05
  -4   1 -23    4.13    4.39
  -4  -1 -23    8.18    3.81
   4   1  25   92.19   12.72
  -4  -1 -25   88.97   20.86
  -4   1 -25   38.02   15.80
  -4  -1 -25   85.98   14.42
  -4   1 -25  102.54   15.83
  -4  -1 -25   93.10   11.73
  -4  -1 -27  652.12   45.79
  -4   1 -27  661.38   46.14
  -4   1 -27  362.91   48.41
  -4  -1 -27  444.18   52.94
   4   1  27  541.93   38.92
  -4  -1 -29    3.28    4.42
  -4   1 -29    1.65    4.86
  -4   1 -29   -3.30   11.92
  -4  -1 -29    3.35    9.01
   4   1  29    3.80    3.73
  -4   1 -31  114.48   18.08
  -4  -1 -31  120.98   18.72
  -4   1 -31   73.36   22.25
  -4  -1 -31   53.15   19.53
   4   1  31   95.73   15.12
  -4   1 -33  854.76   57.73
  -4  -1 -33  847.52   57.26
  -4  -1 -33  498.17   62.05
  -4   1 -33  458.47   60.30
   4   1  33  752.21   52.00
  -4   1 -35    3.82   12.19
  -4  -1 -35   11.24    6.78
  -4   1 -35    3.76    5.55
  -4   1 -37  225.08   28.80
  -4  -1 -37  263.18   30.47
   4  -1  39  147.06   17.66
   4   2 -38  132.75   28.20
   4  -2 -38  151.69   29.85
   4  -2 -36   39.76   16.19
   4   2 -36   44.21   16.11
   4   2 -36   57.60   12.00
  -4   2  34   43.60    8.33
   4  -2 -34   23.25   12.55
   4   2 -34   27.66   13.64
   4   2 -34   43.58   10.29
  -4   2  32  190.40   17.85
   4  -2 -32  138.18   24.75
   4   2 -32  184.70   27.53
  -4   2  30    1.57    2.51
   4  -2 -30    8.61    5.80
   4   2 -30   -2.10    8.38
  -4   2  28   52.85    8.32
   4  -2 -28   42.62   12.29
   4   2 -28   37.76   11.55
  -4   2  26    0.70    1.89
   4   2 -26   -3.37    4.98
   4  -2 -26   -1.73    4.66
  -4   2  24   98.26   10.84
  -4  -2  24  120.95   14.37
  -4   2  24   93.32   12.73
   4   2 -24   80.05   14.50
   4  -2 -24   96.02   15.86
   4   2 -22   10.73    5.14
   4  -2 -22   12.38    5.77
  -4   2  22   11.76    3.92
  -4   2  22   19.37    5.74
  -4  -2  22   20.72    6.17
  -4  -2  22   12.90    3.23
  -4   2  20  428.05   29.08
   4  -2 -20  541.73   28.96
  -4  -2  20  532.72   28.68
  -4  -2  20  534.41   33.72
  -4   2  20  570.76   34.02
   4  -2 -20  415.64   35.19
   4   2 -20  392.40   34.30
  -4   2  18  345.33   24.77
   4  -2 -18  425.11   23.42
   4  -2 -18  431.26   23.97
  -4  -2  18  405.89   24.26
  -4   2  18  467.27   28.77
  -4  -2  18  445.87   28.56
   4   2 -18  373.97   30.02
   4  -2 -18  365.17   29.95
  -4   2  16    0.59    1.23
   4  -2 -16    4.96    1.86
   4   2 -16    3.50    2.58
   4  -2 -16   -0.90    2.41
  -4  -2  16    1.53    1.31
  -4  -2  16    1.28    1.89
  -4   2  16    3.13    2.26
  -4  -2  16    2.59    2.21
  -4  -2  16    4.19    1.82
  -4   2  16   -0.66    2.25
  -4   2  14  824.09   45.39
  -4  -2  14  774.75   44.74
   4  -2 -14  894.34   42.63
  -4  -2  14  864.91   43.48
  -4   2  14  944.68   45.92
  -4  -2  14  928.84   46.13
   4   2 -14  757.36   46.74
   4  -2 -14  792.93   47.36
  -4  -2  14  769.94   41.44
  -4  -2  12  500.48   29.51
  -4   2  12  488.54   29.57
  -4   2  12  492.87   26.28
   4  -2 -12  536.19   28.13
  -4  -2  12  567.40   30.38
  -4  -2  12  539.92   29.03
  -4   2  12  502.76   29.20
  -4  -2  12  563.57   30.14
  -4  -2  12  516.74   26.37
   4   2 -12  485.99   30.89
   4  -2 -12  495.04   31.12
  -4  -2  10 1726.24   86.43
  -4   2  10 1743.82   86.55
  -4   2  10 1872.03   86.61
  -4  -2  10 1811.35   86.82
  -4  -2  10 1887.82   87.87
   4  -2 -10 1920.38   86.14
  -4   2  10 1739.80   82.85
  -4   2  10 1684.38   84.00
  -4  -2  10 2061.14   87.06
  -4  -2  10 1879.52   86.71
   4  -2 -10 1691.91   87.80
  -4   2  10 1894.25   86.53
   4   2 -10 1621.99   87.31
  -4  -2  10 2021.90   83.25
   4  -2  -8 1350.06   61.74
  -4   2   8 1205.06   58.31
  -4  -2   8 1312.04   62.68
  -4  -2   8 1178.18   59.58
  -4   2   8 1207.93   59.81
  -4  -2   8 1378.49   62.35
  -4  -2   8 1407.71   58.02
   4  -2  -8 1251.57   61.24
  -4  -2   8 1296.11   60.99
  -4   2   8 1297.11   60.91
   4   2  -8 1226.07   61.48
   4  -2  -8 1215.96   61.73
  -4  -2   8 1171.52   60.66
  -4   2   8 1281.59   60.95
  -4  -2   8 1277.59   61.20
  -4   2   8 1278.33   61.02
   4   2  -6  843.40   41.74
   4  -2  -6  878.42   41.96
  -4   2   6  880.90   42.51
  -4  -2   6  867.85   42.57
  -4   2   6  783.97   40.29
  -4  -2   6  862.83   40.26
  -4   2   6  860.27   41.61
  -4  -2   6  891.29   42.46
  -4  -2   6  872.30   37.77
   4   2  -6  647.17   39.72
   4   2  -6  816.87   41.68
   4  -2  -6  795.63   41.06
  -4  -2   6  850.54   40.24
  -4   2   6  848.56   40.18
   4   2  -6  840.93   40.67
   4  -2  -6  785.68   40.62
  -4   2   6  825.35   40.21
  -4  -2   6  850.48   40.28
  -4  -2   6  764.67   39.95
  -4   2   6  783.79   40.08
   4   2  -4  112.06    7.70
   4  -2  -4  112.99    7.68
  -4  -2   4  118.12    9.31
  -4   2   4  123.20    9.70
   4   2  -4  109.44    9.36
   4   2  -4  109.49    8.47
   4  -2  -4  129.42    9.54
  -4  -2   4  118.77    8.56
  -4   2   4  117.56    8.95
   4   2  -4  119.36    9.27
  -4  -2   4  128.19    9.70
   4   2  -4  139.81    9.04
  -4   2   4  115.84    8.72
   4   2  -4  101.44    8.67
   4  -2  -4  115.68    8.89
   4   2  -4  111.09    7.76
  -4  -2   4  122.43    7.72
  -4   2   4  108.79    7.43
   4  -2  -4  106.42    7.70
   4   2  -4  120.96    6.31
   4   2  -2  124.21    7.78
   4  -2  -2  120.01    7.52
   4  -2  -2  121.44    7.72
   4   2  -2  123.41    7.57
  -4   2   2  128.41    9.74
   4   2  -2  109.17    8.02
   4   2  -2  119.74    9.44
   4  -2  -2  110.92    9.23
  -4  -2   2  128.03    7.89
  -4  -2   2  131.24    9.03
   4  -2  -2  111.96    9.70
   4  -2  -2  113.00    8.96
   4   2  -2  130.36    9.51
   4   2  -2  113.17    6.69
  -4   2   2  117.60    8.73
  -4  -2   2  109.19    9.16
   4   2  -2  109.15    8.89
  -4   2   2  127.58    9.13
   4   2  -2  147.12    9.36
   4  -2  -2  119.38    7.51
   4   2  -2  117.93    7.49
  -4  -2   2  131.65    9.68
   4  -2  -2  121.54    7.50
   4   2  -2  115.75    7.38
  -4  -2   0 2072.09   98.40
  -4   2   0 2268.41   98.53
   4   2   0 2215.97  101.16
  -4   2   0 2273.55  101.50
   4  -2   0 2002.54  101.36
  -4  -2   0 2109.05   99.63
  -4  -2   0 2199.95  100.56
   4   2   0 2488.22  101.38
  -4   2   0 2028.39   99.90
   4  -2   0 2168.80  100.72
   4   2   0 2490.62  101.58
  -4   2   0 2200.59  100.94
  -4  -2   0 2136.75  101.31
   4   2   0 2087.58   98.29
   4  -2   0 2181.59   98.33
  -4  -2   0 2307.78  101.29
  -4  -2  -2  192.65   10.74
  -4   2  -2  219.50   13.42
   4  -2   2  172.24   13.03
   4   2   2  152.88   12.14
  -4  -2  -2  211.60   13.07
  -4  -2  -2  198.46   12.63
  -4   2  -2  180.51   11.95
   4  -2   2  196.06   12.83
   4   2   2  226.73   13.23
  -4  -2  -2  189.98   13.41
   4   2   2  224.74   13.96
  -4  -2  -2  205.87   13.13
  -4  -2  -2  217.83   11.99
  -4   2  -2  213.83   11.89
  -4   2  -4   79.72    6.95
  -4   2  -4   90.47    7.47
  -4  -2  -4   77.10    5.03
   4  -2   4   70.80    7.05
  -4  -2  -4   76.34    7.02
   4   2   4   66.52    6.52
  -4   2  -4   93.73    7.90
   4  -2   4   95.50    7.54
  -4   2  -4   76.23    6.36
   4   2   4  100.90    7.37
   4   2   4   79.72    7.74
  -4  -2  -4   85.41    7.19
   4  -2   4   53.98    8.88
   4   2   4   52.70    8.82
  -4   2  -6 2395.96  107.44
  -4   2  -6 2477.05  108.27
  -4  -2  -6 2430.44  108.89
   4   2   6 2082.43  107.06
  -4   2  -6 2559.89  109.09
   4  -2   6 2395.63  108.10
   4   2   6 2391.48  110.06
  -4   2  -6 2275.27  107.70
   4   2   6 2477.67  107.41
  -4   2  -6 2225.48  106.97
   4  -2   6 2138.06  115.42
   4   2   6 2042.94  114.90
  -4   2  -8  183.27   12.32
  -4   2  -8  194.13   13.40
  -4  -2  -8  207.61   13.28
  -4   2  -8  218.71   13.74
  -4  -2  -8  205.87   14.35
   4  -2   8  215.39   13.67
   4   2   8  212.04   15.10
   4   2   8  200.05   12.39
  -4   2  -8  174.53   12.56
  -4   2  -8  179.40   12.66
   4  -2   8  199.86   18.73
   4   2   8  183.34   17.99
  -4   2 -10 1401.99   69.37
   4  -2  10 1400.52   71.22
  -4   2 -10 1571.92   71.24
  -4  -2 -10 1555.91   72.89
  -4  -2 -10 1678.77   71.26
   4   2  10 1488.96   73.53
   4   2  10 1548.50   69.38
  -4   2 -10 1373.33   69.88
   4  -2  10 1546.33   71.68
   4  -2  10 1469.18   79.71
   4   2  10 1470.35   79.54
  -4   2 -10 1342.31   70.92
  -4   2 -12 1333.04   65.88
   4  -2  12 1433.74   68.90
  -4   2 -12 1511.07   68.18
  -4  -2 -12 1649.70   68.37
  -4  -2 -12 1438.35   70.40
  -4   2 -12 1261.22   66.47
   4   2  12 1454.11   71.17
   4   2  12 1476.80   66.03
   4   2  12 1539.80   77.66
   4  -2  12 1413.89   68.95
   4  -2  12 1414.28   77.32
   4  -2  14   28.81    4.79
   4   2  14   27.79    4.02
  -4   2 -14   32.40    3.73
  -4  -2 -14   37.86    6.19
  -4  -2 -14   44.58    5.12
  -4   2 -14   20.08    3.42
  -4   2 -14   19.85    4.80
   4   2  14   23.75    5.17
   4   2  14   29.13    3.50
   4  -2  14   33.41    5.24
   4  -2  14   32.27    7.44
   4   2  14   33.83    7.64
   4   2  16  868.41   48.42
  -4   2 -16  988.84   47.49
   4  -2  16 1179.64   52.77
  -4  -2 -16 1201.64   56.46
  -4  -2 -16 1203.24   50.85
  -4   2 -16  821.69   48.22
   4   2  16 1031.90   54.76
  -4   2 -16 1170.81   60.36
  -4  -2 -16 1128.22   59.68
   4  -2  16 1020.26   52.50
   4   2  16 1112.39   61.71
  -4   2 -16  713.72   65.23
  -4  -2 -16  701.57   65.52
   4  -2  16 1131.62   62.27
  -4  -2 -18  154.19   14.56
  -4  -2 -18  143.83   10.64
   4   2  18  105.27    9.06
   4  -2  18  135.52   11.75
  -4  -2 -18  132.13   15.84
  -4   2 -18  144.74   16.60
   4  -2  18  150.20   17.79
   4  -2  18  127.45   12.24
   4   2  18  139.32   17.04
  -4  -2 -18   96.41   20.05
  -4   2 -18   75.28   18.34
   4   2  18  132.08   13.51
   4  -2  20    1.61    1.59
  -4   2 -20    2.38    3.21
  -4  -2 -20    3.54    2.84
   4  -2  20    2.63    2.25
   4  -2  20    1.26    3.71
  -4   2 -20    2.53    4.32
  -4  -2 -20    2.60    4.43
   4   2  20    0.81    1.96
   4  -2  22  259.92   18.28
  -4   2 -22  239.63   23.99
  -4  -2 -22  211.79   22.68
   4  -2  22  241.59   19.18
  -4   2 -22  176.97   29.27
  -4  -2 -22  173.23   29.56
   4  -2  22  250.27   24.74
   4   2  22  255.32   24.61
   4   2  22  215.17   19.93
  -4  -2 -24  287.40   27.45
  -4   2 -24  304.16   28.12
   4  -2  24  334.25   23.47
  -4   2 -24  209.18   33.56
  -4  -2 -24  208.74   33.75
   4   2  24  287.11   27.66
   4  -2  24  312.18   28.58
   4   2  24  276.64   23.67
  -4   2 -26   20.50    7.52
  -4  -2 -26   15.96    7.03
   4  -2  26   26.40    6.25
  -4   2 -26    3.10    9.17
  -4  -2 -26    9.54    9.41
   4   2  26   23.69    6.61
  -4   2 -28   65.44   13.10
  -4  -2 -28   50.94   11.42
  -4  -2 -28   13.43   11.55
   4  -2  28   55.24    9.04
  -4   2 -28    6.54    9.77
   4   2  28   35.36    8.51
  -4   2 -30  322.76   30.57
  -4  -2 -30  292.30   29.38
   4  -2  30  309.30   23.71
  -4   2 -30  148.08   31.65
  -4  -2 -30  138.10   30.71
   4   2  30  253.53   24.47
  -4  -2 -32   30.70   10.12
  -4   2 -32   24.07    9.09
   4  -2  32   27.85    6.93
   4   2  32   20.17    7.33
   4   2  34   45.98   11.04
  -4  -2 -34   56.85   13.21
  -4   2 -34   51.91   13.13
   4   2  36  221.25   25.88
  -4   2 -36  226.41   27.87
  -4  -2 -36  267.32   29.93
  -4   2 -38   13.45    8.98
  -4  -2 -38    9.55    7.98
  -4   3  37  278.55   24.63
   4   3 -35  196.60   22.64
  -4   3  35  100.41   13.91
  -4   3  33  144.74   16.47
   4   3 -33  223.79   23.87
  -4   3  31   17.17    5.39
   4  -3 -31    9.94    7.96
   4   3 -31   30.65    8.76
  -4   3  29   66.54   10.08
   4   3 -29   83.82   18.38
   4  -3 -29   69.27   16.87
  -4   3  27  473.97   31.23
   4   3 -27  387.15   39.65
   4  -3 -27  451.88   42.47
  -4   3  25  184.36   16.88
   4  -3 -25  198.51   24.77
   4   3 -25  169.98   23.08
  -4   3  23   17.88    4.87
   4   3 -23   17.10    7.97
   4  -3 -23    6.46    5.53
  -4  -3  23   13.59    3.75
   4   3 -21  146.92   18.89
   4  -3 -21  131.43   18.42
  -4  -3  21  152.53   12.95
  -4   3  21  136.45   13.69
  -4  -3  19 1085.49   53.44
  -4   3  19  902.82   53.73
  -4  -3  19 1113.41   56.06
  -4  -3  19 1103.37   56.39
   4   3 -19  870.67   59.77
   4  -3 -19  928.92   61.21
  -4  -3  17   34.63    5.62
  -4   3  17   22.95    5.08
  -4  -3  17   26.64    5.50
  -4   3  17   30.48    5.90
  -4  -3  17   28.07    5.74
  -4  -3  17   28.61    5.76
   4   3 -17   25.45    6.75
   4  -3 -17   25.28    6.73
  -4  -3  15    2.64    2.02
  -4   3  15    5.21    2.32
  -4  -3  15    5.41    2.30
  -4  -3  15    1.84    2.23
  -4   3  15    5.59    3.04
  -4  -3  15    4.41    2.49
   4   3 -15    4.54    2.90
   4  -3 -15    1.88    2.27
  -4  -3  13  914.99   50.21
  -4   3  13  945.81   49.78
  -4  -3  13 1004.75   50.55
  -4  -3  13 1000.14   51.82
  -4   3  13  880.69   47.29
  -4  -3  13 1068.98   46.60
   4  -3 -13 1002.76   51.24
  -4  -3  13  981.36   49.86
  -4   3  13  967.87   49.52
   4   3 -13  876.27   53.08
   4  -3 -13  867.07   53.19
  -4   3  11  202.68   13.99
  -4  -3  11  191.22   14.92
  -4   3  11  195.29   14.63
  -4  -3  11  199.93   14.09
  -4  -3  11  176.06   14.03
  -4  -3  11  202.49   15.69
  -4   3  11  188.13   15.14
  -4   3  11  180.80   12.93
  -4  -3  11  191.09   11.61
   4  -3 -11  204.98   15.28
  -4   3  11  197.65   13.67
  -4  -3  11  194.38   13.65
   4  -3 -11  184.56   15.82
   4   3 -11  192.53   15.86
  -4   3   9  597.57   33.72
  -4  -3   9  683.08   36.25
  -4  -3   9  617.47   33.81
  -4   3   9  646.68   33.07
  -4  -3   9  648.84   33.33
  -4   3   9  630.26   36.11
  -4  -3   9  652.06   36.13
  -4   3   9  606.39   33.28
  -4  -3   9  653.75   31.08
   4   3  -9  648.48   35.84
  -4   3   9  624.98   35.13
   4   3  -9  707.43   36.52
   4  -3  -9  650.37   35.63
  -4   3   9  643.10   32.78
  -4  -3   9  649.82   33.07
   4   3  -9  586.18   34.96
   4  -3  -9  595.87   35.23
  -4  -3   7  438.21   25.98
  -4   3   7  418.24   23.22
  -4  -3   7  410.48   23.05
   4  -3  -7  393.30   22.20
   4   3  -7  429.03   22.63
   4   3  -7  430.73   26.59
   4   3  -7  420.16   24.93
  -4  -3   7  446.65   26.06
  -4   3   7  417.76   26.07
  -4   3   7  402.42   23.77
   4  -3  -7  439.17   27.23
  -4   3   7  415.63   24.78
   4   3  -7  450.14   25.89
  -4  -3   7  428.55   21.35
   4   3  -7  487.29   23.05
   4   3  -7  417.85   25.52
   4  -3  -7  414.51   25.39
  -4   3   7  394.01   21.96
  -4  -3   7  424.49   22.30
   4   3  -7  406.27   23.85
   4  -3  -7  408.25   24.04
   4   3  -7  427.03   21.26
   4   3  -5  798.33   38.22
   4  -3  -5  776.47   38.05
   4   3  -5  804.50   43.35
   4   3  -5  806.08   40.88
  -4   3   5  807.36   43.09
  -4   3   5  751.81   40.42
  -4  -3   5  719.13   40.35
   4  -3  -5  828.39   43.61
   4   3  -5  770.04   37.28
  -4   3   5  763.13   40.95
   4   3  -5  837.91   42.67
   4   3  -5  929.36   39.91
   4  -3  -5  754.36   41.83
   4   3  -5  780.32   41.94
   4   3  -5  803.74   38.91
   4  -3  -5  789.23   39.08
  -4  -3   5  798.74   37.86
  -4   3   5  800.75   37.77
  -4  -3   5  807.43   38.41
  -4   3   5  763.20   38.40
  -4  -3   5  813.35   42.74
   4   3  -3 1129.03   49.36
   4  -3  -3 1112.65   49.23
   4   3  -3 1037.96   54.46
   4   3  -3 1047.63   51.34
  -4   3   3 1071.46   54.55
   4  -3  -3 1110.91   55.89
  -4   3   3 1042.29   52.44
  -4  -3   3 1009.13   52.50
   4   3  -3 1060.65   54.13
  -4   3   3 1037.70   52.29
   4   3  -3 1131.85   54.20
   4   3  -3 1032.67   49.29
  -4   3   3 1067.26   53.44
   4   3  -3 1009.22   53.40
   4   3  -3 1160.18   52.24
   4   3  -3 1054.53   49.25
   4  -3  -3 1036.51   49.38
  -4  -3   3 1103.84   54.36
  -4  -3   3  983.98   48.86
  -4   3   3 1023.39   48.98
   4   3  -1   41.39    4.49
   4   3  -1   43.42    6.18
  -4   3   1   51.30    6.54
   4   3  -1   39.14    5.80
   4  -3  -1   42.41    6.35
  -4  -3   1   40.60    5.47
  -4   3   1   49.63    5.92
  -4   3   1   46.96    5.42
   4   3  -1   66.99    7.08
   4   3  -1   46.98    4.37
   4   3  -1   53.35    6.39
   4   3  -1   54.86    5.95
  -4  -3   1   51.66    6.64
  -4   3   1   42.14    5.75
   4  -3  -1   47.73    3.71
   4   3  -1   46.18    3.65
   4   3  -1   48.81    3.65
  -4  -3   1   49.87    6.42
   4  -3  -1   48.88    3.74
  -4   3  -1  393.31   19.30
  -4  -3  -1  375.61   19.21
  -4   3  -1  424.23   24.52
   4   3   1  370.01   23.97
  -4  -3  -1  388.80   23.48
   4  -3   1  381.87   24.51
   4   3   1  355.99   23.48
  -4   3  -1  399.01   23.22
   4   3   1  433.23   23.87
   4   3   1  374.22   20.87
   4   3   1  448.68   24.29
  -4   3  -1  396.55   22.17
   4  -3   1  389.97   23.16
  -4  -3  -1  383.58   24.35
  -4   3  -1  431.84   24.47
   4  -3   1  393.77   19.30
   4   3   1  389.21   19.21
  -4   3  -1  400.86   23.96
  -4  -3  -1  436.17   24.65
  -4   3  -3 2332.28   98.64
  -4   3  -3 2184.47   98.40
  -4  -3  -3 2374.98   98.53
  -4  -3  -3 2234.24   98.44
  -4   3  -3 2262.03  102.84
   4   3   3 1821.21  101.67
  -4  -3  -3 2064.82  102.32
   4  -3   3 1961.86  102.67
   4   3   3 2320.60  103.01
   4   3   3 2227.67  102.38
   4  -3   3 2167.71  101.92
  -4   3  -3 2010.55  100.13
  -4   3  -3 2205.63  103.15
  -4  -3  -3 2146.38  103.62
  -4   3  -3 2146.80  102.54
   4  -3   3 1964.80  102.97
   4   3   3 1989.35  102.86
  -4   3  -5 1424.62   62.88
  -4  -3  -5 1380.36   62.79
  -4   3  -5 1269.03   64.58
  -4   3  -5 1286.76   65.22
  -4   3  -5 1388.40   66.22
   4   3   5 1145.55   64.14
  -4  -3  -5 1319.41   64.96
   4   3   5 1334.72   65.80
  -4   3  -5 1244.13   62.46
   4  -3   5 1312.42   64.31
  -4  -3  -5 1360.12   66.66
   4   3   5 1402.10   64.58
  -4   3  -5 1252.14   64.56
   4  -3   5 1257.02   65.91
   4   3   5 1291.13   66.13
  -4   3  -7  130.16   11.39
  -4   3  -7  136.65   11.09
   4   3   7  124.78   11.68
  -4  -3  -7  120.52   10.94
  -4   3  -7  135.46   11.72
   4  -3   7  134.61   10.94
  -4  -3  -7  140.91   12.68
   4   3   7  159.09   11.29
  -4   3  -7  127.46   10.88
   4   3   7  110.67   11.77
   4  -3   7  131.23   12.55
  -4   3  -7  122.03    9.73
  -4   3  -9   28.43    4.48
  -4   3  -9   22.86    4.51
   4   3   9   33.35    5.72
  -4  -3  -9   26.86    4.70
  -4   3  -9   27.86    5.04
  -4  -3  -9   30.18    5.12
   4  -3   9   26.04    4.44
   4   3   9   25.62    4.17
  -4   3  -9   20.60    4.18
  -4   3  -9   21.00    3.62
   4  -3   9   39.58    6.91
   4   3   9   30.87    6.18
  -4   3 -11 1859.51   92.05
  -4   3 -11 1996.88   94.12
  -4  -3 -11 2174.18   94.43
  -4  -3 -11 1977.29   94.30
  -4   3 -11 2046.77   94.38
   4  -3  11 2081.63   93.58
   4   3  11 1745.23   95.05
   4   3  11 1998.91   92.02
  -4   3 -11 2045.84   97.11
  -4  -3 -11 2046.20   96.55
  -4   3 -11 1714.80   92.32
  -4   3 -11 1832.39   92.10
   4  -3  11 2028.07   98.84
   4   3  11 1973.94   98.36
   4   3  13  334.85   22.99
  -4   3 -13  361.27   22.08
  -4  -3 -13  405.82   24.20
  -4   3 -13  416.98   24.37
  -4  -3 -13  424.80   24.82
   4  -3  13  372.17   23.54
  -4   3 -13  331.69   22.31
   4   3  13  374.42   25.92
  -4  -3 -13  405.62   27.26
   4   3  13  376.62   22.02
  -4   3 -13  410.27   27.40
   4   3  13  387.85   27.89
   4  -3  13  387.84   28.02
   4  -3  15  190.64   14.89
  -4   3 -15  146.86   11.52
   4   3  15  139.07   12.43
  -4   3 -15  177.06   13.62
  -4  -3 -15  177.74   13.74
  -4  -3 -15  185.59   14.26
  -4   3 -15  132.18   11.83
   4  -3  15  178.89   13.87
   4   3  15  149.81   14.87
  -4  -3 -15  160.88   16.07
  -4   3 -15  175.36   16.72
   4  -3  15  168.00   17.19
   4  -3  17  434.76   26.42
   4   3  17  320.75   23.08
  -4   3 -17  439.29   25.18
  -4  -3 -17  438.07   25.92
  -4  -3 -17  418.84   25.18
  -4   3 -17  326.05   22.84
   4   3  17  388.27   27.67
  -4   3 -17  434.45   30.46
  -4  -3 -17  438.20   30.47
   4  -3  17  429.08   31.02
   4  -3  17  400.73   25.32
   4  -3  19  889.64   46.08
   4   3  19  730.48   47.14
  -4  -3 -19  833.02   44.74
  -4   3 -19  859.72   51.39
  -4  -3 -19  800.23   50.29
   4  -3  19  863.72   52.30
   4  -3  19  755.76   44.60
   4  -3  21  256.07   19.19
   4   3  21  193.72   19.45
  -4  -3 -21  235.57   17.87
  -4   3 -21  252.29   23.47
  -4  -3 -21  231.67   22.63
   4  -3  21  255.47   19.20
  -4   3 -23  192.72   20.51
  -4  -3 -23  147.93   18.11
   4  -3  23  153.94   14.86
   4   3  23  165.68   17.33
  -4   3 -25  311.45   28.33
  -4  -3 -25  282.94   27.16
   4  -3  25  304.66   22.48
   4   3  25  250.37   23.46
  -4   3 -27  257.26   26.55
  -4  -3 -27  281.51   27.25
   4   3  27  254.26   23.60
  -4   3 -29  133.84   18.55
  -4  -3 -29  120.13   17.60
   4   3  29   88.50   13.89
  -4  -3 -31   65.49   13.39
   4   3  31   52.14   10.80
  -4  -3 -33   55.71   13.68
   4   3  33   40.37    9.98
   4   3  35  272.81   27.71
   4   3  37   -1.60    3.85
  -4   4  34    4.28    3.87
   4   4 -32   69.39   13.59
  -4   4  32   51.32    9.74
  -4   4  30  101.01   13.65
   4   4 -30  171.69   20.50
   4   4 -28   18.97    7.14
  -4   4  28   12.38    4.77
  -4   4  26   28.40    6.92
  -4   4  24   57.99    9.63
   4  -4 -22  125.62   14.08
  -4   4  22   98.45   12.48
  -4  -4  22  108.83   11.53
  -4   4  20   -0.81    1.94
   4  -4 -20   -0.85    1.77
  -4  -4  20    3.93    2.95
   4  -4 -18  124.85   13.47
   4  -4 -18  120.79   13.53
  -4   4  18   95.66   11.80
  -4  -4  18  139.58   12.98
   4  -4 -16  140.63   14.10
  -4  -4  16  133.72   13.06
  -4   4  16  137.63   13.86
   4  -4 -16  130.02   14.30
   4  -4 -14  188.63   16.56
   4   4 -14  191.01   16.75
  -4   4  14  169.03   15.48
  -4  -4  14  204.07   16.52
  -4   4  14  179.61   16.57
   4  -4 -14  200.35   17.91
   4  -4 -12    9.58    3.97
  -4   4  12    8.62    3.66
  -4   4  12    6.09    2.79
  -4   4  12    7.91    3.53
   4  -4 -12    8.35    3.57
   4   4 -12    1.38    2.37
  -4  -4  12    9.14    3.44
  -4   4  12    7.21    3.14
   4  -4 -10   73.72   10.05
  -4   4  10   60.24    7.26
  -4   4  10   65.04    8.28
   4   4 -10   65.45    8.61
   4  -4 -10   66.59    8.83
   4   4 -10   63.91    8.71
  -4  -4  10   74.60    9.21
   4   4 -10   87.81    9.55
  -4   4  10   71.85    9.44
   4   4  -8   30.88    5.87
  -4   4   8   23.28    4.49
   4  -4  -8   35.10    6.67
  -4   4   8   19.96    4.45
   4   4  -8   23.29    4.86
   4  -4  -8   25.59    5.37
   4   4  -8   29.66    5.66
  -4  -4   8   27.14    5.57
   4   4  -8   35.96    6.59
  -4   4   8   32.94    6.09
   4   4  -8   26.78    4.97
   4   4  -6   72.61    9.22
  -4   4   6   81.02    8.36
   4  -4  -6   76.41   10.00
  -4   4   6   73.99    8.22
   4   4  -6   62.73    8.24
   4   4  -6   69.24    8.80
  -4  -4   6   74.21    9.24
   4   4  -6   70.51    9.32
  -4   4   6   80.33    9.80
   4   4  -6   79.33    8.21
   4   4  -4   72.11    9.11
   4  -4  -4   83.12   10.32
  -4   4   4   72.00    8.15
  -4   4   4   78.27    8.29
   4   4  -4   89.01    9.64
   4   4  -4   87.43    9.70
  -4   4   4   72.01    8.79
  -4  -4   4   84.15   10.17
   4   4  -4   81.67    7.85
   4   4  -4   91.29   10.45
  -4   4   4   81.35    9.95
  -4  -4   2  405.78   26.01
   4  -4  -2  440.47   28.67
  -4   4   2  409.35   25.53
   4   4  -2  380.61   26.53
   4   4  -2  458.61   27.25
  -4   4   2  431.83   24.96
  -4   4   2  390.52   26.15
   4   4  -2  399.64   26.43
   4   4  -2  469.39   25.85
  -4   4   2  435.79   26.95
   4   4  -2  404.47   27.49
  -4   4   2  430.77   27.70
   4  -4   0  635.38   41.31
  -4  -4   0  694.41   39.98
   4   4   0  678.95   40.58
  -4   4   0  784.28   40.17
   4   4   0  773.96   39.90
  -4   4   0  709.34   38.09
   4   4   0  772.00   40.92
  -4   4   0  726.85   40.77
  -4   4   0  746.92   40.89
   4   4   0  693.22   41.55
  -4   4   0  759.99   41.71
  -4  -4  -2  251.56   18.55
   4   4   2  229.95   18.48
   4   4   2  258.80   18.40
  -4   4  -2  256.48   18.08
   4  -4   2  264.69   18.17
   4   4   2  290.93   19.17
  -4   4  -2  244.65   16.43
  -4   4  -2  257.49   19.03
  -4  -4  -2  256.69   19.82
  -4   4  -2  259.76   18.75
  -4   4  -2  264.02   19.27
   4   4   2  226.27   18.88
  -4   4  -4   67.84    8.30
   4   4   4   73.49    8.90
   4   4   4   66.85    9.07
  -4  -4  -4   80.46    9.11
   4  -4   4   66.23    7.99
   4   4   4   81.50    9.01
  -4   4  -4   78.75    7.59
  -4  -4  -4   81.17    9.99
  -4   4  -4   87.39    9.94
  -4   4  -4   76.32    8.97
  -4   4  -4   91.19    9.80
  -4   4  -4   86.66    9.92
  -4   4  -6 1035.87   55.63
  -4   4  -6 1068.38   56.70
  -4   4  -6 1123.11   55.64
  -4  -4  -6 1066.77   56.19
  -4   4  -6 1132.20   57.35
   4   4   6 1115.19   57.02
   4  -4   6 1102.41   55.17
  -4  -4  -6 1017.87   57.54
  -4   4  -6 1064.40   57.17
  -4   4  -6  966.80   54.92
   4   4   6 1104.22   55.25
  -4   4  -6 1014.20   52.40
  -4   4  -8  175.92   14.58
  -4   4  -8  156.84   14.72
   4   4   8  191.01   16.07
  -4   4  -8  192.21   14.90
  -4   4  -8  209.26   16.40
  -4  -4  -8  191.65   15.57
   4  -4   8  185.53   14.49
  -4  -4  -8  158.95   15.75
   4   4   8  173.64   14.11
  -4   4  -8  154.84   14.05
  -4   4  -8  185.62   12.98
  -4  -4 -10  248.05   18.98
  -4   4 -10  256.69   19.31
  -4   4 -10  286.81   18.96
   4   4  10  252.54   19.95
   4  -4  10  241.58   17.78
  -4  -4 -10  254.21   20.63
   4   4  10  269.19   17.98
  -4   4 -10  218.03   17.61
  -4   4 -10  247.99   19.19
  -4   4 -10  219.68   17.35
   4   4  10  234.49   18.79
  -4   4 -12   55.42    7.41
  -4  -4 -12   41.27    6.92
   4   4  12   38.59    6.69
   4   4  12   50.85    8.11
  -4  -4 -12   43.05    7.09
  -4   4 -12   39.10    6.96
  -4   4 -12   48.79    6.96
   4  -4  12   46.67    6.71
  -4  -4 -12   46.19    8.21
   4   4  12   40.19    5.99
  -4   4 -12   36.57    5.97
  -4   4 -12   48.08    7.45
   4   4  14  617.95   37.85
   4  -4  14  617.66   34.86
  -4   4 -14  482.23   32.88
  -4  -4 -14  612.57   35.78
  -4  -4 -14  611.35   35.93
  -4   4 -14  658.16   35.16
  -4   4 -14  648.09   35.82
  -4   4 -14  572.90   33.36
   4   4  14  522.49   34.45
   4   4  16  130.85   14.59
  -4   4 -16  126.59   12.11
   4  -4  16  140.58   12.88
  -4  -4 -16  170.74   14.40
  -4   4 -16  128.40   12.65
  -4  -4 -16  143.11   13.71
   4   4  16  113.18   12.23
   4   4  18   29.02    5.98
  -4  -4 -18   49.93    7.74
   4   4  18   57.91    9.51
  -4  -4 -20  230.81   19.06
   4   4  20  232.05   21.31
   4   4  22  132.15   15.87
   4   4  24  208.11   20.86
   4   4  26    6.98    4.86
   4   4  28   24.45    7.44
   4   4  30  117.10   16.47
   4   4  32   64.25   12.57
   4   5 -29   -1.45    4.28
  -4   5  29    1.09    3.92
   4   5 -27   19.17    7.21
  -4   5  27   11.55    5.09
   4   5 -25   25.83    8.13
  -4   5  25   16.22    5.66
   4  -5 -23    8.04    4.54
   4   5 -23    6.02    4.82
  -4   5  23   10.81    4.75
   4  -5 -21   -1.00    2.41
  -4  -5  21    1.57    2.84
   4   5 -21    1.12    3.02
   4  -5 -21    4.03    3.43
  -4   5  21    0.95    2.55
   4  -5 -19  289.95   24.09
  -4   5  19  242.13   21.70
  -4  -5  19  244.78   20.91
   4   5 -19  292.34   24.47
   4  -5 -19  244.24   22.34
  -4  -5  17   45.46    7.96
   4  -5 -17   35.31    7.90
  -4   5  17   26.27    6.93
   4  -5 -17   38.18    8.01
  -4  -5  15    0.80    3.87
  -4   5  15    2.53    3.05
   4  -5 -15    4.82    4.50
   4  -5 -15    0.90    2.88
  -4   5  13   88.03   11.56
   4  -5 -13  110.41   13.65
  -4  -5  13  115.88   12.89
  -4   5  13  100.95   12.67
   4  -5 -13  107.81   13.08
  -4   5  11  109.49   12.91
   4  -5 -11  123.86   14.42
  -4  -5  11  127.92   13.54
   4  -5 -11   93.47   12.15
  -4   5  11  107.97   13.09
  -4   5   9  285.20   23.18
   4   5  -9  303.58   23.91
   4  -5  -9  271.71   23.47
  -4   5   9  292.27   23.05
   4   5  -7  155.16   16.10
  -4   5   7  168.05   16.42
   4  -5  -7  177.03   17.39
  -4   5   7  152.92   15.78
   4   5  -5   45.21    8.08
  -4   5   5   40.41    7.72
   4  -5  -5   34.15    7.31
  -4   5   3  143.81   14.56
   4   5  -3  106.53   13.13
   4  -5  -3  148.87   15.50
   4   5  -1    5.90    4.20
  -4   5   1    7.27    4.14
  -4   5  -1   38.09    7.46
   4   5   1   35.08    7.50
  -4   5  -1   38.37    7.43
  -4   5  -3    0.79    2.34
   4   5   3    0.83    2.66
  -4   5  -3    3.06    3.06
  -4  -5  -5   42.43    8.13
   4   5   5   33.04    6.63
   4  -5   5   35.39    6.17
  -4   5  -5   32.09    6.47
  -4  -5  -5   30.82    6.43
  -4   5  -5   34.87    6.85
   4   5   7   97.23   11.85
  -4  -5  -7  108.27   12.12
   4   5   7   97.22   11.96
  -4   5  -7   92.27   11.20
  -4   5  -7   96.89   11.81
  -4  -5  -7  104.57   12.96
  -4  -5  -9  112.37   12.56
  -4   5  -9  113.68   12.15
  -4   5  -9  116.61   12.85
   4   5   9   94.23   11.96
   4   5   9  105.25   12.64
  -4  -5  -9   98.10   12.81
  -4  -5 -11  355.87   24.57
   4   5  11  253.50   22.39
  -4   5 -11  278.68   21.54
  -4   5 -11  314.70   23.77
  -4  -5 -11  310.12   25.32
   4   5  11  323.99   24.73
  -4  -5 -13   26.54    6.25
  -4   5 -13   25.83    5.66
   4   5  13   28.11    6.57
  -4   5 -13   28.68    6.59
   4   5  13   31.15    7.30
  -4  -5 -13   32.94    7.64
   4   5  15   15.52    5.22
  -4  -5 -15   35.29    7.21
   4   5  15   20.72    6.27
  -4  -5 -15   39.72    8.45
   4   5  17   21.95    5.90
  -4  -5 -17   24.23    6.14
  -4  -5 -17   32.48    8.06
   4   5  17   26.92    7.14
  -4  -5 -19    1.70    3.07
  -4  -5 -19    8.18    4.88
   4   5  19    6.53    4.15
  -4  -5 -21   17.06    6.27
   4   5  21   14.81    5.86
  -4  -5 -23    8.91    5.53
   4   5  23    5.96    4.77
   4   5  25   11.23    5.84
   4   5  27   27.18    8.04
  -4   6  22   32.53    8.07
   4  -6 -20  195.83   19.92
  -4   6  20  141.42   17.20
  -4   6  18  644.95   44.13
   4  -6 -18  716.29   46.51
   4  -6 -18  739.53   46.88
   4  -6 -16   43.32    9.30
  -4   6  16   27.59    7.18
   4  -6 -16   37.92    8.59
   4  -6 -14  780.32   49.01
  -4   6  14  744.38   46.66
  -4   6  14  718.90   47.21
   4  -6 -12  204.32   20.36
  -4   6  12  166.46   17.27
  -4   6  12  178.77   18.74
   4  -6 -10    7.65    4.56
  -4   6  10    1.77    2.61
  -4   6  10    8.26    4.31
   4  -6  -8  669.38   44.60
   4   6  -8  684.16   44.17
  -4   6   8  658.16   43.61
  -4   6   6   26.25    6.98
   4   6  -6   27.79    7.22
   4   6  -4    5.08    3.87
  -4   6   4    6.95    4.32
   4   6  -2  194.17   19.76
  -4   6   2  240.92   21.11
   4   6   0  718.72   46.98
  -4   6   0  786.09   47.40
  -4   6   0  740.07   46.62
  -4   6  -2    4.67    3.19
   4   6   2    9.81    4.26
   4   6   2    7.09    4.40
  -4   6  -2    1.92    3.06
   4   6   4   58.40   10.21
   4   6   4   66.69   10.68
  -4   6  -4   56.32    9.62
  -4   6  -4   70.77   10.97
  -4   6  -6 1098.42   60.97
   4   6   6 1087.59   62.26
   4   6   6 1003.85   61.41
  -4   6  -6 1107.82   61.96
   4   6   8    7.99    4.81
  -4   6  -8    0.86    3.42
  -4   6  -8   -0.94    3.01
  -4  -6  -8    2.24    3.30
   4   6  10  583.46   40.36
  -4   6 -10  679.99   41.63
  -4   6 -10  591.08   38.66
  -4  -6 -10  653.86   43.28
   4   6  12  269.96   23.89
  -4   6 -12  315.70   25.09
  -4   6 -12  290.66   22.91
  -4  -6 -12  293.13   26.28
   4   6  14   11.71    5.02
   4   6  14   13.37    5.56
  -4  -6 -14   14.46    5.83
   4   6  16  294.89   25.40
  -4  -6 -16  374.45   30.57
   4   6  16  323.23   28.06
   4   6  18    1.21    3.56
  -4  -6 -18    5.14    4.09
  -4  -6 -20    1.33    3.57
   4   6  20    3.78    4.29
  -4  -6 -22  338.66   30.51
   4   6  22  316.27   29.16
  -4  -6 -24   85.77   14.66
   4   7 -15   95.01   12.99
  -4   7  13  482.60   36.14
   4   7 -13  457.49   33.44
   4   7 -11   29.61    7.49
  -4   7  11   29.47    8.38
  -4   7   9  239.23   23.54
   4   7  -9  249.51   22.81
   4   7  -7  307.73   26.48
  -4   7   7  315.97   27.52
   4   7  -7  322.75   28.03
   4   7  -5   17.33    6.48
  -4   7   5   25.21    7.63
   4   7  -5   31.94    8.50
  -4   7   5   28.77    8.38
  -4   7   3  146.33   17.89
   4   7  -3  153.20   18.10
  -4   7   3  203.70   20.33
   4   7  -3  169.18   19.22
   4   7  -1    1.12    3.56
  -4   7   1   -4.45    5.01
   4   7  -1    4.68    4.46
  -4   7   1    1.13    4.30
   4   7   1  151.83   18.47
  -4   7  -1  168.02   18.84
  -4   7  -1  195.91   19.78
   4   7   1  171.50   18.95
  -4   7  -3   11.70    5.32
   4   7   3   18.19    6.60
   4   7   3   15.33    6.54
  -4   7  -3   13.27    5.99
  -4   7  -5  314.60   26.59
   4   7   5  271.41   25.73
   4   7   5  285.68   25.86
  -4   7  -5  307.47   25.76
  -4   7  -7  231.14   21.68
   4   7   7  146.04   18.65
  -4   7  -7  218.34   20.37
   4   7   7  174.07   19.63
   4   7   9    6.82    4.75
  -4   7  -9    3.93    3.93
  -4   7  -9    7.65    5.58
   4   7   9    3.56    4.29
  -4   7 -11  698.63   44.23
  -4   7 -11  613.35   40.78
   4   7  11  593.09   42.41
   4   7  11  628.92   43.69
   4   7  13   10.18    5.47
  -4  -7 -13   13.52    6.33
   4   7  15  116.48   15.52
   5   0 -39    5.74    9.14
   5   0 -37   -1.27    3.74
   5   0 -37    2.62    7.05
   5   0 -35    1.20    3.24
   5   0 -35    2.39    6.44
   5   0 -33    1.13    3.85
   5   0 -33    2.17    5.86
   5   0 -31   -1.06    3.12
   5   0 -31    1.97    6.27
   5   0 -29    0.99    2.66
   5   0 -29    1.79    5.69
   5   0 -27   -0.91    2.20
   5   0 -27    1.61    3.88
  -5   0  25    1.48    1.88
   5   0 -25    2.52    2.86
   5   0 -25    1.43    3.85
  -5   0  23    3.51    2.59
  -5   0  23    1.78    2.08
   5   0 -23    2.29    2.60
  -5   0  23    6.65    4.29
   5   0 -23    5.09    3.76
  -5   0  21   -0.80    2.36
   5   0 -21    4.14    2.49
  -5   0  21   -0.40    1.29
  -5   0  21    1.73    2.33
   5   0 -21    2.22    2.31
  -5   0  19   -0.71    2.10
   5   0 -19   -0.62    1.06
  -5   0  19   -1.56    2.49
   5   0 -19    0.97    2.01
  -5   0  19   -0.36    1.38
  -5   0  17    0.63    1.52
   5   0 -17    1.10    1.62
  -5   0  17   -0.69    2.21
   5   0 -17    0.82    1.71
  -5   0  17   -1.33    1.27
  -5   0  15   10.54    3.14
  -5   0  15   11.56    3.88
   5   0 -15   10.49    3.58
   5   0 -15    0.96    1.75
  -5   0  13   -0.47    0.81
   5   0 -13    0.42    0.71
  -5   0  13    0.52    1.09
   5   0 -13    2.31    1.39
  -5   0  11    0.80    0.84
  -5   0  11    0.47    0.97
   5   0 -11    2.51    1.37
  -5   0  11    1.75    1.18
   5   0 -11    0.48    1.28
  -5   0   9    0.72    0.97
   5   0  -9    0.38    0.80
  -5   0   9    1.57    1.14
   5   0  -9    1.53    1.10
  -5   0   9    0.38    0.46
  -5   0   7    1.48    0.94
   5   0  -7    0.31    0.37
   5   0  -7    0.26    0.53
  -5   0   7    0.23    0.68
  -5   0   7    0.94    0.65
  -5   0   5   -0.20    0.54
   5   0  -5    0.25    0.74
  -5   0   5    0.94    0.63
   5   0  -5    0.50    0.67
   5   0  -5    1.44    0.91
  -5   0   5    0.74    0.59
  -5   0   3   -0.21    0.61
   5   0  -3   -0.21    0.57
  -5   0   3    0.47    0.46
   5   0  -3   -0.25    0.47
  -5   0   3    0.19    0.62
   5   0  -3   -0.21    0.66
  -5   0   1    1.83    0.92
   5   0  -1    1.14    0.73
   5   0  -1    1.25    0.80
   5   0  -1   -0.24    0.43
  -5   0   1   -0.11    0.37
   5   0  -1    0.96    0.77
   5   0   1    0.24    0.65
  -5   0  -1    1.24    1.08
  -5   0  -1    0.67    0.62
   5   0   1    0.57    0.64
  -5   0  -3    0.81    0.85
  -5   0  -3   -0.66    2.12
   5   0   5    1.94    1.06
  -5   0  -5   -0.68    2.02
   5   0   7    3.83    3.46
  -5   0  -7    0.58    1.57
   5   0   9   -1.32    3.18
  -5   0  -9   -0.51    1.24
   5   0   9    1.97    2.90
   5   0  11   -1.32    2.26
   5   0  11    0.99    2.07
  -5   0 -11    1.97    1.78
   5   0  13   -1.35    3.25
   5   0  13    3.00    2.69
  -5   0 -13    4.50    2.17
  -5   0 -15    2.16    4.50
   5   0  15    1.37    2.33
  -5   0 -15   -0.52    1.25
   5   0  15   -1.04    2.18
   5   0  17    1.40    2.38
  -5   0 -17    2.35    4.00
  -5   0 -17    3.81    2.18
   5   0  17   -1.13    2.35
   5   0  19   -1.45    4.27
  -5   0 -19   -2.53    6.09
   5   0  19    1.21    2.52
  -5   0 -19    5.76    2.60
   5   0  21   -1.29    3.11
  -5   0 -21    0.61    1.94
  -5   0 -21   -2.72    3.27
   5   0  21    4.47    3.59
  -5   0 -21    5.48    3.30
  -5   0 -23    1.28    1.89
   5   0  23    1.37    2.85
  -5   0 -23    7.33    4.67
  -5   0 -23    2.90    7.00
   5   0  23   -1.54    3.21
   5   0  25    3.01    4.06
  -5   0 -25   -3.09    5.26
  -5   0 -25    3.08    3.21
  -5   0 -25   -0.67    1.98
  -5   0 -27    1.62    2.76
  -5   0 -27    3.26    3.93
   5   0  27    3.30    4.88
  -5   0 -29   -1.70    2.90
  -5   0 -29   -3.45   10.17
   5   0  29    1.72    4.64
  -5   0 -31    3.57    6.81
  -5   0 -31    7.25    7.56
  -5   0 -33    3.74    6.77
  -5   0 -35   -5.85    7.43
  -5   0 -37   -4.00    7.99
   5   1 -40   72.94   14.14
   5   1 -38  131.14   26.25
   5  -1 -38  138.47   26.99
   5  -1 -36   -2.53    9.15
   5   1 -36   -2.50    9.98
   5   1 -36    8.16    5.44
   5   1 -34    2.28    7.25
   5  -1 -34    2.30    6.80
   5   1 -34    2.58    4.12
   5   1 -32  310.23   35.69
   5  -1 -32  331.13   36.94
   5  -1 -30  276.36   22.08
   5   1 -30  268.85   23.75
   5  -1 -30  229.08   27.73
  -5   1  30  210.71   17.73
   5  -1 -28  321.50   23.19
   5   1 -28  359.10   26.58
   5   1 -28  212.22   26.55
   5  -1 -28  247.50   28.14
  -5   1  28  217.57   18.49
   5  -1 -26  611.29   34.61
   5   1 -26  584.98   36.94
   5  -1 -26  426.00   38.91
   5   1 -26  471.04   39.84
  -5   1  26  458.22   30.11
   5  -1 -24   29.10    5.87
   5   1 -24   26.21    6.43
  -5   1  24   15.53    4.08
  -5  -1  24   25.68    6.80
  -5   1  24   42.00    8.46
   5   1 -24   17.78    6.87
   5  -1 -24   22.16    7.34
  -5  -1  22  639.85   43.49
  -5   1  22  702.88   44.40
   5  -1 -22  799.62   42.51
   5   1 -22  851.88   46.15
  -5   1  22  861.47   47.26
  -5  -1  22  895.77   47.87
   5  -1 -22  719.70   49.08
   5   1 -22  647.72   47.52
  -5   1  22  660.70   39.66
  -5   1  20   60.18    9.04
  -5  -1  20   67.96    9.55
   5  -1 -20   61.70    7.78
   5   1 -20   73.68    9.68
  -5   1  20   63.23    9.61
  -5  -1  20   65.62    9.77
   5   1 -20   70.53   11.03
   5  -1 -20   78.83   11.87
  -5  -1  20   59.22    5.96
  -5   1  20   51.78    6.80
  -5  -1  18  199.77   17.53
  -5   1  18  206.51   17.85
   5  -1 -18  252.59   17.04
   5   1 -18  257.75   19.16
  -5  -1  18  237.09   19.25
  -5   1  18  287.88   20.60
   5  -1 -18  199.03   19.27
   5   1 -18  217.62   20.02
  -5   1  18  243.18   16.83
  -5  -1  18  220.31   13.70
  -5   1  16  215.74   17.38
  -5  -1  16  214.29   17.26
   5  -1 -16  245.89   16.40
   5   1 -16  264.76   18.50
  -5   1  16  257.00   18.80
  -5  -1  16  245.99   18.60
   5   1 -16  217.80   18.89
   5  -1 -16  210.13   18.74
  -5  -1  16  225.94   13.27
   5   1 -14  914.90   45.80
   5  -1 -14  956.74   43.35
  -5  -1  14  880.92   45.96
  -5   1  14  914.42   46.05
   5  -1 -14  820.39   46.49
   5   1 -14  820.82   46.42
  -5  -1  14  805.28   44.52
  -5   1  14  815.16   44.77
  -5  -1  14  767.30   39.42
   5   1 -12  230.49   15.45
   5  -1 -12  215.53   13.42
   5   1 -12  187.63   14.89
  -5  -1  12  226.51   15.42
  -5   1  12  217.11   15.22
   5  -1 -12  199.71   15.25
  -5   1  12  199.69   14.33
  -5   1  12  184.91   14.74
  -5  -1  12  211.71   15.47
  -5  -1  12  194.45   14.29
  -5   1  12  181.70   10.56
   5   1 -10  247.07   15.76
  -5   1  10  222.53   13.30
  -5   1  10  244.89   15.63
  -5  -1  10  247.78   15.77
   5  -1 -10  223.08   15.73
   5   1 -10  215.46   15.56
  -5   1  10  217.24   15.28
  -5  -1  10  252.16   16.07
  -5   1  10  221.05   14.92
  -5  -1  10  221.17   14.85
  -5   1  10  226.45   12.04
  -5  -1  10  215.01   11.62
  -5   1   8 3137.05  148.18
   5   1  -8 3497.14  150.59
  -5  -1   8 3294.66  146.91
  -5  -1   8 3379.12  150.43
  -5   1   8 3429.81  150.38
   5  -1  -8 3242.35  150.62
   5   1  -8 3069.71  150.32
  -5   1   8 3388.88  150.62
  -5  -1   8 3341.08  150.70
  -5  -1   6  345.53   19.37
   5   1  -6  356.48   19.78
   5  -1  -6  368.17   17.90
  -5  -1   6  344.42   19.40
   5  -1  -6  338.85   19.52
  -5   1   6  364.01   19.52
   5   1  -6  356.27   19.55
   5  -1  -6  328.20   19.23
  -5   1   6  351.82   19.61
  -5  -1   6  374.77   19.73
   5   1  -6  337.25   19.16
   5   1  -4   69.92    5.75
   5  -1  -4   66.42    5.71
  -5   1   4   60.49    5.39
  -5  -1   4   66.15    5.60
   5   1  -4   75.34    6.04
   5  -1  -4   69.45    4.83
   5   1  -4   70.60    5.20
  -5   1   4   67.07    4.74
  -5  -1   4   66.17    5.49
   5   1  -4   71.46    5.80
  -5   1   4   73.23    5.67
   5  -1  -4   66.37    5.65
   5  -1  -4   74.42    5.83
   5   1  -4   66.99    5.60
  -5  -1   2 2582.66  111.07
  -5  -1   2 2437.94  110.96
  -5  -1   2 2395.37  110.68
  -5   1   2 2507.25  110.19
   5  -1  -2 2433.60  111.38
  -5   1   2 2559.28  111.11
  -5   1   2 2482.64  110.81
   5  -1  -2 2486.73  111.07
   5   1  -2 2439.93  110.97
  -5  -1   2 2503.41  110.86
   5  -1  -2 2568.63  111.21
  -5  -1   2 2379.30  111.01
  -5   1   2 2432.93  111.09
   5   1  -2 2620.92  111.31
   5  -1   0  696.33   38.42
  -5   1   0  771.43   38.19
  -5  -1   0  809.93   38.34
  -5   1   0  811.69   38.51
   5  -1   0  836.64   38.88
   5   1   0  841.08   38.83
  -5   1   0  883.40   38.87
  -5  -1   0  837.09   38.79
  -5  -1   0  883.61   37.88
   5   1   0  730.05   37.71
   5   1   0  609.34   42.57
   5  -1   0  828.75   38.58
  -5  -1   0  776.85   40.84
   5   1   0  797.37   38.48
  -5   1  -2  202.66   11.84
  -5  -1  -2  202.96   11.66
   5  -1   2  214.70   12.42
   5   1   2  217.96   16.73
  -5  -1  -2  217.81   14.11
  -5  -1  -2  234.14   13.43
  -5   1  -2  209.18   13.07
   5  -1   2  198.47   11.81
   5   1   2  187.04   11.12
   5  -1   4   14.59    2.25
  -5  -1  -4   19.69    2.38
   5  -1   4   20.02    2.85
   5   1   4   22.31    4.63
  -5  -1  -4   16.71    3.16
   5  -1   4   16.80    2.34
  -5   1  -4   16.50    2.20
  -5   1  -4   18.01    2.60
  -5   1  -6  207.86   11.34
   5  -1   6  198.54   10.99
   5   1   6  164.17   10.21
  -5   1  -6  201.97   11.27
   5  -1   6  170.56   10.78
   5   1   6  207.18   10.56
   5   1   6  216.60   16.08
  -5  -1  -6  203.46   13.72
  -5  -1  -6  179.83   10.41
  -5   1  -6  192.87   12.17
   5  -1   6  195.96   12.50
   5  -1   8 2257.31  115.86
  -5   1  -8 2817.54  115.93
  -5  -1  -8 2877.84  115.08
   5   1   8 2571.41  114.36
  -5   1  -8 2174.78  123.76
  -5  -1  -8 2748.29  119.83
   5   1   8 2888.18  123.50
  -5   1  -8 2380.46  115.09
   5  -1   8 1935.04  128.33
   5   1   8 2000.26  128.61
   5  -1   8 2573.34  118.05
   5  -1  10  245.09   14.11
  -5  -1 -10  230.35   16.12
  -5   1 -10  243.19   13.17
  -5  -1 -10  246.73   12.50
   5   1  10  232.45   11.71
   5   1  10  221.38   17.79
  -5   1 -10  182.48   18.07
  -5   1 -10  206.42   12.38
   5  -1  10  227.85   15.53
   5  -1  10  201.74   22.11
   5   1  10  230.13   23.50
  -5  -1 -12  652.11   37.01
  -5  -1 -12  774.46   32.66
   5   1  12  685.21   31.12
  -5   1 -12  590.28   31.96
   5   1  12  741.52   40.45
  -5   1 -12  528.34   37.54
   5  -1  12  704.43   34.64
   5  -1  12  714.12   37.22
   5  -1  12  630.32   45.73
   5   1  12  636.44   45.84
  -5  -1 -14  237.72   16.92
   5   1  14  228.20   11.00
   5   1  14  232.45   18.76
  -5   1 -14  164.35   15.39
   5   1  14  206.90   11.89
   5  -1  14  224.08   23.15
   5   1  14  229.03   23.33
   5  -1  14  246.37   17.30
  -5  -1 -16 1327.19   64.32
   5   1  16 1291.72   55.89
  -5   1 -16 1082.37   62.00
   5   1  16 1340.32   67.84
   5   1  16 1154.83   56.82
   5  -1  16 1295.30   75.07
   5   1  16 1389.89   76.18
   5  -1  16 1415.41   65.63
  -5   1 -18   25.20    4.90
   5  -1  18   30.14    9.01
   5   1  18   39.66    7.64
  -5  -1 -18   38.67    6.31
  -5   1 -18   39.05   12.20
  -5  -1 -18   34.61   11.62
   5  -1  18   33.74    9.07
   5   1  18   33.51    9.17
   5  -1  20   87.87   15.54
   5   1  20   91.04   12.28
  -5   1 -20   87.29    9.31
  -5  -1 -20   94.00   10.43
   5   1  20   93.80   15.04
   5  -1  20   97.36   15.24
  -5   1 -20   60.55   16.92
  -5  -1 -20   66.63   17.12
   5  -1  22  679.92   50.38
   5   1  22  640.51   41.74
  -5  -1 -22  628.31   37.82
  -5  -1 -22  713.83   47.43
  -5   1 -22  712.99   47.67
  -5   1 -22  403.03   49.98
  -5  -1 -22  417.00   51.26
   5  -1  22  683.77   47.92
   5   1  22  692.35   48.20
   5   1  24   59.43   10.63
   5  -1  24   46.16   12.72
  -5  -1 -24   46.74    7.88
  -5   1 -24   50.63   11.22
  -5  -1 -24   42.99   10.12
   5  -1  24   56.66   12.10
  -5   1 -24   39.02   13.66
  -5  -1 -24   15.21    9.17
   5   1  24   42.55   10.69
  -5  -1 -26  130.87   18.18
  -5   1 -26  147.11   19.48
  -5  -1 -26  103.14   23.81
   5   1  26  139.53   16.95
  -5   1 -28  185.93   22.71
  -5  -1 -28  185.28   22.55
  -5   1 -28  107.22   26.07
  -5  -1 -28   81.55   23.03
   5   1  28  179.58   20.65
  -5   1 -30  147.35   20.49
  -5  -1 -30  131.25   19.44
  -5   1 -30   74.09   22.20
  -5  -1 -30   82.30   24.09
   5   1  30  103.13   16.52
  -5  -1 -32  105.17   18.58
  -5   1 -32  100.03   18.24
   5   1  32  107.74   17.50
  -5   1 -34   17.08    8.28
  -5  -1 -34   17.02    8.25
  -5   1 -36  172.11   24.50
  -5  -1 -36  154.02   23.63
   5  -1  38   42.42    9.27
  -5   1 -38   32.17   12.46
  -5  -1 -38   38.12   12.90
   5  -1  40  127.35   16.53
   5   2 -39   -2.97   13.40
   5   2 -37  256.87   36.00
   5  -2 -37  213.41   33.98
   5   2 -35    8.63    5.19
   5  -2 -35   -2.56   12.32
   5   2 -35   -2.49   10.81
  -5   2  35    3.55    3.20
  -5   2  33  457.80   31.04
   5   2 -33  371.60   41.22
   5  -2 -33  376.64   42.05
  -5   2  31  149.83   15.23
   5   2 -31  209.31   21.41
   5   2 -31  135.58   22.42
   5  -2 -31  156.11   24.19
   5   2 -29   18.06    6.34
   5   2 -29    5.56    5.92
   5  -2 -29    7.74    6.61
  -5   2  29   10.50    3.96
  -5   2  27 1015.23   57.63
   5   2 -27  963.91   68.33
   5  -2 -27  975.99   69.38
  -5   2  25   22.11    5.22
   5   2 -25   35.69    8.07
   5   2 -25   22.59    7.77
   5  -2 -25   24.71    7.97
  -5  -2  23   33.97    5.28
  -5   2  23   31.59    5.95
  -5  -2  23   38.64    8.21
  -5   2  23   40.48    8.11
   5   2 -23   32.27    8.71
   5  -2 -23   39.97    9.52
  -5   2  21  727.97   44.51
   5  -2 -21  882.95   44.46
  -5  -2  21  865.42   43.87
  -5   2  21  965.96   50.25
  -5  -2  21  928.40   50.01
   5   2 -21  711.18   51.21
   5  -2 -21  689.53   50.99
  -5   2  19  192.92   17.53
  -5  -2  19  210.14   17.88
  -5   2  19  212.40   16.63
   5  -2 -19  201.47   14.03
  -5  -2  19  219.36   15.38
  -5   2  19  222.91   18.32
  -5  -2  19  229.61   18.66
   5   2 -19  177.50   19.12
   5  -2 -19  193.34   19.84
   5   2 -17   12.46    4.57
   5  -2 -17   11.83    4.80
  -5   2  17    9.82    3.34
   5  -2 -17    7.88    2.43
  -5  -2  17   13.98    4.11
  -5   2  17   13.00    4.02
  -5  -2  17   13.30    3.15
  -5  -2  17   10.57    3.76
  -5   2  17    6.06    3.17
   5   2 -15   20.22    5.21
   5  -2 -15   19.90    5.07
   5  -2 -15   20.50    3.68
  -5   2  15   22.88    4.94
  -5  -2  15   24.72    5.17
  -5  -2  15   28.90    4.56
  -5  -2  15   32.46    5.64
  -5   2  15   25.46    5.02
  -5  -2  15   19.63    4.62
  -5   2  15   24.68    5.01
  -5  -2  13 1985.82   99.61
  -5   2  13 2037.82   99.90
  -5   2  13 2292.14  100.80
  -5  -2  13 2168.48  100.83
  -5   2  13 1983.62   95.51
   5   2 -13 2280.58  101.66
   5  -2 -13 2160.71   98.02
  -5  -2  13 2193.65   99.10
  -5  -2  13 2164.68  100.23
  -5   2  13 2237.77  100.29
   5   2 -13 1975.54  101.03
   5  -2 -13 2041.07  101.51
  -5  -2  13 1941.31   95.68
  -5  -2  11  530.64   31.03
  -5   2  11  521.57   31.03
  -5   2  11  608.33   32.04
  -5  -2  11  605.88   32.16
  -5  -2  11  642.29   32.92
  -5   2  11  517.00   28.07
   5   2 -11  619.24   33.17
   5  -2 -11  594.58   30.79
  -5   2  11  516.27   28.58
  -5  -2  11  601.61   31.73
  -5   2  11  600.68   31.60
  -5  -2  11  621.86   31.95
   5  -2 -11  508.41   32.06
   5   2 -11  547.57   32.46
  -5  -2  11  605.65   28.01
  -5  -2   9 1424.96   64.56
  -5  -2   9 1221.55   63.50
  -5   2   9 1222.62   63.59
  -5   2   9 1375.89   64.19
  -5  -2   9 1416.92   65.74
   5  -2  -9 1379.52   64.13
   5   2  -9 1293.70   65.24
  -5   2   9 1259.00   61.15
  -5   2   9 1257.34   62.18
  -5  -2   9 1301.93   61.92
  -5  -2   9 1418.27   64.82
   5  -2  -9 1306.40   63.57
   5   2  -9 1222.01   64.44
   5  -2  -9 1230.17   64.62
  -5   2   9 1341.44   63.97
  -5  -2   9 1351.63   64.09
  -5  -2   9 1448.03   60.26
   5   2  -7 5934.73   94.78
  -5  -2   7 5669.80   95.56
   5  -2  -7 5700.78   93.84
  -5   2   7 5377.26   88.88
  -5  -2   7 5347.04   88.21
  -5   2   7 5446.82   93.45
  -5  -2   7 6113.93   95.37
  -5  -2   7 5907.27   79.68
   5   2  -7 5803.27   93.07
   5  -2  -7 5460.08   91.18
   5  -2  -7 5346.10   91.68
  -5  -2   7 5461.45   90.12
   5   2  -7 5169.86   90.98
  -5   2   7 5663.05   89.97
  -5  -2   7 5414.29   90.63
  -5   2   7 5599.94   90.51
   5   2  -5    1.97    1.03
   5  -2  -5    2.19    1.21
   5  -2  -5    1.69    0.97
   5   2  -5    1.92    1.16
   5   2  -5    0.94    1.01
  -5  -2   5    4.19    1.69
   5  -2  -5    1.72    1.38
  -5  -2   5    2.34    1.18
  -5   2   5    0.32    0.88
   5   2  -5    2.25    1.45
   5  -2  -5    2.37    1.29
   5   2  -5    1.36    1.55
  -5  -2   5    2.92    0.81
   5   2  -5    2.53    1.01
  -5  -2   5    2.05    0.95
   5  -2  -5    2.82    1.07
  -5   2   5    2.43    0.93
  -5  -2   5    2.90    1.45
   5   2  -3 3908.81  176.14
   5  -2  -3 3920.23  176.05
   5   2  -3 4010.39  176.82
  -5   2   3 4086.00  178.96
  -5  -2   3 4126.46  178.09
   5  -2  -3 4016.79  178.35
   5   2  -3 3847.06  178.16
  -5  -2   3 3961.12  175.44
  -5  -2   3 4151.29  177.18
   5  -2  -3 3756.88  177.96
  -5   2   3 3733.51  177.27
  -5  -2   3 4144.71  178.37
   5   2  -3 4070.22  178.49
   5   2  -3 3960.00  173.54
  -5  -2   3 3900.62  177.94
   5   2  -3 4379.66  180.09
  -5   2   3 3872.73  177.13
   5   2  -3 3846.40  177.63
  -5   2   3 3859.92  175.60
  -5  -2   3 3966.40  175.75
   5   2  -3 3740.00  175.86
   5  -2  -3 3807.68  175.90
   5   2  -3 3765.04  175.72
   5  -2  -3 3801.56  175.76
   5   2  -1    2.98    1.13
   5  -2  -1    5.26    1.40
  -5   2   1    4.71    1.30
  -5  -2   1    4.30    1.25
   5   2  -1    3.97    1.55
  -5   2   1    5.63    1.90
  -5  -2   1    4.09    1.33
   5  -2  -1    5.29    1.83
   5  -2  -1    4.64    1.75
  -5  -2   1    2.59    1.35
   5   2  -1    4.04    1.55
   5  -2  -1    2.94    1.48
  -5   2   1    3.90    1.51
  -5   2   1    5.98    1.88
  -5  -2   1    3.41    1.30
  -5  -2   1    3.08    1.50
   5   2  -1    5.25    2.01
   5  -2  -1    4.49    1.31
   5   2  -1    3.14    1.15
  -5  -2   1    2.64    1.50
  -5  -2  -1   11.08    1.85
   5   2   1   23.72    3.47
  -5   2  -1   10.08    2.38
   5  -2   1   10.34    2.61
   5  -2   1    8.08    2.20
  -5   2  -1   11.31    2.34
   5  -2   1   11.66    2.49
   5   2   1   13.19    2.15
  -5  -2  -1   12.36    2.75
  -5  -2  -1   11.94    2.45
   5   2   1   13.44    3.16
   5   2   1   10.93    2.39
  -5  -2  -1   11.16    2.54
  -5   2  -1   13.41    2.24
  -5  -2  -1   13.26    2.22
  -5   2  -3 1133.28   53.87
  -5  -2  -3 1107.53   51.03
   5   2   3  942.40   52.84
  -5  -2  -3 1143.65   54.11
   5  -2   3 1015.05   53.64
   5   2   3 1181.22   53.51
  -5   2  -3 1066.65   52.66
   5  -2   3 1145.27   53.88
   5   2   3 1239.24   56.41
  -5  -2  -3 1051.22   53.38
  -5   2  -3 1163.32   53.72
  -5  -2  -3 1174.32   53.65
  -5   2  -5  379.43   21.10
  -5   2  -5  369.45   21.31
   5  -2   5  337.56   21.16
   5   2   5  313.64   20.32
  -5   2  -5  445.48   22.50
  -5  -2  -5  391.30   22.23
   5  -2   5  392.40   21.73
   5   2   5  404.96   20.88
   5   2   5  395.43   23.69
  -5  -2  -5  356.11   20.76
  -5   2  -5  378.83   20.66
  -5   2  -7   47.25    5.27
  -5   2  -7   43.04    4.83
  -5   2  -7   60.20    6.11
   5   2   7   52.92    5.30
  -5  -2  -7   49.14    6.04
   5   2   7   45.43    4.73
   5  -2   7   44.18    5.36
   5   2   7   54.05    6.94
  -5   2  -7   42.34    5.06
   5  -2   7   42.39    8.84
   5   2   7   36.42    8.23
  -5   2  -7   43.32    5.00
  -5   2  -9 1134.49   55.73
  -5   2  -9 1096.42   54.18
  -5  -2  -9 1122.04   57.28
  -5   2  -9 1268.88   56.12
  -5  -2  -9 1243.48   55.42
   5  -2   9 1191.74   56.45
   5   2   9 1172.22   54.06
   5   2   9 1191.00   59.20
  -5   2  -9  991.28   54.37
  -5   2  -9 1101.38   55.55
   5   2   9 1058.23   65.05
   5  -2   9  961.14   63.95
  -5   2 -11 2292.59  111.10
   5  -2  11 2328.29  113.46
  -5  -2 -11 2650.38  112.85
  -5   2 -11 2637.63  113.33
  -5  -2 -11 2413.55  115.57
   5   2  11 2558.99  117.43
   5   2  11 2549.61  111.19
  -5   2 -11 2202.65  111.71
   5  -2  11 2545.74  114.56
   5  -2  11 2291.32  123.74
   5   2  11 2287.49  123.46
   5  -2  13   49.72    6.20
  -5   2 -13   45.04    4.62
  -5   2 -13   62.71    6.30
  -5  -2 -13   55.94    5.66
  -5  -2 -13   43.54    6.55
  -5   2 -13   39.17    4.77
   5   2  13   44.82    7.25
  -5   2 -13   52.03    8.74
   5   2  13   45.73    4.54
   5  -2  13   45.41    9.43
   5   2  13   52.76   10.09
   5  -2  13   50.91    6.50
  -5  -2 -15  389.96   20.16
  -5  -2 -15  349.56   23.18
  -5   2 -15  348.07   19.92
  -5   2 -15  282.49   18.50
   5   2  15  321.33   23.94
  -5   2 -15  284.00   22.82
   5  -2  15  379.03   21.78
   5   2  15  307.30   18.94
  -5   2 -15  317.16   17.91
   5   2  15  377.74   30.00
   5  -2  15  328.39   28.66
   5  -2  15  342.58   22.11
  -5  -2 -17 1346.94   68.80
  -5  -2 -17 1474.54   64.16
  -5   2 -17 1441.91   64.37
  -5   2 -17 1095.60   62.16
   5   2  17 1285.44   69.94
   5  -2  17 1479.74   66.52
   5   2  17 1209.90   62.36
   5  -2  17 1363.23   77.48
   5  -2  17 1375.60   67.68
   5   2  17 1403.08   77.51
   5  -2  19   46.88    6.49
   5   2  19   38.98    7.53
  -5  -2 -19   48.12    7.85
  -5   2 -19   45.11    9.35
  -5  -2 -19   41.06    8.92
   5  -2  19   39.08    6.63
   5  -2  19   30.67    8.69
   5   2  19   42.04    9.80
   5  -2  21 1327.52   66.28
   5   2  21 1173.66   70.32
  -5  -2 -21 1418.79   71.78
  -5   2 -21 1257.22   75.78
  -5  -2 -21 1289.04   76.11
   5  -2  21 1254.92   76.99
   5   2  21 1300.60   77.20
   5  -2  21 1364.98   68.81
  -5   2 -23  413.06   34.67
  -5  -2 -23  393.81   33.98
   5  -2  23  458.48   29.43
   5   2  23  413.67   35.21
   5  -2  23  415.47   35.59
   5   2  23  399.13   30.94
  -5   2 -25    1.47    3.54
  -5  -2 -25    5.82    4.30
   5  -2  25    0.82    2.20
   5   2  25    3.31    3.51
  -5  -2 -27  958.53   65.07
  -5   2 -27  984.03   65.40
   5  -2  27 1107.65   58.48
   5   2  27  960.90   60.80
  -5  -2 -29    8.16    5.57
  -5   2 -29   13.16    6.87
   5  -2  29   11.80    4.78
   5   2  29    3.81    4.06
  -5   2 -31    3.46    4.66
  -5  -2 -31    5.15    4.63
   5  -2  31    4.74    3.79
   5   2  31    4.21    4.15
  -5   2 -33  144.60   21.34
  -5  -2 -33  107.71   18.99
   5  -2  33  155.49   16.50
   5   2  33  115.99   17.61
   5   2  35  155.28   22.23
  -5  -2 -35  205.56   26.37
  -5   2 -35  253.41   28.70
   5   2  37    3.55    4.78
  -5   2 -37   -1.92    6.93
  -5  -2 -37    1.91    7.27
  -5   3  38   67.65   11.25
  -5   3  36   69.78   11.27
   5   3 -36   93.95   15.92
  -5  -3  34  184.45   22.98
   5   3 -34  204.66   23.36
  -5   3  34  158.81   17.29
   5   3 -32  413.91   33.25
  -5  -3  32  432.59   34.49
   5  -3 -32  243.69   34.65
  -5   3  32  295.60   25.04
   5   3 -30  236.66   23.53
  -5  -3  30  225.21   23.50
  -5   3  30  173.20   17.26
   5   3 -28  281.31   25.34
  -5   3  28  291.27   25.43
  -5  -3  28  248.76   24.19
   5   3 -28  149.93   24.19
   5  -3 -28  183.73   26.00
  -5   3  28  210.69   19.13
   5   3 -26  429.33   32.29
  -5   3  26  413.99   31.23
  -5  -3  26  445.91   32.33
   5   3 -26  296.52   32.70
   5  -3 -26  351.08   35.09
  -5   3  26  319.74   25.50
   5   3 -24   99.30   13.47
  -5   3  24   63.58    9.31
   5   3 -24   61.57   13.17
   5  -3 -24   60.74   13.36
  -5  -3  24   98.97   13.20
  -5   3  24  101.93   13.04
  -5  -3  24   78.79    9.01
  -5   3  22  114.50   12.69
  -5  -3  22  155.90   12.93
   5   3 -22  127.44   17.50
   5  -3 -22  109.43   16.84
  -5   3  22  135.71   15.06
  -5  -3  22  147.04   15.87
  -5  -3  20   23.65    5.65
  -5   3  20   24.46    6.12
   5   3 -20   16.95    6.08
   5  -3 -20   21.58    6.73
  -5  -3  20   23.40    4.88
  -5   3  20   16.78    4.63
  -5  -3  18   25.95    5.16
  -5   3  18   31.69    6.30
  -5  -3  18   45.73    7.33
  -5   3  18   35.85    6.55
  -5  -3  18   35.64    6.59
  -5  -3  18   30.66    6.21
   5  -3 -18   28.51    7.36
   5   3 -18   20.12    6.39
  -5  -3  16    8.61    3.42
  -5  -3  16   11.47    3.32
  -5  -3  16   12.80    4.04
  -5   3  16   13.04    4.12
   5  -3 -16    9.38    2.92
  -5  -3  16   12.30    4.01
  -5   3  16   11.86    3.94
  -5  -3  16   10.02    3.51
   5   3 -16   11.88    4.57
   5  -3 -16   16.08    5.12
  -5  -3  14  132.72   12.29
  -5   3  14  136.97   12.74
  -5   3  14  137.12   12.10
  -5  -3  14  154.33   12.81
  -5  -3  14  136.20   12.34
   5   3 -14  134.59   13.37
   5  -3 -14  136.97   11.56
  -5  -3  14  134.62   12.75
  -5   3  14  122.93    9.98
   5  -3 -14  150.12   12.75
  -5  -3  14  140.08   11.97
  -5   3  14  142.69   11.93
   5   3 -14  105.84   12.59
   5  -3 -14  157.82   15.07
  -5  -3  12  222.99   16.56
  -5  -3  12  207.29   15.59
  -5   3  12  222.32   16.10
  -5   3  12  227.25   15.63
  -5  -3  12  223.93   15.79
  -5  -3  12  225.34   17.04
   5   3 -12  243.71   17.85
   5  -3 -12  216.52   15.61
  -5   3  12  196.98   13.92
  -5  -3  12  217.52   12.41
   5  -3 -12  222.42   16.29
  -5  -3  12  212.55   15.19
  -5   3  12  211.87   14.98
   5  -3 -12  205.12   17.11
   5   3 -12  210.06   17.05
  -5   3  10  319.42   19.15
  -5  -3  10  320.42   19.34
  -5  -3  10  299.88   19.26
  -5  -3  10  349.84   21.58
  -5   3  10  310.53   19.58
   5   3 -10  323.00   21.35
  -5  -3  10  354.54   21.97
  -5   3  10  290.46   18.61
  -5  -3  10  318.60   16.25
  -5   3  10  316.03   20.72
   5   3 -10  308.91   20.83
   5  -3 -10  304.49   20.35
  -5   3  10  295.17   18.52
  -5  -3  10  323.00   19.13
   5  -3 -10  296.35   20.53
   5   3 -10  288.41   20.26
   5  -3  -8 1406.44   67.55
   5   3  -8 1478.67   68.04
  -5   3   8 1486.51   71.75
  -5  -3   8 1542.22   71.50
   5   3  -8 1559.05   70.61
  -5   3   8 1390.44   68.44
  -5  -3   8 1329.26   68.26
  -5   3   8 1440.86   70.14
  -5  -3   8 1486.52   64.95
   5   3  -8 1430.85   70.55
   5  -3  -8 1403.15   70.08
   5  -3  -8 1450.63   69.12
   5   3  -8 1320.07   68.61
  -5  -3   8 1491.37   67.57
  -5   3   8 1422.76   67.12
  -5  -3   8 1395.20   67.94
  -5   3   8 1507.60   68.30
  -5  -3   8 1592.19   71.42
  -5  -3   6  937.36   47.32
  -5  -3   6  841.17   42.94
  -5   3   6  857.73   43.04
   5  -3  -6  903.51   42.99
   5   3  -6  878.97   43.03
  -5   3   6  993.93   48.00
   5   3  -6  818.34   47.08
   5   3  -6  933.55   45.35
  -5  -3   6  872.45   44.80
  -5   3   6  868.73   44.63
   5  -3  -6  840.59   47.54
  -5   3   6  849.28   45.28
   5   3  -6  933.96   46.92
   5   3  -6  935.02   45.53
   5  -3  -6  824.13   45.69
   5   3  -6  889.51   46.24
   5   3  -6  832.97   43.45
  -5  -3   6  892.96   42.71
   5  -3  -6  828.64   43.63
  -5   3   6  846.73   42.39
   5   3  -6  961.42   41.08
   5   3  -4 1346.10   58.93
   5  -3  -4 1270.56   58.33
   5  -3  -4 1235.84   58.74
   5   3  -4 1320.81   58.64
  -5   3   4 1320.27   63.52
   5   3  -4 1235.94   60.43
   5   3  -4 1175.47   63.07
  -5  -3   4 1167.04   61.18
   5  -3  -4 1190.75   63.46
  -5   3   4 1217.13   61.29
   5   3  -4 1237.21   57.37
   5   3  -4 1303.30   62.81
  -5   3   4 1209.54   61.38
   5   3  -4 1263.43   62.50
  -5   3   4 1199.00   61.70
   5   3  -4 1539.72   62.38
   5  -3  -4 1217.99   58.83
   5   3  -4 1156.82   58.55
  -5  -3   4 1283.85   62.80
   5  -3  -2 1548.74   70.02
   5   3  -2 1615.83   70.21
  -5   3   2 1580.39   75.15
   5   3  -2 1565.09   74.50
   5   3  -2 1492.93   71.03
  -5  -3   2 1584.91   73.16
   5  -3  -2 1344.06   75.13
  -5   3   2 1508.63   72.83
   5   3  -2 1419.62   73.83
   5   3  -2 1663.60   74.44
   5   3  -2 1476.69   69.21
  -5   3   2 1498.95   72.39
  -5   3   2 1535.59   73.62
   5   3  -2 1849.84   74.20
   5   3  -2 1484.13   73.59
   5   3  -2 1434.27   69.26
   5  -3  -2 1485.59   69.40
  -5  -3   2 1556.78   74.47
   5   3  -2 1469.92   69.13
   5  -3  -2 1442.13   69.19
  -5   3   0  106.60    6.79
  -5  -3   0  108.20    6.82
  -5   3   0  111.13   10.07
   5   3   0  111.35   10.20
   5   3   0   94.31    9.40
   5  -3   0   94.98    9.99
  -5  -3   0  107.67    9.56
  -5   3   0   96.59    8.39
   5  -3   0   96.23    9.14
   5   3   0   95.95    7.11
   5   3   0  100.63    9.30
   5   3   0  110.47    9.79
  -5   3   0  100.86    9.47
  -5  -3   0   97.66    9.78
   5   3   0  107.80    6.80
   5  -3   0   82.40    6.36
   5   3   0  102.86    6.63
  -5  -3   0  111.49   10.06
  -5   3  -2  474.41   23.64
  -5  -3  -2  489.25   23.66
   5   3   2  429.90   27.21
  -5   3  -2  471.56   27.53
   5  -3   2  396.18   27.14
   5   3   2  389.14   26.22
  -5  -3  -2  468.68   27.29
   5   3   2  473.50   26.89
   5  -3   2  475.78   26.97
  -5   3  -2  433.46   25.24
  -5  -3  -2  505.44   28.72
   5   3   2  512.77   28.28
  -5   3  -2  447.19   27.25
   5   3   2  476.50   23.42
   5  -3   2  489.26   23.55
  -5  -3  -2  469.68   27.46
  -5   3  -4  111.56    8.17
  -5  -3  -4  106.59    7.84
  -5   3  -4  105.99    9.66
  -5   3  -4   97.79    9.26
  -5  -3  -4   96.26    9.23
   5   3   4   90.70    8.97
   5  -3   4   75.54    8.86
   5   3   4  111.31    9.40
  -5   3  -4   96.38    8.08
   5  -3   4   94.76    9.03
  -5  -3  -4   94.50    9.89
   5   3   4   96.19    9.75
  -5   3  -4   96.72    9.28
   5  -3   4   69.13   10.18
   5   3   4   67.99   10.13
  -5   3  -6   16.04    3.67
   5   3   6   16.52    3.51
  -5   3  -6   18.43    3.96
  -5   3  -6   16.67    3.54
  -5  -3  -6   21.93    4.17
  -5   3  -6   19.37    3.30
   5  -3   6   18.77    3.72
  -5  -3  -6   12.55    3.53
   5   3   6   15.56    3.93
  -5   3  -6   15.32    3.50
   5   3   6   19.82    3.76
   5   3   6   15.52    4.73
   5  -3   6   11.11    4.23
  -5   3  -8    7.65    2.53
  -5   3  -8    5.00    2.11
  -5   3  -8    3.81    1.79
  -5  -3  -8    7.92    2.68
   5  -3   8    7.41    2.51
  -5   3  -8    7.05    2.14
   5   3   8    4.99    2.51
   5   3   8    9.39    2.53
  -5   3  -8    6.94    2.35
   5   3   8    4.06    2.78
   5  -3   8    9.99    4.14
  -5   3 -10  172.88   12.96
  -5   3 -10  176.66   14.02
  -5   3 -10  194.36   14.62
  -5  -3 -10  177.95   14.17
   5  -3  10  188.93   14.18
   5   3  10  180.37   15.63
  -5   3 -10  167.87   13.26
   5   3  10  172.97   12.62
  -5   3 -10  176.30   12.96
   5  -3  10  200.40   18.32
   5   3  10  181.36   17.35
  -5   3 -12  189.53   13.88
  -5  -3 -12  214.08   15.53
  -5  -3 -12  196.16   15.53
  -5   3 -12  218.73   15.79
   5  -3  12  233.32   16.18
   5   3  12  177.66   16.57
   5   3  12  223.88   14.29
  -5   3 -12  182.29   14.27
   5  -3  12  222.98   20.32
   5   3  12  209.66   19.67
  -5   3 -12  203.87   14.93
  -5   3 -14  275.14   18.28
   5   3  14  286.38   19.77
  -5  -3 -14  332.75   20.53
  -5   3 -14  327.48   20.60
  -5  -3 -14  337.63   21.55
  -5   3 -14  244.24   18.51
   5  -3  14  329.28   21.18
   5   3  14  322.76   23.64
  -5   3 -14  362.88   25.80
   5  -3  14  332.81   26.69
   5  -3  16  593.95   33.16
   5   3  16  460.95   30.20
  -5  -3 -16  595.47   31.81
  -5   3 -16  608.68   32.09
  -5  -3 -16  575.44   32.76
   5  -3  16  604.11   33.21
  -5   3 -16  446.44   29.57
   5   3  16  519.80   34.91
  -5   3 -16  570.76   37.70
  -5  -3 -16  550.96   37.04
   5  -3  16  576.31   39.27
   5  -3  18  418.84   25.37
   5   3  18  328.70   26.43
  -5  -3 -18  409.58   24.88
  -5   3 -18  427.87   30.77
  -5  -3 -18  407.92   30.18
   5  -3  18  381.35   24.91
   5  -3  18  389.65   30.89
   5  -3  20  685.90   37.81
   5   3  20  565.74   39.82
  -5  -3 -20  639.80   36.76
  -5  -3 -20  647.67   43.45
  -5   3 -20  599.65   42.66
   5  -3  20  627.72   37.53
  -5   3 -22  838.06   53.14
  -5  -3 -22  848.35   53.17
   5  -3  22  809.76   45.93
   5   3  22  726.83   48.17
  -5   3 -24  261.10   25.50
  -5  -3 -24  219.11   23.54
   5  -3  24  240.87   19.70
   5   3  24  223.75   21.54
  -5   3 -26  145.87   19.35
  -5  -3 -26  177.56   20.90
   5  -3  26  165.85   16.02
   5   3  26  143.98   17.44
  -5   3 -28    7.58    5.78
  -5  -3 -28    2.99    4.78
   5   3  28    6.19    4.23
  -5  -3 -30    7.87    5.36
   5   3  30    3.96    3.90
  -5  -3 -32   -3.29    8.40
   5   3  32    2.88    4.59
   5   3  34   31.98    9.46
   5   3  36   18.40    7.84
   5   4 -33   44.64   11.06
  -5   4  33   26.78    7.26
  -5   4  31  254.95   23.27
   5   4 -31  333.28   30.15
  -5   4  29  560.28   39.94
   5   4 -29  786.63   49.30
   5   4 -27    1.30    2.72
  -5   4  27   -0.93    3.53
   5   4 -25  418.71   32.02
  -5   4  25  327.48   26.54
  -5  -4  23  243.41   18.57
   5   4 -23  273.61   23.95
  -5   4  21  108.95   12.98
  -5  -4  21  134.89   12.96
   5   4 -21  119.00   14.93
   5  -4 -21  120.69   13.65
  -5   4  19  355.40   27.45
  -5  -4  19  437.27   27.82
   5   4 -19  454.91   31.59
   5  -4 -19  419.72   29.11
  -5   4  17   33.40    6.92
  -5  -4  17   47.41    7.33
   5   4 -17   38.09    7.61
   5  -4 -17   48.67    7.88
   5  -4 -15   25.71    6.35
  -5   4  15   18.45    5.48
   5  -4 -15   29.76    6.05
   5   4 -15   27.05    5.96
  -5  -4  15   30.64    5.91
   5   4 -15   37.93    7.05
   5  -4 -13    0.82    1.97
  -5   4  13    1.74    1.89
  -5   4  13    0.64    2.16
   5   4 -13    2.08    2.05
   5  -4 -13   -0.69    1.44
  -5  -4  13   -0.66    1.79
  -5  -4  13    2.06    2.48
   5   4 -13    0.72    2.14
   5  -4 -11 2212.57  111.46
  -5   4  11 2153.09  105.62
  -5   4  11 2208.59  108.09
   5   4 -11 2307.81  109.57
   5  -4 -11 2233.58  109.27
  -5  -4  11 2282.81  109.60
   5   4 -11 2355.41  109.55
  -5   4  11 2230.14  110.09
   5  -4  -9  315.47   24.56
  -5   4   9  322.18   21.26
  -5   4   9  344.49   22.76
   5   4  -9  344.48   23.51
   5  -4  -9  332.00   23.51
   5   4  -9  381.50   24.33
  -5  -4   9  349.01   24.10
  -5   4   9  344.37   24.42
   5   4  -9  357.14   23.10
   5  -4  -7   45.61    7.79
  -5   4   7   42.12    6.12
   5   4  -7   46.82    7.30
   5   4  -7   57.47    7.75
  -5   4   7   44.30    6.37
   5   4  -7   49.40    7.29
  -5  -4   7   65.05    8.37
   5   4  -7   49.60    7.83
  -5   4   7   42.18    7.14
   5   4  -7   45.51    6.32
   5   4  -5 1690.94   89.62
  -5   4   5 1799.82   87.92
  -5  -4   5 1791.20   88.47
   5  -4  -5 1788.50   91.30
  -5   4   5 1770.03   87.81
   5   4  -5 1980.13   90.45
   5   4  -5 1796.41   89.76
  -5  -4   5 1917.26   91.00
   5   4  -5 1809.36   87.05
   5   4  -5 1830.90   91.37
  -5   4   5 1941.17   91.68
  -5  -4   3   25.49    4.86
   5   4  -3   19.71    4.82
  -5   4   3   15.57    3.85
   5  -4  -3   12.40    4.30
  -5   4   3   22.70    4.18
  -5   4   3   22.66    4.80
   5   4  -3   17.73    4.47
  -5  -4   3   16.75    4.40
   5   4  -3   21.82    4.77
  -5   4   3   24.20    5.19
   5   4  -3   16.88    4.46
   5  -4  -1  909.88   54.11
  -5   4   1 1093.81   52.58
  -5  -4   1  980.24   52.29
   5   4  -1  886.85   52.50
  -5   4   1  960.69   50.54
   5   4  -1 1090.26   53.52
  -5   4   1  994.28   52.92
   5   4  -1 1144.07   53.42
  -5   4   1  973.14   53.24
  -5  -4   1 1056.30   54.34
   5   4  -1  943.21   53.79
  -5   4   1  983.89   54.04
   5  -4   1 1214.47   66.36
  -5  -4  -1 1311.11   65.52
  -5   4  -1 1326.96   64.89
   5   4   1 1101.52   64.77
   5   4   1 1401.03   66.05
   5  -4   1 1292.41   65.10
  -5   4  -1 1243.01   62.83
  -5  -4  -1 1282.06   67.18
   5   4   1 1464.69   66.63
  -5   4  -1 1267.13   65.80
  -5   4  -1 1290.53   65.68
  -5   4  -1 1309.12   66.72
   5   4   1 1215.73   66.31
   5   4   3   15.95    4.47
  -5   4  -3   13.56    3.74
  -5   4  -3   11.46    3.41
  -5  -4  -3   16.31    4.24
  -5   4  -3    8.33    2.66
   5  -4   3    9.26    3.18
   5   4   3    7.43    3.11
  -5  -4  -3   10.73    3.88
  -5   4  -3   13.13    3.79
   5   4   3   16.03    4.05
  -5   4  -3    6.79    3.01
   5   4   3   12.42    3.80
  -5   4  -3    7.44    3.12
  -5   4  -5  878.78   44.76
  -5  -4  -5  845.60   45.32
   5   4   5  727.24   43.82
  -5   4  -5  778.08   41.70
   5  -4   5  835.99   44.39
   5   4   5  867.38   44.46
  -5  -4  -5  811.25   46.76
  -5   4  -5  790.09   45.51
   5   4   5  859.16   46.17
  -5   4  -5  772.27   44.12
  -5   4  -5  821.97   45.41
  -5   4  -5  816.13   44.75
  -5   4  -7    1.91    2.03
  -5  -4  -7    3.75    2.49
  -5   4  -7    2.72    2.36
  -5   4  -7    1.16    1.97
   5  -4   7    1.66    1.77
  -5   4  -7    1.56    1.56
   5   4   7    3.55    2.70
  -5  -4  -7    6.18    3.35
  -5   4  -7   -0.56    1.78
   5   4   7    2.52    2.19
  -5   4  -7    0.63    2.01
  -5   4  -9  266.47   19.24
  -5   4  -9  264.10   20.08
  -5   4  -9  298.43   21.03
  -5  -4  -9  279.83   20.46
   5   4   9  287.99   19.14
   5  -4   9  300.99   20.08
   5   4   9  299.15   22.13
  -5  -4  -9  295.70   22.58
  -5   4  -9  241.30   18.95
  -5   4  -9  252.66   17.47
  -5   4 -11   40.87    6.90
  -5  -4 -11   40.32    6.81
   5  -4  11   52.48    7.22
   5   4  11   44.38    7.83
  -5  -4 -11   25.64    6.22
   5   4  11   42.82    6.02
  -5   4 -11   32.27    5.69
  -5   4 -11   35.14    5.76
  -5   4 -11   33.11    6.13
   5   4  13 1003.29   55.82
   5  -4  13 1116.02   53.74
  -5   4 -13  842.49   50.57
  -5   4 -13 1087.42   53.83
  -5  -4 -13 1048.67   54.14
  -5   4 -13  907.33   50.50
   5   4  13  919.77   52.46
  -5   4 -13  998.20   53.47
   5   4  15 1033.74   56.60
  -5   4 -15  778.13   49.70
   5  -4  15 1068.39   53.14
  -5   4 -15 1045.62   53.10
  -5  -4 -15 1101.45   54.56
  -5  -4 -15 1103.95   54.02
  -5   4 -15  935.17   50.17
   5   4  15  858.58   51.58
   5   4  17   12.84    4.07
  -5  -4 -17   17.11    4.98
   5  -4  17   18.47    4.68
   5   4  17   13.45    5.09
  -5  -4 -19 1562.54   77.83
   5   4  19 1416.88   80.57
   5   4  21  221.55   21.46
   5   4  23  206.65   21.01
   5   4  25  711.55   47.48
   5   4  27    1.26    3.03
   5   4  29  222.37   23.52
   5   4  31   55.00   12.07
   5   4  33  123.64   18.45
  -5   5  28   94.01   13.55
   5   5 -28  116.28   17.13
   5   5 -26   22.51    7.67
  -5   5  26   10.25    4.82
  -5   5  24  730.49   49.65
   5  -5 -24  845.39   51.96
   5  -5 -22   -1.03    3.03
  -5  -5  22    3.96    3.30
   5   5 -22    3.48    3.95
  -5   5  22   -0.96    3.05
   5  -5 -20   43.87    8.77
  -5  -5  20   21.59    5.83
   5   5 -20   27.96    7.43
  -5   5  20   33.33    7.66
   5  -5 -20   22.11    6.46
   5  -5 -18  150.91   16.84
  -5   5  18  124.55   14.86
  -5  -5  18  145.04   15.12
   5   5 -18  193.95   18.34
   5  -5 -18  158.28   16.51
  -5  -5  16  848.69   47.86
   5  -5 -16  875.89   50.80
  -5   5  16  704.41   46.65
   5  -5 -16  799.74   48.28
  -5  -5  14  144.01   14.69
  -5   5  14  103.27   12.87
   5  -5 -14  147.56   16.19
   5  -5 -14  120.44   13.96
  -5   5  12  307.74   23.81
   5  -5 -12  273.03   23.32
  -5  -5  12  280.29   22.31
  -5   5  12  242.70   21.76
   5  -5 -12  271.93   22.35
  -5   5  10 1381.25   73.51
   5  -5 -10 1314.95   73.68
  -5   5  10 1365.30   73.08
  -5  -5  10 1352.92   72.22
   5  -5  -8   89.87   12.11
  -5  -5   8   85.99   11.13
   5   5  -8   80.09   11.21
  -5   5   8   76.65   10.80
  -5   5   6 1509.50   74.97
   5  -5  -6 1470.87   79.86
   5   5  -6 1470.24   79.33
  -5   5   6 1535.35   79.31
   5  -5  -4  479.74   34.49
  -5   5   4  553.79   35.06
   5   5  -4  529.63   34.93
   5  -5  -2   56.15    9.37
   5   5  -2   57.15    8.98
  -5   5   2   53.45    8.81
  -5   5   0 1933.54   94.41
   5   5   0 1754.07   93.87
  -5   5  -2    7.04    3.66
  -5  -5  -2    9.29    3.77
  -5   5  -2    7.08    3.92
   5   5   2    5.02    3.78
  -5  -5  -4   42.58    8.16
  -5   5  -4   51.67    8.40
  -5   5  -4   51.62    8.31
   5   5   4   42.59    7.90
  -5  -5  -4   60.92    8.75
   5   5   6  562.61   34.32
  -5  -5  -6  474.84   34.19
   5  -5   6  516.13   31.47
  -5  -5  -6  487.85   32.28
  -5   5  -6  469.41   31.75
  -5   5  -6  489.96   32.76
  -5  -5  -8  513.58   32.42
  -5   5  -8  484.04   31.97
  -5   5  -8  437.22   30.29
   5   5   8  514.42   33.52
  -5  -5  -8  476.70   33.62
  -5   5 -10   15.20    4.28
   5   5  10   14.98    4.74
  -5  -5 -10   14.98    4.88
  -5   5 -10   11.81    4.38
  -5  -5 -10   13.87    5.10
   5   5  10    9.10    4.14
  -5   5 -12    1.34    2.28
  -5  -5 -12   -0.81    2.38
   5   5  12    4.15    3.00
  -5   5 -12    2.40    2.89
  -5  -5 -12    3.09    3.04
   5   5  12    3.86    3.49
  -5  -5 -14 1241.17   63.54
   5   5  14  992.33   60.99
  -5   5 -14 1068.44   59.30
  -5  -5 -14 1281.36   67.61
   5   5  14 1196.92   65.61
   5   5  16   -0.81    2.39
  -5  -5 -16   -0.84    2.48
   5   5  16   -1.06    2.56
  -5  -5 -16    1.12    2.70
  -5  -5 -18  560.88   35.85
  -5  -5 -18  539.31   38.68
   5   5  18  496.67   37.47
  -5  -5 -20  856.65   49.63
  -5  -5 -20  921.41   55.13
  -5  -5 -22    2.55    3.77
   5   5  22    7.37    4.68
   5   5  24  562.74   41.62
   5   5  26    1.35    3.26
   5   5  28    8.55    5.44
  -5   6  23  153.44   17.56
   5  -6 -21    2.27    3.62
  -5   6  21    1.06    3.62
   5  -6 -19   29.50    7.91
  -5   6  19   18.57    6.29
   5  -6 -17   12.44    5.82
   5  -6 -17   14.00    5.83
  -5   6  17   18.97    6.51
   5  -6 -15   32.63    8.36
  -5   6  15   31.87    7.49
  -5   6  13   -0.94    3.90
   5  -6 -13    1.12    4.04
   5  -6 -11  288.26   25.11
  -5   6  11  250.87   22.13
  -5   6  11  260.91   23.70
   5  -6  -9  107.35   14.49
  -5   6   9  114.91   14.56
   5  -6  -7   63.40   11.13
  -5   6   7   64.36   10.66
   5   6  -7   62.62   10.88
  -5   6   5  467.74   34.00
   5   6  -5  489.53   34.83
  -5   6   3   95.92   13.00
   5   6  -3   93.72   13.01
   5   6  -1  429.06   32.24
  -5   6   1  423.88   31.69
  -5   6   1  467.37   32.67
   5   6   1  185.25   19.19
  -5   6  -1  188.33   18.78
  -5   6  -1  201.49   19.30
  -5   6  -3   24.03    6.72
  -5   6  -3   29.41    7.53
   5   6   3   43.68    8.92
  -5   6  -5   51.28    9.15
   5   6   5   43.69    8.85
   5   6   5   34.41    8.05
  -5   6  -5   54.76    9.51
  -5   6  -7   23.64    6.37
   5   6   7   22.94    6.84
  -5   6  -7   14.88    5.65
   5   6   7   10.13    4.94
  -5  -6  -7   21.31    6.66
  -5   6  -9   36.44    7.69
   5   6   9   33.92    7.88
  -5   6  -9   46.65    8.80
  -5  -6  -9   41.28    9.22
  -5   6 -11    0.82    2.97
   5   6  11    1.99    3.17
  -5   6 -11    2.82    3.58
  -5  -6 -11    2.35    3.16
   5   6  13   80.30   11.87
  -5   6 -13  101.20   12.94
  -5  -6 -13   90.51   13.74
   5   6  15   37.70    8.44
  -5  -6 -15   45.94    9.98
   5   6  15   43.82    9.85
  -5  -6 -17   57.87   11.55
   5   6  17   37.26    9.31
  -5  -6 -19  408.24   33.72
   5   6  19  382.88   32.57
   5   6  21   41.23   10.03
  -5  -6 -21   38.35    9.91
   5   6  23   52.70   11.58
  -5  -6 -23   56.48   12.14
  -5   7  10    5.90    4.50
  -5   7   8  308.16   27.42
   5   7  -8  313.03   27.83
   5   7  -6   -1.19    3.52
  -5   7   6    1.16    3.41
   5   7  -4   -1.10    3.24
  -5   7   4    5.71    4.76
   5   7  -4    8.32    5.54
  -5   7   4    2.28    3.88
   5   7  -2  150.74   18.75
   5   7  -2  191.52   19.92
  -5   7   2  202.87   20.79
  -5   7   2  201.63   20.55
   5   7   0   10.15    5.28
   5   7   0    5.87    4.49
  -5   7   0   16.51    6.24
  -5   7   0   17.84    6.46
   5   7   2   42.06    9.51
  -5   7  -2   47.37    9.92
  -5   7  -2   46.54    9.93
   5   7   2   51.49   10.46
   5   7   4    6.86    5.00
  -5   7  -4   14.71    6.23
  -5   7  -4   14.13    5.88
   5   7   4   22.44    7.14
  -5   7  -6   95.11   13.66
  -5   7  -6   95.06   13.15
   5   7   6   73.35   12.44
   5   7   6   77.87   13.17
   5   7   8   74.16   12.64
   5   7   8   88.26   14.18
  -5   7  -8  101.14   13.53
  -5   7  -8  106.65   14.25
   5   7  10   54.37   10.79
  -5   7 -10   90.38   13.03
  -5   7 -10   70.08   11.11
   5   7  10   57.99   11.51
   5   7  12   98.82   14.25
  -5  -7 -12  107.16   16.05
   5   7  14    1.12    3.82
   6   0 -38  275.80   35.86
   6   0 -36    1.24    3.67
   6   0 -36   -2.38    8.11
   6   0 -34   81.00   12.74
   6   0 -34   47.78   14.14
   6   0 -32  375.91   28.40
   6   0 -32  225.48   29.62
   6   0 -30 1198.23   62.32
   6   0 -30  820.58   65.45
   6   0 -28  122.97   14.01
   6   0 -28   65.17   14.07
   6   0 -26  131.10   14.03
   6   0 -26   88.63   15.06
  -6   0  26  101.41    9.99
  -6   0  24 2740.85  144.14
  -6   0  24 2688.39  137.49
   6   0 -24 3607.52  145.76
  -6   0  24 3523.58  149.38
   6   0 -24 2761.32  149.17
  -6   0  22    3.26    2.78
   6   0 -22    6.56    3.04
  -6   0  22    1.66    1.66
  -6   0  22    1.78    3.21
   6   0 -22    3.40    2.74
  -6   0  20  477.17   33.72
   6   0 -20  648.99   35.16
  -6   0  20  653.74   37.32
   6   0 -20  519.07   36.95
  -6   0  20  528.83   29.93
  -6   0  18 2268.37  117.55
   6   0 -18 2665.26  117.76
  -6   0  18 2702.23  120.67
   6   0 -18 2220.95  119.70
  -6   0  18 2429.30  113.68
   6   0 -16   57.85    7.20
  -6   0  16   46.62    6.94
   6   0 -16   51.86    8.11
  -6   0  16   55.19    7.80
   6   0 -14 4106.84  177.96
   6   0 -14 3486.52  179.00
  -6   0  14 4202.17  179.66
  -6   0  14 3561.69  177.85
  -6   0  14 4054.34  180.14
  -6   0  12    1.31    1.29
  -6   0  12    2.05    1.63
  -6   0  12    1.42    1.51
   6   0 -12    0.52    0.89
   6   0 -12    2.43    1.38
  -6   0  10  625.90   33.89
   6   0 -10  731.89   35.23
  -6   0  10  712.86   36.27
  -6   0  10  716.69   36.20
   6   0 -10  591.45   35.54
  -6   0   8  299.94   17.84
   6   0  -8  340.19   18.56
  -6   0   8  336.65   19.27
   6   0  -8  317.49   19.17
   6   0  -8  300.77   18.69
  -6   0   8  325.09   19.30
  -6   0   6 2185.40   97.50
  -6   0   6 2176.52   98.62
   6   0  -6 2057.96   99.35
  -6   0   6 2205.27   99.55
   6   0  -6 2183.19   99.60
  -6   0   6 2150.65   99.44
   6   0  -6 2107.55   99.42
   6   0  -4  750.34   37.81
  -6   0   4  783.87   37.78
   6   0  -4  761.06   38.02
  -6   0   4  751.76   37.86
   6   0  -4  784.13   38.14
  -6   0   4  815.52   36.28
   6   0  -4  741.29   36.34
  -6   0   2  319.28   17.44
   6   0  -2  320.07   17.76
   6   0  -2  307.45   16.36
  -6   0   2  332.99   16.28
   6   0  -2  333.87   18.04
  -6   0   2  325.55   17.94
   6   0   0 5198.87  227.27
  -6   0   0 4995.04  226.96
  -6   0   0 5231.02  229.20
  -6   0   0 5087.66  228.94
   6   0   0 5103.35  228.68
  -6   0  -2  351.59   18.12
   6   0   2  333.25   18.09
  -6   0  -2  362.86   20.32
   6   0   4  547.33   26.63
  -6   0  -4  419.78   31.88
   6   0   6 6915.15  287.53
  -6   0  -6 5479.97  292.45
  -6   0  -8  490.70   32.58
   6   0   8  647.69   41.06
   6   0  10  858.90   60.12
  -6   0 -10  867.03   48.87
   6   0  12   64.33   13.17
  -6   0 -12   80.96    9.18
   6   0  14  360.14   34.29
  -6   0 -14  420.14   26.25
   6   0  14  458.13   34.66
   6   0  16  795.99   55.89
  -6   0 -16  784.60   44.08
   6   0  16  877.95   54.82
  -6   0 -18  219.16   17.37
   6   0  18  223.64   24.88
   6   0  18  245.59   24.81
  -6   0 -20  990.68   55.37
   6   0  20 1103.11   68.87
   6   0  20 1164.05   68.85
  -6   0 -22  367.08   25.09
   6   0  22  366.17   34.35
   6   0  22  375.36   34.13
   6   0  24  984.67   64.09
  -6   0 -24  879.99   50.58
  -6   0 -24  971.95   62.75
  -6   0 -26  256.55   27.69
   6   0  26  249.31   28.73
  -6   0 -28   12.02    7.20
   6   0  28   24.85    9.52
  -6   0 -30 2108.53  117.00
   6   0  30 1959.75  118.47
  -6   0 -32    7.46    6.75
  -6   0 -34  237.33   28.87
  -6   0 -36  622.80   51.61
  -6   0 -38  136.42   22.51
   6   1 -39   46.68   11.63
   6  -1 -39   21.91   13.70
   6   1 -39   27.03   14.28
  -6  -1  39   48.93   14.06
  -6   1  39   35.42   11.99
   6  -1 -37   61.52   17.69
   6   1 -37   84.31   19.80
   6   1 -35  143.13   24.23
   6  -1 -35  121.54   23.18
   6   1 -35  190.48   21.15
   6  -1 -33    2.13    7.26
   6   1 -33    4.20    6.71
   6   1 -33   13.75    6.03
   6   1 -31    1.89    6.01
   6  -1 -31   -3.82    7.28
   6   1 -31    8.25    5.12
   6  -1 -29  354.73   25.68
   6   1 -29  397.52   29.27
  -6   1  29  280.54   21.44
   6   1 -29  245.04   29.04
   6  -1 -29  282.89   30.50
  -6   1  27    0.61    1.93
   6  -1 -27    4.84    3.07
   6   1 -27    1.02    2.46
   6   1 -27   -1.55    4.17
   6  -1 -27    4.71    4.63
   6  -1 -25 1054.25   52.30
   6   1 -25 1044.72   55.35
   6   1 -25  781.07   56.61
   6  -1 -25  822.73   57.73
  -6   1  25  823.87   47.57
  -6  -1  23  717.95   46.01
  -6   1  23  710.85   46.07
   6  -1 -23  929.76   45.86
   6   1 -23  889.78   48.38
  -6  -1  23  891.12   49.30
  -6   1  23  871.83   48.85
   6   1 -23  657.41   48.93
   6  -1 -23  757.31   50.98
  -6   1  23  688.85   41.39
  -6  -1  21   18.68    5.23
  -6   1  21   25.16    5.92
   6   1 -21   25.33    5.73
   6  -1 -21   29.12    5.51
  -6  -1  21   22.70    6.07
  -6   1  21   25.76    6.25
   6   1 -21   21.36    6.51
   6  -1 -21   21.61    6.58
  -6   1  21   23.86    4.48
  -6  -1  21   20.13    3.40
  -6   1  19 1637.05   91.35
  -6  -1  19 1761.55   91.89
   6  -1 -19 2009.02   90.68
   6   1 -19 2101.28   93.67
  -6   1  19 2082.77   94.71
  -6  -1  19 2120.12   95.12
   6   1 -19 1752.74   94.58
   6  -1 -19 1736.64   94.92
  -6  -1  19 1699.63   85.27
  -6   1  19 1921.69   89.82
  -6  -1  17  322.59   22.90
  -6   1  17  325.01   23.06
   6   1 -17  371.94   24.17
   6  -1 -17  395.22   22.58
  -6   1  17  374.18   24.53
  -6  -1  17  386.85   24.87
   6  -1 -17  309.43   24.46
   6   1 -17  347.89   25.02
  -6  -1  17  302.74   17.99
  -6  -1  15  239.71   13.24
  -6   1  15  211.01   11.58
  -6   1  15  267.10   18.29
  -6  -1  15  245.71   17.80
   6  -1 -15  228.88   18.25
   6   1 -15  193.33   17.16
  -6  -1  15  205.40   16.35
  -6   1  15  208.83   16.53
  -6  -1  15  242.05   18.22
  -6   1  15  217.96   17.56
   6   1 -15  225.71   17.07
   6  -1 -15  233.46   15.64
  -6   1  13 1807.09   85.77
   6   1 -13 1988.26   91.97
   6  -1 -13 1785.90   92.67
  -6  -1  13 2153.05   92.73
  -6   1  13 2088.23   92.36
   6   1 -13 1711.85   92.28
  -6   1  13 2069.50   92.98
  -6  -1  13 2085.13   93.16
  -6  -1  13 1859.94   91.21
  -6   1  13 1871.69   91.09
  -6  -1  11   18.25    3.66
  -6   1  11   19.62    3.75
  -6  -1  11   19.81    4.03
  -6   1  11   26.53    4.53
  -6   1  11   17.21    2.90
   6   1 -11   17.63    3.70
  -6   1  11   22.52    4.13
  -6  -1  11   17.10    3.61
   6  -1 -11   23.77    4.42
   6   1 -11   21.64    4.34
  -6  -1  11   19.24    2.05
  -6  -1   9    2.38    1.35
  -6   1   9    0.39    0.94
   6  -1  -9    0.40    1.08
  -6  -1   9    1.11    1.10
  -6   1   9    1.10    1.08
   6   1  -9    0.80    0.83
  -6   1   9    1.72    0.98
   6   1  -9    1.53    1.13
   6   1  -7    0.66    0.89
  -6  -1   7    0.29    0.93
  -6   1   7    0.28    0.90
   6   1  -7    0.31    1.05
   6  -1  -7    1.55    1.05
   6  -1  -7    0.73    0.56
   6  -1  -7    0.33    0.79
  -6  -1   7    0.93    0.83
   6   1  -7    1.31    1.04
  -6   1   7    0.30    0.63
  -6  -1   7   -0.33    1.12
  -6   1   7    0.96    0.87
  -6  -1   5  321.63   18.06
   6   1  -5  330.30   18.41
  -6   1   5  322.06   17.88
   6  -1  -5  309.91   18.18
   6   1  -5  316.62   18.39
   6   1  -5  343.00   17.04
   6  -1  -5  333.68   16.32
   6  -1  -5  291.70   17.99
  -6   1   5  325.96   18.01
   6   1  -5  308.84   18.23
  -6  -1   5  328.71   18.03
   6  -1  -5  315.10   18.11
   6   1  -5  324.39   18.19
  -6   1   3  243.77   14.25
   6  -1  -3  246.71   14.63
  -6  -1   3  240.11   14.31
  -6   1   3  263.92   13.13
  -6  -1   3  236.49   17.82
  -6  -1   3  248.07   13.64
   6  -1  -3  256.66   14.58
  -6   1   3  252.19   14.25
   6   1  -3  237.96   14.41
  -6  -1   3  246.53   14.22
  -6   1   3  252.68   14.59
  -6  -1   3  243.80   14.46
   6   1  -3  237.26   14.44
   6  -1  -3  253.26   14.53
  -6  -1   1  905.47   44.00
  -6   1   1  986.74   44.02
   6   1  -1  904.69   44.22
   6   1  -1  967.00   43.97
   6  -1  -1  927.00   44.29
   6  -1  -1  907.81   43.76
   6  -1  -1  927.12   43.93
  -6   1   1  834.72   43.22
  -6  -1   1  928.37   42.95
  -6  -1   1  933.33   43.15
   6   1  -1  946.23   43.69
   6  -1  -1  915.70   43.60
   6   1  -1  927.69   41.42
   6   1   1 1116.66   70.23
  -6  -1  -1 1161.43   66.91
  -6   1  -1 1447.71   63.59
   6  -1   1 1378.10   64.32
   6   1   1 1386.49   64.98
  -6  -1  -1 1410.49   64.87
  -6   1  -1 1500.43   65.03
  -6  -1  -1 1577.99   65.95
  -6   1  -1 1584.31   65.90
   6  -1   1 1352.93   64.84
   6   1   1 1178.50   62.47
   6   1   3  908.05   44.17
   6  -1   3  914.19   45.19
   6  -1   3  958.50   46.28
  -6  -1  -3  921.07   44.90
  -6  -1  -3  993.28   49.47
   6   1   3  964.65   54.29
  -6   1  -3 1050.94   48.50
  -6  -1  -3 1036.48   48.19
  -6   1  -3  994.32   45.66
   6  -1   5 4279.43  201.80
   6   1   5 4207.19  201.04
  -6  -1  -5 4325.90  201.47
  -6  -1  -5 4774.92  206.44
   6   1   5 5248.24  213.86
   6  -1   5 4618.22  202.10
  -6   1  -5 4697.32  201.75
  -6   1  -5 4734.96  203.29
   6  -1   5 4949.13  203.99
  -6   1  -7 2609.87  111.75
   6  -1   7 2470.85  111.26
  -6  -1  -7 2552.20  115.93
   6   1   7 2340.17  110.38
  -6  -1  -7 2317.88  110.59
   6  -1   7 2612.60  114.06
  -6   1  -7 2523.83  113.68
   6  -1   9   15.51    2.15
   6  -1   9   17.36    2.63
   6   1   9   17.56    4.85
  -6  -1  -9   29.21    4.77
  -6   1  -9   14.34    5.19
  -6   1  -9   14.34    2.27
  -6   1  -9   11.75    1.94
   6  -1   9    9.14    2.52
   6  -1   9   10.31    5.36
   6   1   9   14.68    6.88
   6  -1  11 2265.49  100.45
  -6  -1 -11 2357.56   98.20
  -6   1 -11 2392.23   99.34
  -6  -1 -11 2264.22  104.28
  -6   1 -11 1746.76  107.08
   6   1  11 2516.70  110.57
  -6   1 -11 1919.95   98.24
   6  -1  11 1754.48  114.48
   6   1  11 1717.11  114.22
   6  -1  11 2221.73  103.28
  -6   1 -13   40.66    3.86
  -6  -1 -13   40.35    3.38
  -6  -1 -13   36.34    5.82
  -6   1 -13   24.19    2.91
   6   1  13   40.94    7.71
  -6   1 -13   23.48    5.65
   6  -1  13   39.94    4.67
   6  -1  13   37.43    5.77
   6   1  13   35.15    9.28
   6  -1  13   38.28    9.82
   6   1  15   59.88    9.59
  -6   1 -15   49.58    7.36
   6  -1  15   41.10    5.21
   6   1  15   42.87    3.81
  -6  -1 -15   54.48    4.28
  -6  -1 -15   47.53    6.95
   6   1  15   44.09   10.38
   6  -1  15   53.21   11.72
   6  -1  15   45.30    6.91
  -6   1 -17   57.95    7.78
   6   1  17   68.99   10.69
   6   1  17   61.60    4.56
   6  -1  17   64.06   12.76
   6   1  17   74.05   13.66
   6  -1  17   96.03   10.38
  -6  -1 -17   76.16    9.05
  -6   1 -19  413.52   29.49
   6   1  19  590.74   38.19
   6  -1  19  544.40   33.21
   6  -1  19  531.42   41.88
   6   1  19  537.27   41.70
  -6  -1 -19  557.21   32.65
   6   1  21    3.50    3.45
  -6   1 -21    4.73    2.37
   6  -1  21   12.42    7.09
  -6  -1 -21    4.17    2.79
   6  -1  21    1.57    5.00
   6   1  21   12.47    6.23
   6   1  23   52.82   10.51
   6  -1  23   37.61   11.69
   6  -1  23   30.42    9.42
   6   1  23   39.76   10.65
  -6  -1 -23   37.99    7.05
  -6   1 -23   49.80   10.90
  -6  -1 -23   48.14   10.87
   6  -1  25 1406.80   89.19
   6   1  25 1427.20   81.24
  -6  -1 -25 1354.95   73.19
  -6  -1 -25 1433.32   84.76
  -6   1 -25 1371.54   83.75
  -6   1 -27    1.66    4.91
  -6  -1 -27    4.97    5.64
   6   1  27    8.73    4.96
  -6  -1 -29  875.99   61.83
  -6   1 -29  917.33   62.91
   6   1  29  885.96   60.11
  -6   1 -31  422.30   38.49
  -6  -1 -31  386.96   37.23
   6   1  31  385.65   36.47
  -6   1 -33   32.22   11.72
  -6  -1 -33   39.68   12.33
   6   1  33   22.56    9.43
   6  -1  33   32.70    8.05
  -6   1 -35  326.40   34.53
  -6  -1 -35  302.23   33.57
   6  -1  35  311.33   26.76
  -6  -1 -37   -2.02    9.09
   6  -1  37    7.83    5.04
   6  -1  39    1.14    3.89
  -6  -2  38    1.80    7.18
  -6   2  38    8.83    7.96
   6   2 -38   -5.40   14.54
   6  -2 -38   -5.55   12.04
   6   2 -38   10.74    6.13
  -6   2  36  107.24   17.94
   6   2 -36  142.40   19.20
  -6  -2  36  136.53   20.12
   6  -2 -36   68.55   18.51
   6   2 -36  118.68   22.83
   6   2 -34   57.30   11.96
  -6  -2  34   66.05   13.87
  -6   2  34   53.73   13.08
   6   2 -34   45.11   14.01
   6  -2 -34   37.06   13.25
  -6   2  34   39.40    7.84
   6   2 -32   14.59    5.99
   6   2 -32    2.05    6.55
   6  -2 -32    8.43    7.19
  -6   2  32    8.80    3.87
   6   2 -30    1.25    3.68
   6  -2 -30   -1.91    5.64
  -6   2  30    0.76    2.41
   6   2 -28   76.09   15.21
   6  -2 -28   79.75   15.70
  -6   2  28  111.01   11.92
   6   2 -26  287.73   23.93
   6   2 -26  240.90   25.90
   6  -2 -26  222.04   25.15
  -6   2  26  207.90   17.87
  -6   2  24  282.62   22.54
   6   2 -24  386.25   28.55
  -6  -2  24  365.13   22.51
  -6  -2  24  413.62   28.85
  -6   2  24  411.78   28.39
   6   2 -24  280.17   28.53
   6  -2 -24  333.32   30.84
  -6  -2  22  929.61   53.04
  -6   2  22  826.54   52.05
  -6   2  22  807.60   48.88
   6   2 -22 1060.43   55.77
  -6  -2  22  958.93   48.45
  -6   2  22 1041.23   54.45
  -6  -2  22 1057.06   54.93
   6   2 -22  865.70   56.64
   6  -2 -22  804.03   56.02
  -6   2  20  815.29   48.03
  -6  -2  20  786.18   47.44
  -6   2  20  877.08   49.87
  -6  -2  20  940.29   51.05
  -6   2  20  775.02   46.02
  -6  -2  20  885.95   44.79
   6   2 -20  943.18   50.53
   6  -2 -20  803.01   42.84
  -6   2  20  909.02   49.03
  -6  -2  20  917.03   49.42
   6  -2 -20  739.73   50.65
   6   2 -20  725.13   50.03
  -6   2  18   47.21    7.64
  -6   2  18   65.90    9.09
  -6  -2  18   57.39    8.56
  -6  -2  18   38.78    6.94
   6   2 -18   60.40    8.74
   6  -2 -18   48.58    5.90
  -6  -2  18   59.46    7.01
  -6  -2  18   57.67    8.26
  -6   2  18   65.11    8.64
   6   2 -18   46.38    8.51
   6  -2 -18   38.15    7.86
  -6   2  16 1620.76   76.77
  -6   2  16 1388.75   74.55
  -6  -2  16 1351.42   74.24
  -6  -2  16 1573.62   76.73
  -6   2  16 1408.78   68.91
   6   2 -16 1670.75   77.11
   6  -2 -16 1511.51   71.87
  -6  -2  16 1528.65   73.12
  -6  -2  16 1676.21   75.92
  -6   2  16 1555.28   75.34
   6   2 -16 1278.61   76.08
   6  -2 -16 1500.79   77.49
   6   2 -14   74.85    8.91
   6  -2 -14   68.35    7.03
  -6   2  14   58.87    5.43
  -6  -2  14   71.40    7.57
   6   2 -14   60.71    8.38
  -6  -2  14   76.57    8.46
   6  -2 -14   57.93    8.26
  -6   2  14   80.93    8.58
  -6  -2  14   71.47    8.20
  -6   2  14   48.46    7.03
  -6   2  14   68.82    8.30
  -6  -2  14   67.61    8.42
  -6   2  12   11.05    3.02
  -6  -2  12    7.70    2.66
  -6   2  12   10.31    2.99
  -6  -2  12   16.62    3.86
  -6   2  12    8.94    1.99
   6   2 -12    8.75    2.91
   6  -2 -12    9.69    2.56
  -6  -2  12   11.25    2.09
  -6   2  12   11.82    2.34
  -6  -2  12   10.76    2.97
  -6   2  12    9.50    2.97
  -6  -2  12    9.28    2.89
   6  -2 -12   10.62    3.19
   6   2 -12   13.70    3.59
  -6  -2  12   13.06    2.11
  -6   2  10  358.18   20.71
  -6  -2  10  353.24   20.98
  -6  -2  10  303.37   19.78
  -6   2  10  308.55   19.90
  -6   2  10  308.40   17.88
  -6  -2  10  358.10   21.47
   6   2 -10  335.46   21.38
   6  -2 -10  323.97   20.06
  -6  -2  10  334.96   18.28
  -6   2  10  317.47   18.31
  -6  -2  10  326.62   20.52
   6  -2 -10  342.93   19.61
  -6  -2  10  361.40   20.73
   6  -2 -10  305.85   20.77
  -6   2  10  333.59   20.18
   6   2 -10  291.40   20.48
  -6  -2  10  369.41   16.64
   6  -2  -8  132.97   10.13
   6   2  -8  118.42    9.78
  -6  -2   8  159.46   11.50
   6   2  -8  144.60   11.10
   6  -2  -8  134.78   10.41
  -6  -2   8  125.91    6.91
  -6  -2   8  127.70    8.99
  -6  -2   8  146.55   11.05
  -6   2   8  133.29   10.46
   6   2  -8  143.76   10.37
   6  -2  -8  139.78    9.78
   6   2  -8  113.48    9.81
   6  -2  -8  112.64    9.86
  -6  -2   8  125.14    9.75
  -6   2   8  126.75    9.71
  -6  -2   8  117.81    9.69
  -6   2   8  126.26    9.80
   6  -2  -6    7.62    2.05
   6   2  -6    6.30    1.97
   6   2  -6    5.08    1.75
   6  -2  -6    6.10    2.12
   6   2  -6    6.47    2.14
  -6  -2   6   11.42    2.86
  -6  -2   6   10.58    1.61
   6  -2  -6    9.16    2.59
  -6  -2   6   10.57    2.27
  -6   2   6    7.02    2.22
   6  -2  -6    5.84    1.95
   6   2  -6    6.52    2.20
  -6   2   6    5.32    1.89
   6  -2  -6    5.55    1.99
  -6  -2   6    3.82    1.88
   6   2  -6    3.65    1.74
  -6  -2   6    7.33    2.43
   6   2  -4  221.66   13.03
   6  -2  -4  208.44   12.74
  -6  -2   4  248.11   14.44
   6  -2  -4  199.56   13.73
   6   2  -4  205.03   13.22
  -6  -2   4  212.51   11.93
  -6  -2   4  200.23   12.91
  -6   2   4  196.92   13.29
  -6  -2   4  204.05   14.05
   6   2  -4  201.58   13.32
   6   2  -4  177.79   15.75
  -6   2   4  207.16   12.94
   6   2  -4  192.40   12.50
  -6  -2   4  202.41   12.31
  -6   2   4  214.96   12.43
   6  -2  -4  195.93   12.57
   6  -2  -4  195.27   12.43
   6   2  -4  192.08   12.35
   6  -2  -2 4186.45  186.66
  -6  -2   2 4161.79  184.95
  -6  -2   2 4377.55  186.22
   6   2  -2 3810.12  186.08
  -6  -2   2 4504.04  185.07
  -6   2   2 4167.90  185.77
   6  -2  -2 3986.85  186.56
  -6  -2   2 4186.27  186.91
  -6  -2   2 4028.42  186.29
  -6   2   2 4064.05  185.61
   6   2  -2 4250.49  191.11
   6   2  -2 3965.46  184.53
   6  -2  -2 4022.07  184.60
   6  -2  -2 4326.41  185.55
   6   2  -2 4038.41  184.84
  -6   2   2 4137.07  184.55
  -6  -2   2 3878.58  184.51
   6  -2  -2 4057.99  184.74
   6   2  -2 4209.23  185.47
  -6  -2   0  130.62    8.82
   6   2   0  129.94   10.03
   6  -2   0  132.92   10.11
  -6   2   0  128.11   10.18
  -6  -2   0  153.19   10.14
   6  -2   0  120.40   10.22
  -6  -2   0  127.23   10.00
  -6   2   0  132.54    9.58
   6   2   0  136.54   10.07
   6  -2   0  132.83   10.24
  -6  -2   0  129.06   10.26
   6   2   0  160.41   13.28
   6  -2   0  128.44    8.92
   6   2   0  132.86    8.96
  -6  -2   0  136.42    9.21
  -6   2   0  149.03    9.29
   6  -2   0  126.51    9.45
   6   2   0  139.03    9.71
  -6   2  -2 3124.98  141.51
   6   2   2 2840.38  140.60
   6  -2   2 3164.22  141.43
  -6  -2  -2 2927.08  139.04
  -6  -2  -2 3163.47  141.75
   6  -2   2 2770.10  141.30
   6   2   2 3099.32  141.08
  -6   2  -2 2883.62  140.16
   6  -2   2 3057.07  141.61
   6   2   2 3293.09  146.02
  -6  -2  -2 2977.26  142.22
  -6  -2  -2 3041.83  141.05
  -6   2  -2 3675.11  141.99
  -6   2  -2 3195.82  141.03
  -6  -2  -2 3243.77  140.85
  -6  -2  -2 3446.56  141.91
  -6   2  -4 1293.35   61.08
   6  -2   4 1309.38   61.09
   6   2   4 1090.91   59.94
   6  -2   4 1100.64   60.82
  -6  -2  -4 1338.71   62.30
   6  -2   4 1343.57   61.97
  -6   2  -4 1236.93   60.22
   6   2   4 1333.87   60.60
   6   2   4 1590.51   66.73
  -6  -2  -4 1173.15   60.38
  -6  -2  -4 1363.23   62.46
  -6   2  -4 1335.23   62.41
  -6   2  -6   30.17    4.09
  -6   2  -6   31.82    4.31
   6  -2   6   31.67    4.37
   6   2   6   30.75    4.02
  -6  -2  -6   32.71    4.96
   6  -2   6   35.10    4.78
   6   2   6   39.25    4.32
   6   2   6   34.68    5.92
  -6  -2  -6   39.93    4.57
  -6   2  -6   43.63    4.76
  -6   2  -8 1954.10   93.44
  -6   2  -8 1975.00   94.34
  -6  -2  -8 2145.50   97.09
  -6   2  -8 2341.15   95.54
   6   2   8 1891.79   93.11
   6  -2   8 2217.31   95.91
   6   2   8 2065.94   93.19
   6   2   8 2295.89  100.15
  -6   2  -8 1852.02   93.58
   6  -2   8 1662.77  105.86
  -6   2  -8 2093.46   94.50
   6   2   8 1558.86  104.57
  -6   2 -10  168.36   12.16
  -6   2 -10  161.42   11.06
  -6  -2 -10  173.64   13.91
  -6   2 -10  207.73   12.97
   6   2  10  181.50   11.02
   6   2  10  177.31   15.45
  -6   2 -10  145.27   11.14
   6  -2  10  177.53   13.29
   6  -2  10  133.13   17.95
   6   2  10  148.69   18.67
  -6   2 -10  166.08   12.68
  -6   2 -12   51.85    4.93
   6  -2  12   51.17    6.17
  -6  -2 -12   47.36    5.23
  -6  -2 -12   42.50    6.47
  -6   2 -12   41.72    5.25
   6   2  12   50.46    4.70
  -6   2 -12   33.50    8.00
   6   2  12   41.30    7.30
  -6   2 -12   42.74    5.02
   6  -2  12   53.86   10.92
   6   2  12   38.94    9.60
   6  -2  12   50.91    6.54
  -6  -2 -14  323.06   17.85
  -6   2 -14  342.61   18.73
  -6  -2 -14  307.63   21.24
   6   2  14  288.08   16.12
  -6   2 -14  258.83   16.93
   6   2  14  319.71   23.42
  -6   2 -14  279.26   23.74
   6  -2  14  314.60   19.41
  -6   2 -14  268.83   16.30
   6  -2  14  307.12   20.44
   6  -2  14  287.77   27.42
   6   2  14  289.29   27.52
  -6   2 -16   38.29    5.00
  -6  -2 -16   42.04    4.91
  -6  -2 -16   41.82    6.84
  -6   2 -16   34.96    4.44
  -6   2 -16   34.44    6.66
   6   2  16   41.34    7.89
   6  -2  16   51.62    6.40
   6   2  16   31.48    4.33
   6  -2  16   23.44    7.96
   6   2  16   35.37    9.42
   6  -2  16   47.64    6.96
   6   2  18   29.83    7.01
   6  -2  18   51.25    6.69
  -6  -2 -18   45.76    7.45
   6  -2  18   43.16    6.86
   6  -2  18   55.51   11.40
   6   2  18   46.36   10.74
   6   2  20   37.50    7.95
   6  -2  20   35.93    5.68
   6  -2  20   35.04    6.53
   6  -2  20   24.94    9.12
   6   2  20   20.25    8.11
  -6  -2 -20   37.44    7.22
   6   2  22  783.50   51.56
   6  -2  22  886.88   48.45
   6  -2  22  842.76   57.30
   6   2  22  820.80   56.53
  -6   2 -22  857.41   56.21
  -6  -2 -22  781.85   54.72
   6   2  24   43.77    9.70
   6  -2  24   67.72    9.67
  -6   2 -24   74.83   13.38
  -6  -2 -24   57.89   11.74
   6   2  26  252.01   25.44
   6  -2  26  317.03   23.74
  -6   2 -26  263.45   28.08
  -6  -2 -26  286.47   28.97
   6   2  28  382.28   33.47
   6  -2  28  442.76   30.43
  -6  -2 -28  418.24   37.09
  -6   2 -28  378.29   35.61
   6   2  30    5.90    5.04
   6  -2  30   15.08    5.34
  -6   2 -30    5.18    5.90
  -6  -2 -30   10.30    6.87
   6   2  32  104.16   17.46
   6  -2  32  135.30   15.52
  -6   2 -32  133.96   20.27
  -6  -2 -32  129.49   19.91
   6   2  34   28.03    9.50
   6  -2  34   24.33    7.20
  -6   2 -34   22.59    9.94
  -6  -2 -34   26.20   10.14
  -6   2 -36    9.65    7.36
   6   2  36    3.72    5.01
  -6   3  37   31.80    7.51
  -6   3  35  237.63   22.43
   6   3 -35  355.56   31.33
   6   3 -33  150.38   19.29
  -6  -3  33  145.06   19.73
  -6   3  33  101.68   13.28
   6   3 -31   22.07    7.46
  -6   3  31   14.02    5.00
   6  -3 -31   24.33   10.68
  -6  -3  31   11.19    6.11
  -6   3  29   97.04   12.56
  -6   3  29  140.82   17.41
  -6  -3  29  129.72   17.29
   6   3 -29   98.12   18.50
   6  -3 -29   97.92   18.86
   6   3 -29  143.86   17.70
  -6   3  27  623.24   42.44
   6   3 -27  873.63   51.47
  -6   3  27  845.79   50.16
  -6  -3  27  881.53   51.18
   6  -3 -27  601.42   52.04
   6   3 -27  665.42   52.86
   6   3 -25   18.10    6.02
  -6   3  25   23.15    5.74
  -6  -3  25   31.63    7.61
  -6   3  25   32.74    7.80
   6   3 -25   20.22    8.01
   6  -3 -25   14.53    6.81
   6   3 -23   -1.05    3.35
  -6   3  23   -1.48    2.35
  -6   3  23   -0.96    2.57
  -6  -3  23    0.99    2.38
  -6  -3  23    2.33    1.99
   6   3 -23   -1.39    4.10
   6  -3 -23   -1.44    4.25
  -6   3  21 1006.92   61.92
   6   3 -21 1356.43   68.73
  -6  -3  21 1276.95   62.10
   6   3 -21 1023.03   68.29
   6  -3 -21 1119.28   69.88
  -6   3  21 1304.87   66.54
  -6  -3  21 1276.62   66.65
  -6   3  19  343.14   25.12
  -6  -3  19  362.72   25.82
  -6   3  19  321.14   24.81
  -6  -3  19  358.32   23.43
   6  -3 -19  335.43   21.92
   6   3 -19  373.28   27.27
  -6  -3  19  380.83   25.47
  -6  -3  19  368.90   25.11
   6  -3 -19  316.95   27.72
   6   3 -19  317.87   27.55
  -6  -3  17  722.92   45.08
  -6  -3  17  877.97   47.03
  -6   3  17  876.36   46.67
   6  -3 -17  801.37   43.35
  -6  -3  17  906.86   46.96
   6   3 -17  874.44   48.63
  -6  -3  17  793.88   44.51
  -6  -3  17  856.73   45.83
   6   3 -17  717.30   48.09
   6  -3 -17  776.79   49.17
  -6   3  15   97.40   10.26
  -6  -3  15  107.72   10.83
  -6  -3  15   83.01    9.77
   6  -3 -15  100.90    9.66
  -6  -3  15  105.71   11.27
   6   3 -15  109.06   11.86
  -6   3  15   92.09    8.07
  -6  -3  15  107.52   10.52
   6  -3 -15   98.05   10.06
  -6  -3  15   94.66    9.98
   6   3 -15   78.98   10.80
   6  -3 -15   90.59   11.53
  -6  -3  13  416.44   26.00
  -6   3  13  457.63   26.82
  -6   3  13  451.81   26.33
  -6  -3  13  450.91   26.61
   6  -3 -13  433.11   25.92
  -6  -3  13  450.16   27.65
   6   3 -13  443.85   28.25
  -6   3  13  390.53   23.66
  -6  -3  13  425.63   26.71
   6  -3 -13  456.57   26.64
  -6  -3  13  455.00   26.12
  -6   3  13  426.96   25.57
   6  -3 -13  392.18   27.57
   6   3 -13  378.13   26.94
   6   3 -11 1341.75   65.64
  -6  -3  11 1340.12   65.53
   6  -3 -11 1302.47   63.84
  -6   3  11 1188.30   61.44
  -6   3  11 1261.94   64.30
  -6  -3  11 1378.72   64.88
   6   3 -11 1305.50   64.54
   6  -3 -11 1328.85   64.03
   6  -3 -11 1189.02   64.32
  -6  -3  11 1295.27   62.54
   6   3 -11 1156.42   63.77
  -6   3  11 1282.89   62.30
  -6  -3  11 1192.60   62.61
  -6   3  11 1239.73   62.99
  -6   3  11 1318.49   62.84
  -6  -3  11 1330.35   63.16
  -6   3   9   26.02    4.05
  -6  -3   9   21.39    3.68
  -6  -3   9   18.53    4.09
   6  -3  -9   20.03    3.52
   6   3  -9   29.10    4.18
   6   3  -9   19.42    4.10
  -6  -3   9   22.19    4.56
   6  -3  -9   19.85    4.15
  -6  -3   9   20.66    3.62
  -6   3   9   19.03    3.59
  -6   3   9   22.88    4.49
   6  -3  -9   24.53    4.39
   6   3  -9   26.40    4.74
  -6  -3   9   20.81    3.58
  -6   3   9   23.19    3.60
   6  -3  -9   19.39    3.92
   6   3  -9   19.75    3.89
   6   3  -7  327.46   19.32
   6  -3  -7  332.20   19.19
   6   3  -7  359.93   21.34
   6  -3  -7  354.81   21.74
  -6  -3   7  355.17   22.02
  -6  -3   7  301.31   19.79
  -6   3   7  329.66   20.09
  -6   3   7  342.57   21.19
   6   3  -7  247.15   20.49
   6  -3  -7  346.20   21.27
   6   3  -7  366.16   21.86
   6  -3  -7  318.19   19.81
   6   3  -7  342.72   19.91
  -6   3   7  351.42   18.96
  -6  -3   7  347.59   19.06
  -6  -3   7  357.34   22.47
  -6  -3   7  314.66   18.93
  -6   3   7  351.32   19.32
  -6  -3   5  860.54   45.64
   6  -3  -5  815.87   41.54
   6   3  -5  867.40   41.88
  -6   3   5  908.66   46.20
   6   3  -5  849.78   43.38
   6   3  -5  779.38   45.40
   6  -3  -5  888.36   45.06
  -6   3   5  844.18   43.40
  -6  -3   5  808.97   43.35
   6  -3  -5  827.11   46.07
   6   3  -5  864.28   45.22
  -6   3   5  851.03   43.93
   6   3  -5  837.45   44.44
  -6   3   5  846.57   43.95
   6   3  -5  901.63   46.55
   6   3  -5  812.68   41.67
  -6  -3   5  894.11   41.39
  -6   3   5  867.04   41.17
   6  -3  -5  817.97   41.81
   6   3  -5  852.46   39.01
   6   3  -3 1865.84   83.85
   6  -3  -3 1870.33   83.75
  -6   3   3 1902.40   88.26
   6   3  -3 1659.50   87.59
   6   3  -3 1818.48   84.84
  -6  -3   3 1904.10   86.45
   6  -3  -3 1681.85   88.00
   6   3  -3 1808.35   81.82
   6   3  -3 1860.55   87.50
  -6   3   3 1778.43   85.94
  -6   3   3 1813.62   86.67
   6   3  -3 2156.48   89.80
   6   3  -3 1722.00   86.71
   6   3  -3 1771.22   83.25
   6  -3  -3 1799.88   83.49
  -6  -3   3 1820.46   87.96
   6  -3  -3 1749.75   83.19
   6   3  -3 1788.31   83.12
  -6   3   1   45.34    6.25
   6   3  -1   37.37    5.79
   6  -3  -1   34.23    5.94
  -6  -3   1   48.80    6.02
   6   3  -1   37.57    5.61
   6   3  -1   37.47    3.65
   6   3  -1   44.99    5.95
  -6   3   1   39.61    5.14
   6  -3  -1   35.60    5.39
  -6   3   1   33.16    5.18
   6   3  -1   53.55    6.90
  -6  -3   1   46.77    6.36
   6   3  -1   46.40    4.25
   6  -3  -1   44.99    4.23
   6  -3  -1   38.70    3.94
  -6  -3   1   47.09    6.15
   6   3  -1   42.01    4.01
  -6   3  -1  115.60    8.09
  -6  -3  -1  123.74    8.23
  -6   3  -1  123.85   10.92
   6   3   1  110.77   10.51
   6   3   1   94.49    9.73
   6  -3   1  105.54   10.67
  -6  -3  -1  114.20   10.24
  -6  -3  -1  115.87    9.85
   6  -3   1  114.65   10.32
   6   3   1  133.25   10.71
  -6   3  -1  111.82    9.39
  -6   3  -1  116.28   10.50
  -6  -3  -1  136.39   11.66
   6   3   1  145.08   12.14
   6   3   1  108.56    7.82
   6  -3   1  124.20    8.21
  -6  -3  -1  116.51   10.67
   6   3   3 3438.71  167.20
  -6   3  -3 3615.58  167.82
   6  -3   3 3019.60  167.36
   6   3   3 3012.19  166.22
  -6  -3  -3 3881.35  167.92
  -6  -3  -3 3827.08  167.77
   6   3   3 3876.05  167.35
  -6   3  -3 3388.30  165.36
   6  -3   3 3742.90  167.62
  -6  -3  -3 3644.92  168.92
   6   3   3 3926.75  170.30
  -6  -3  -3 3412.32  167.33
  -6  -3  -3 3736.62  164.52
  -6   3  -3 3701.67  164.59
  -6  -3  -3 3837.18  164.78
  -6   3  -3 4081.19  164.90
  -6   3  -5   52.15    6.00
  -6  -3  -5   50.79    5.79
  -6   3  -5   47.59    6.20
  -6   3  -5   47.57    6.25
  -6  -3  -5   53.23    6.64
   6   3   5   47.71    6.10
  -6  -3  -5   48.38    6.38
   6  -3   5   44.61    6.32
  -6   3  -5   50.77    5.65
   6  -3   5   41.02    5.87
   6   3   5   51.34    6.09
   6   3   5   56.13    7.69
  -6  -3  -5   49.44    7.05
  -6   3  -5   43.05    6.02
  -6  -3  -5   40.78    5.77
   6  -3   5   41.43    8.89
   6   3   5   51.11    9.53
  -6  -3  -7   80.65    5.47
  -6   3  -7   86.71    8.82
  -6   3  -7   72.57    7.93
  -6   3  -7  108.15    9.84
  -6  -3  -7  103.51    9.91
   6   3   7   79.00    8.11
  -6  -3  -7   97.02    9.40
   6  -3   7   95.25    9.26
   6   3   7   91.85    8.27
   6   3   7   94.74   10.50
  -6   3  -7   80.42    8.34
  -6   3  -7   76.64    7.55
   6  -3   7   85.40   12.52
   6   3   7   74.78   11.51
  -6   3  -9 1625.77   81.87
  -6   3  -9 1571.92   80.64
  -6  -3  -9 1816.22   84.87
  -6   3  -9 1944.79   83.56
  -6  -3  -9 1795.75   83.33
   6   3   9 1777.14   80.70
   6  -3   9 1842.84   82.83
   6   3   9 1728.33   86.11
  -6   3  -9 1477.39   80.60
  -6   3  -9 1637.37   80.37
   6  -3   9 1613.34   89.80
   6   3   9 1531.10   88.74
  -6   3 -11  264.92   19.03
  -6   3 -11  273.50   17.97
  -6  -3 -11  335.54   22.37
  -6   3 -11  332.91   20.40
  -6  -3 -11  289.68   19.89
   6   3  11  307.17   17.99
   6  -3  11  289.32   19.68
   6   3  11  296.78   22.35
  -6   3 -11  256.33   18.21
  -6   3 -11  273.48   18.43
   6   3  11  260.28   23.89
   6  -3  11  265.93   24.30
  -6   3 -13  619.27   33.63
  -6  -3 -13  731.41   40.04
  -6   3 -13  749.52   36.66
  -6  -3 -13  655.75   36.44
   6  -3  13  689.54   36.83
   6   3  13  607.14   38.92
  -6   3 -13  537.58   33.61
   6  -3  13  687.89   44.07
   6   3  13  607.82   42.24
  -6   3 -13  572.18   34.86
  -6   3 -15   18.37    3.39
  -6  -3 -15   31.49    6.51
   6   3  15   17.55    3.99
  -6  -3 -15   19.04    4.01
  -6   3 -15   20.04    4.29
  -6  -3 -15   20.62    4.66
   6  -3  15   19.18    4.53
   6   3  15   23.46    5.98
  -6   3 -15   19.19    3.84
   6  -3  15   15.32    6.25
   6   3  17  244.81   18.71
   6  -3  17  339.17   21.72
  -6  -3 -17  300.44   19.59
  -6  -3 -17  331.40   21.80
   6  -3  17  314.44   21.92
   6   3  17  290.93   24.03
  -6   3 -17  332.88   26.92
  -6  -3 -17  307.21   25.96
   6  -3  17  261.13   26.03
   6  -3  19  308.77   20.99
   6   3  19  255.75   23.06
  -6  -3 -19  270.46   20.04
  -6   3 -19  254.70   24.57
  -6  -3 -19  289.74   25.74
   6  -3  19  272.76   20.77
   6   3  21  499.23   36.58
  -6  -3 -21  583.29   33.00
  -6   3 -21  535.87   39.47
  -6  -3 -21  507.32   38.77
   6  -3  21  487.87   32.85
  -6   3 -23  384.24   32.52
  -6  -3 -23  402.92   32.90
   6  -3  23  366.44   26.22
   6   3  23  334.48   28.77
  -6  -3 -25   91.93   14.94
  -6   3 -25   80.23   14.21
   6  -3  25   83.25   10.89
   6   3  25   60.26   11.47
  -6   3 -27  283.92   28.66
  -6  -3 -27  316.48   29.73
   6  -3  27  298.74   23.48
   6   3  27  256.15   25.63
  -6  -3 -29    4.76    5.06
   6   3  29    5.64    4.50
  -6  -3 -31    6.66    5.67
   6   3  31   -1.50    3.12
   6   3  33  327.58   31.84
   6   3  35  112.08   18.56
  -6   4  34   15.51    5.88
   6   4 -32   61.29   12.86
  -6   4  32   57.16   10.36
   6   4 -30   65.42   12.66
  -6   4  30   43.47    8.68
   6   4 -28   22.75    7.43
  -6   4  28   15.92    5.70
   6   4 -26    7.55    4.80
  -6   4  26    0.90    3.26
  -6   4  24  116.43   14.04
  -6  -4  24  138.52   13.69
  -6   4  22   41.87    7.79
  -6  -4  22   46.09    7.47
   6   4 -22   42.42    9.09
  -6   4  20    3.27    2.78
  -6  -4  20    0.69    1.86
   6   4 -20    1.00    2.10
   6  -4 -20    2.39    2.35
  -6   4  18  110.45   12.98
  -6  -4  18  118.32   12.32
   6   4 -18  122.21   14.17
   6  -4 -18  109.49   12.43
  -6   4  16  279.41   23.75
  -6  -4  16  311.22   22.81
   6   4 -16  340.40   25.00
   6  -4 -16  333.24   23.63
  -6   4  14  282.37   19.69
   6  -4 -14  340.29   25.15
   6  -4 -14  314.47   22.95
   6   4 -14  345.14   23.86
  -6  -4  14  317.59   23.01
   6   4 -14  365.14   24.83
   6  -4 -12    3.29    2.80
  -6   4  12    2.67    2.08
  -6   4  12    3.70    2.57
   6  -4 -12    0.67    1.97
   6   4 -12    1.34    1.97
  -6  -4  12    2.02    2.15
   6   4 -12    4.11    2.48
  -6  -4  12    2.02    2.56
   6  -4 -10   50.27    8.48
  -6   4  10   50.21    6.58
  -6   4  10   46.76    7.18
   6  -4 -10   51.22    7.59
   6   4 -10   57.74    8.24
  -6  -4  10   56.08    8.00
   6   4 -10   53.12    7.41
   6  -4  -8  174.09   16.48
  -6   4   8  178.13   13.96
  -6   4   8  194.94   15.02
   6   4  -8  185.44   15.55
  -6  -4   8  181.36   15.75
  -6   4   8  177.46   16.15
   6   4  -8  179.21   14.44
   6   4  -6    0.64    2.32
  -6  -4   6    1.54    1.75
  -6   4   6    3.36    2.24
   6  -4  -6    0.77    2.09
  -6   4   6    2.55    1.84
   6   4  -6    2.41    2.18
   6   4  -6    3.03    2.31
  -6  -4   6    1.31    1.77
   6   4  -6    8.60    3.45
   6   4  -6    2.82    1.70
  -6   4   6    1.41    1.70
   6   4  -4  144.62   14.20
   6  -4  -4  181.91   16.50
  -6  -4   4  180.25   14.44
  -6   4   4  185.13   14.39
   6   4  -4  180.00   15.10
  -6   4   4  187.15   14.12
  -6   4   4  189.19   15.02
   6   4  -4  191.93   15.43
  -6  -4   4  201.04   16.22
   6   4  -4  168.81   15.64
  -6   4   4  168.28   15.49
   6   4  -4  185.91   13.25
   6   4  -2  208.66   17.86
   6  -4  -2  221.49   19.30
  -6   4   2  254.46   17.90
  -6  -4   2  262.01   18.55
   6   4  -2  287.88   19.37
  -6   4   2  253.04   17.23
  -6   4   2  256.18   18.70
  -6  -4   2  265.37   19.61
  -6   4   2  273.18   20.07
   6   4  -2  254.87   19.70
   6  -4   0  575.82   37.53
   6   4   0  549.65   35.87
  -6   4   0  637.83   36.16
  -6  -4   0  649.29   36.58
   6   4   0  704.20   37.40
  -6   4   0  619.64   34.48
  -6  -4   0  641.49   38.24
   6   4   0  734.95   38.45
  -6   4   0  624.54   36.68
  -6  -4   0  639.60   37.51
  -6   4   0  652.48   37.00
  -6   4   0  636.60   37.57
   6   4   0  641.41   38.06
  -6   4  -2    3.17    2.30
   6  -4   2    4.17    2.52
  -6   4  -2    5.27    2.62
  -6  -4  -2    5.89    2.85
   6   4   2    7.60    3.39
   6  -4   2    4.03    2.20
  -6   4  -2    5.00    2.20
  -6  -4  -2    2.15    2.30
   6   4   2    9.84    3.36
  -6   4  -2    4.31    2.47
   6   4   2    5.41    2.70
  -6   4  -2    5.78    2.79
   6   4   2   12.51    3.81
  -6   4  -4   90.68    9.73
  -6  -4  -4  102.39   10.60
   6   4   4   82.40    9.55
  -6   4  -4   86.19    8.47
   6  -4   4   92.71    9.96
   6   4   4  102.44   10.19
   6   4   4   99.80   11.03
  -6  -4  -4  102.69   11.49
  -6   4  -4  105.74   11.10
  -6   4  -4   89.25    9.90
  -6   4  -4   84.42    9.84
  -6   4  -4   93.46   10.23
   6   4   4   81.04   10.03
  -6   4  -6  623.59   35.84
  -6   4  -6  597.51   35.11
  -6  -4  -6  641.50   36.20
   6   4   6  542.09   34.20
   6   4   6  644.01   34.92
   6  -4   6  634.96   35.38
  -6  -4  -6  603.29   37.37
   6   4   6  679.41   38.28
  -6   4  -6  554.18   34.40
  -6   4  -6  565.74   32.29
  -6   4  -8  364.54   24.15
  -6   4  -8  341.73   23.12
  -6  -4  -8  335.95   23.90
   6  -4   8  376.79   24.10
   6   4   8  386.93   23.27
   6   4   8  384.47   26.45
  -6  -4  -8  371.13   26.32
  -6   4  -8  303.84   22.44
  -6   4  -8  342.14   21.35
  -6   4 -10   39.00    6.48
  -6   4 -10   43.22    6.42
  -6   4 -10   39.95    6.70
  -6  -4 -10   49.29    7.55
   6  -4  10   36.74    6.23
   6   4  10   43.47    6.09
   6   4  10   45.56    8.06
  -6  -4 -10   51.98    8.45
  -6   4 -10   27.99    5.58
  -6   4 -10   32.60    5.13
  -6   4 -12  118.83   11.64
  -6  -4 -12  100.10   11.20
   6  -4  12  102.95   10.97
   6   4  12   97.97   12.42
  -6  -4 -12  108.27   12.88
  -6   4 -12   84.96    9.64
  -6   4 -12   91.60   10.58
  -6   4 -12   90.10    9.66
   6   4  14  214.43   19.02
   6  -4  14  211.75   16.48
  -6   4 -14  160.71   14.17
  -6   4 -14  185.93   15.66
  -6  -4 -14  181.59   16.11
   6   4  14  154.97   14.62
  -6   4 -14  163.78   13.74
   6   4  16  343.53   26.75
   6  -4  16  351.86   23.65
  -6  -4 -16  355.62   24.31
  -6  -4 -18    7.38    3.68
   6  -4  18   10.03    3.88
   6   4  18    7.36    4.40
  -6  -4 -20  236.04   19.07
   6   4  20  194.91   20.73
   6   4  22  156.18   18.13
   6   4  24   82.06   13.19
   6   4  26    4.02    3.96
   6   4  28   52.55   11.45
   6   4  30   81.19   14.70
   6   4  32   25.28    8.58
   6   5 -29    7.16    5.73
  -6   5  29    6.37    4.25
  -6   5  27   69.38   11.46
   6   5 -27  108.48   15.83
   6  -5 -25   25.33    7.28
   6   5 -25   30.61    8.49
  -6   5  25   23.07    6.82
   6  -5 -23   82.08   12.45
  -6   5  23   62.12   10.35
   6   5 -23   54.87   11.08
  -6  -5  23   54.38    9.13
   6  -5 -21  287.40   23.97
   6   5 -21  266.20   23.77
  -6  -5  21  246.12   20.49
   6  -5 -19   54.88   10.18
  -6   5  19   45.43    8.60
  -6  -5  19   64.98    9.58
   6   5 -19   54.27    9.85
  -6  -5  17  166.52   16.12
   6  -5 -17  172.39   18.10
  -6   5  17  132.88   15.30
   6  -5 -17  168.75   16.72
  -6  -5  15  179.77   17.12
  -6   5  15  162.19   17.01
   6  -5 -15  192.63   19.09
   6  -5 -15  176.97   17.21
  -6  -5  13    4.11    3.44
  -6   5  13    7.57    4.57
   6  -5 -13    6.94    3.97
   6  -5 -13    9.33    4.10
   6  -5 -11    3.88    3.69
  -6  -5  11    0.82    3.28
   6  -5  -9    5.71    4.14
  -6   5   9    4.43    3.21
  -6  -5   9    9.04    4.75
   6  -5  -7   43.13    8.48
  -6   5   7   48.03    8.34
   6   5  -7   40.95    8.01
  -6  -5   7   61.36    9.27
   6  -5  -5    3.68    3.84
  -6  -5   5    1.62    2.19
  -6   5   5    2.57    2.92
   6   5  -5   11.36    4.59
  -6   5   3  180.85   14.10
   6   5  -3  141.89   15.49
  -6   5   3  173.15   16.48
   6  -5  -3  145.25   15.95
  -6   5   1  138.50   14.06
   6   5  -1   98.65   12.50
   6  -5  -1  100.34   12.67
  -6  -5   1  109.14   11.79
  -6   5  -1    3.19    2.54
   6   5   1   -0.84    2.69
  -6  -5  -1    0.71    1.92
  -6  -5  -3  272.53   23.23
  -6  -5  -3  293.39   22.33
   6   5   3  253.17   22.18
  -6   5  -3  322.27   23.30
  -6   5  -3  322.34   23.45
  -6  -5  -5   88.24   11.76
   6  -5   5   78.52    9.73
  -6  -5  -5   76.72   10.17
  -6   5  -5   82.30   10.51
   6   5   5   64.27    9.78
  -6   5  -5   64.12    9.26
  -6  -5  -7  192.94   18.93
   6   5   7  226.51   19.77
   6  -5   7  204.86   17.20
  -6  -5  -7  201.51   17.93
  -6   5  -7  236.39   19.00
  -6   5  -7  176.29   16.71
   6   5   9  318.26   24.88
  -6  -5  -9  274.14   23.88
  -6  -5  -9  292.06   22.78
  -6   5  -9  295.23   22.70
  -6   5  -9  272.54   21.29
  -6  -5 -11    1.03    3.04
   6   5  11    5.96    4.31
  -6   5 -11    0.68    2.33
   6   5  11    0.83    2.65
  -6  -5 -11   -0.81    2.59
  -6   5 -11    0.78    2.49
   6   5  13   58.98   10.51
  -6  -5 -13   57.90   10.29
  -6  -5 -13   57.30    9.16
   6   5  13   42.97    8.20
  -6   5 -13   62.43    9.35
  -6   5 -13   56.03    8.30
   6   5  15    4.90    3.81
  -6  -5 -15    4.24    3.54
   6   5  15    4.39    3.75
  -6  -5 -15    3.36    3.31
  -6  -5 -17   47.48    8.58
   6   5  17   49.56   10.28
  -6  -5 -17   69.03   11.77
  -6  -5 -19   14.92    5.33
  -6  -5 -19   20.73    6.92
   6   5  19   14.34    5.80
   6   5  21  109.25   15.75
  -6  -5 -21  113.44   16.11
   6   5  23   52.94   11.29
   6   5  25    2.80    3.77
   6   5  27  112.10   17.38
  -6   6  22  550.08   39.55
   6  -6 -22  622.09   41.97
   6  -6 -20   28.83    7.84
  -6   6  20   31.32    8.06
   6  -6 -18    9.24    5.04
  -6   6  18   13.19    5.49
   6  -6 -16  721.47   45.63
  -6   6  16  595.75   41.24
  -6   6  14   24.06    6.86
   6  -6 -14   31.86    8.08
  -6   6  12    7.48    4.08
   6  -6 -12   10.13    5.09
   6  -6 -10  234.68   22.52
  -6   6  10  225.45   20.85
  -6   6  10  217.72   21.31
   6  -6  -8  349.33   28.64
  -6   6   8  354.77   28.28
   6   6  -8  332.74   27.86
   6  -6  -6   28.31    7.53
  -6   6   6   31.64    7.49
   6   6  -6   29.30    7.57
  -6   6   4   21.04    6.32
   6   6  -4   15.52    5.76
  -6   6   2  379.43   28.69
   6   6  -2  346.87   28.29
   6   6   0   30.32    7.54
  -6   6   0   30.76    7.46
  -6   6   0   36.13    8.06
  -6   6  -2  395.01   29.08
   6   6   2  350.50   28.74
  -6   6  -2  387.83   28.90
  -6   6  -4  402.94   28.91
   6   6   4  346.38   28.27
  -6   6  -4  355.55   27.58
  -6  -6  -6   15.74    5.82
  -6   6  -6   23.06    6.48
  -6   6  -6   27.82    7.04
   6   6   6   21.25    6.52
  -6  -6  -8 1019.59   58.91
  -6   6  -8 1006.18   55.40
   6   6   8  818.80   54.03
  -6   6  -8  970.38   54.19
   6   6   8  862.30   54.73
  -6  -6 -10   31.75    8.15
   6   6  10   26.89    7.35
  -6  -6 -10   35.05    8.04
  -6   6 -10   34.12    7.44
  -6   6 -10   41.53    8.30
  -6  -6 -12    2.42    3.85
   6   6  12    1.98    2.39
  -6  -6 -12    4.83    3.68
  -6   6 -12    6.43    3.22
  -6   6 -12    7.41    4.18
  -6  -6 -14  229.98   22.86
  -6  -6 -14  204.41   19.87
  -6   6 -14  229.31   20.14
  -6  -6 -16  199.49   19.60
  -6  -6 -16  189.39   21.21
   6   6  16  179.27   20.70
  -6  -6 -18    4.04    4.04
  -6  -6 -18    1.33    2.27
   6   6  18    2.64    4.21
   6   6  20    6.94    4.75
  -6  -6 -20   12.35    5.74
  -6  -6 -22  479.94   39.01
   6   6  22  491.03   39.55
  -6   7   7   92.33   13.61
   6   7  -7   72.51   12.70
  -6   7   5   29.98    7.97
   6   7  -5   32.33    8.88
  -6   7   3  357.27   29.90
   6   7  -3  374.20   31.06
  -6   7   3  394.17   30.96
  -6   7   1  143.34   16.95
   6   7  -1  103.85   15.15
  -6   7   1  108.02   15.20
   6   7  -1  150.83   17.15
   6   7   1   27.26    7.81
   6   7   1   25.85    7.57
  -6   7  -1   20.66    6.77
  -6   7  -1   27.56    7.82
   6   7   3  612.82   42.88
  -6   7  -3  632.47   42.42
   6   7   3  585.22   42.85
  -6   7  -3  702.11   44.24
   6   7   5   55.09   11.21
  -6   7  -5   75.25   11.64
  -6   7  -5   79.08   12.04
   6   7   5   68.44   11.94
  -6   7  -7  179.69   18.79
  -6   7  -7  215.03   20.79
   6   7   7  185.99   20.22
   6   7   7  198.93   21.12
  -6   7  -9  429.44   32.00
  -6   7  -9  410.42   30.51
   6   7   9  365.49   30.95
   6   7   9  402.92   32.43
  -6  -7 -11   12.24    5.91
  -6   7 -11   11.65    5.71
   6   7  11    4.51    4.09
   6   7  13  152.80   18.07
   7   0 -39    2.58    6.95
  -7   0  39    3.74    5.96
   7   0 -37    1.28    3.09
   7   0 -37   -2.37    5.72
  -7   0  37    3.56    5.67
   7   0 -35   -1.21    3.27
   7   0 -35    2.17    4.53
  -7   0  35   -1.68    5.73
   7   0 -33    1.15    2.76
   7   0 -33    1.99    5.36
   7   0 -31   -1.07    2.58
   7   0 -31    3.64    4.38
   7   0 -29    1.00    3.40
   7   0 -29    1.65    4.45
   7   0 -27   -0.92    2.48
   7   0 -27   -1.48    5.34
  -7   0  25    1.86    1.59
   7   0 -25    3.39    3.23
   7   0 -25    3.98    3.57
  -7   0  25    0.91    2.91
  -7   0  23    2.49    3.17
   7   0 -23    3.10    2.80
  -7   0  23    1.28    1.63
  -7   0  23    3.63    3.79
   7   0 -23    2.33    3.14
  -7   0  21    0.76    2.23
  -7   0  21   -0.40    1.59
   7   0 -21    0.71    1.70
  -7   0  21    3.31    2.44
   7   0 -21    3.06    2.13
  -7   0  19   -0.68    1.84
  -7   0  19    0.42    1.42
  -7   0  19    0.84    2.03
   7   0 -19   -0.64    1.33
  -7   0  19   -0.75    2.01
   7   0 -19   -0.89    1.52
  -7   0  17    0.61    1.04
  -7   0  17   -0.74    2.83
   7   0 -17   -0.57    1.69
  -7   0  17    2.00    2.27
   7   0 -17    2.30    1.85
  -7   0  15    0.54    1.12
  -7   0  15    3.25    2.35
   7   0 -15    0.51    1.23
  -7   0  15    2.37    1.75
   7   0 -15    2.65    2.11
  -7   0  13    1.42    1.39
   7   0 -13   -0.45    1.09
  -7   0  13    1.04    1.25
   7   0 -13    1.71    1.19
  -7   0  13    3.38    1.92
   7   0 -11   -0.79    0.83
  -7   0  11    0.33    0.80
  -7   0  11    1.79    1.32
   7   0 -11    0.97    1.01
   7   0  -9    1.89    1.02
  -7   0   9    0.82    0.70
  -7   0   9    0.38    1.31
   7   0  -9    1.23    0.98
  -7   0   9    0.30    0.81
  -7   0   7    0.20    0.54
  -7   0   7    0.56    0.67
   7   0  -7    0.33    0.40
   7   0  -7   -0.35    0.95
  -7   0   7    0.32    0.68
   7   0  -7   -0.35    0.95
  -7   0   7    0.35    0.59
   7   0  -5   -0.31    0.84
  -7   0   5    1.01    0.61
  -7   0   5    0.84    0.90
   7   0  -5   -0.31    0.74
   7   0  -5    0.29    0.70
  -7   0   3   -0.25    0.75
   7   0  -3   -0.28    0.76
  -7   0   3    0.77    0.55
   7   0  -3    0.51    0.58
  -7   0   3    0.84    0.89
   7   0  -3   -0.29    0.78
   7   0  -1    1.10    0.94
   7   0  -1    0.35    0.59
  -7   0   1    1.36    0.70
   7   0  -1    0.54    0.73
  -7   0   1    2.01    1.34
   7   0  -1    0.91    0.82
   7   0   1    0.19    0.57
  -7   0  -1   -0.18    0.56
  -7   0  -1    0.67    0.99
  -7   0  -1   -0.36    1.07
   7   0   1    0.32    0.77
  -7   0  -3    0.24    0.70
  -7   0  -3    0.43    0.89
   7   0   3    0.48    0.57
   7   0   5    2.14    1.17
  -7   0  -5    0.96    2.57
   7   0   7    1.09    0.45
   7   0   7    1.16    1.40
  -7   0  -7   -0.87    2.11
  -7   0  -9    1.53    2.07
   7   0   9   -1.33    2.27
   7   0  11   -1.72    5.86
  -7   0 -11    0.67    1.81
   7   0  11   -1.44    1.73
   7   0  13    1.68    2.86
   7   0  13   -1.50    2.56
  -7   0 -13    3.15    2.28
   7   0  15   -1.68    5.35
   7   0  15    1.54    2.62
  -7   0 -15    2.50    1.99
   7   0  17   -3.33    5.67
   7   0  17   -1.60    2.72
  -7   0 -17    1.26    1.70
   7   0  19   -1.66    5.65
   7   0  19    1.70    4.09
  -7   0 -19    0.65    1.35
   7   0  21   -1.69    7.33
   7   0  21    1.74    4.20
  -7   0 -21    0.67    1.98
   7   0  23    1.71    6.19
   7   0  23    3.67    5.85
  -7   0 -23    2.78    3.02
  -7   0 -25   -1.45    2.13
   7   0  25    3.96    5.84
  -7   0 -25    1.66    4.91
   7   0  27    2.06    4.96
  -7   0 -27   -1.74    3.64
   7   0  29    2.20    6.49
  -7   0 -29    1.81    6.17
  -7   0 -31    5.62    5.53
  -7   0 -33    1.94    5.73
  -7   0 -35   -2.02    7.29
  -7   0 -37    4.16    5.60
   7   1 -40  288.03   29.13
   7   1 -38   20.12    7.55
   7  -1 -38    2.55    8.67
   7   1 -38   -2.51   11.72
  -7  -1  38    1.82    6.58
  -7   1  38   21.62    9.46
   7   1 -36   97.10   15.15
  -7  -1  36  105.27   17.49
   7   1 -36   55.29   16.08
   7  -1 -36   53.69   15.29
  -7   1  36   94.02   16.46
  -7   1  34  322.18   30.47
  -7  -1  34  320.41   30.48
   7   1 -34  189.35   27.77
   7  -1 -34  170.54   26.88
   7   1 -34  288.20   26.27
  -7   1  32  128.21   18.49
  -7  -1  32  159.96   20.54
   7  -1 -32   99.45   19.21
   7   1 -32  142.44   22.25
   7   1 -32  177.57   19.31
   7  -1 -30  673.25   38.96
   7   1 -30  625.23   40.57
  -7   1  30  486.03   32.32
   7   1 -30  455.97   42.00
   7  -1 -30  502.15   43.51
  -7   1  28   11.09    4.03
   7   1 -28   14.15    6.85
   7  -1 -28    3.18    4.72
   7  -1 -28   14.53    5.07
   7   1 -28   14.86    5.59
  -7   1  26   13.86    3.94
   7  -1 -26   17.30    5.06
   7   1 -26   23.65    6.43
   7   1 -26   14.17    6.65
   7  -1 -26   20.07    7.95
  -7   1  24  462.44   33.32
  -7  -1  24  482.70   33.66
   7  -1 -24  594.09   33.57
   7   1 -24  589.73   35.95
  -7   1  24  569.72   36.01
  -7  -1  24  616.77   37.03
   7   1 -24  450.68   36.49
   7  -1 -24  438.41   36.49
  -7   1  24  407.52   28.50
  -7   1  22  218.67   20.02
  -7  -1  22  250.95   21.24
  -7   1  22  167.78   16.88
  -7  -1  22  172.55   17.11
   7   1 -22  204.79   18.26
   7  -1 -22  222.37   17.19
  -7   1  22  246.90   20.06
  -7  -1  22  235.98   19.92
   7   1 -22  170.15   18.98
   7  -1 -22  175.48   19.44
  -7   1  22  184.59   15.21
  -7  -1  20   44.05    7.49
  -7   1  20   53.96    8.28
  -7   1  20   52.73    8.74
  -7  -1  20   57.80    9.28
  -7  -1  20   45.25    4.92
   7   1 -20   48.41    7.86
   7  -1 -20   60.15    7.69
  -7   1  20   53.54    8.27
  -7  -1  20   54.14    8.57
   7   1 -20   38.47    7.81
   7  -1 -20   40.83    7.97
  -7  -1  18   14.36    4.21
  -7   1  18   13.18    4.17
  -7  -1  18   14.97    2.48
   7  -1 -18   12.11    3.35
   7   1 -18   16.47    4.42
  -7   1  18   14.02    4.54
  -7  -1  18   16.56    4.69
  -7   1  18   18.09    5.00
  -7  -1  18   14.79    4.76
   7   1 -18   12.63    4.46
   7  -1 -18   10.21    4.27
   7   1 -16 1759.37   78.40
   7  -1 -16 1623.54   74.94
   7  -1 -16 1431.00   77.93
  -7   1  16 1734.17   78.35
   7   1 -16 1457.05   77.69
  -7  -1  16 1697.59   78.27
  -7  -1  16 1388.88   75.82
  -7   1  16 1440.27   76.16
  -7   1  16 1659.74   78.88
  -7  -1  16 1706.00   78.95
  -7   1  16 1441.42   69.11
   7   1 -14   74.06    8.86
   7   1 -14   74.87    9.14
   7  -1 -14   87.48    9.87
  -7   1  14  101.03    9.89
  -7  -1  14   95.14    9.66
  -7   1  14   75.93    9.05
  -7  -1  14   95.66   10.03
  -7  -1  14   83.09    8.86
  -7   1  14   88.39    9.09
  -7  -1  14   78.72    4.96
  -7   1  14   79.72    5.40
   7   1 -12  967.63   47.20
  -7   1  12  855.43   43.57
  -7   1  12 1011.02   47.10
   7  -1 -12  846.40   46.96
   7   1 -12  829.35   46.66
  -7  -1  12  968.24   47.28
  -7   1  12  943.98   47.54
  -7  -1  12 1003.15   48.10
  -7  -1  12  839.86   45.61
  -7   1  12  850.37   45.84
  -7  -1  12  851.18   40.98
   7   1 -10 5795.89  245.64
  -7   1  10 5136.71  242.74
   7   1 -10 5059.62  245.37
  -7   1  10 5602.02  245.46
  -7  -1  10 5681.80  245.64
   7  -1 -10 5180.53  245.53
  -7   1  10 5540.51  245.82
  -7  -1  10 5592.07  246.01
   7   1  -8    1.12    1.20
  -7  -1   8    1.31    1.12
  -7   1   8    1.24    1.24
   7  -1  -8    2.64    1.29
   7  -1  -8    2.13    1.29
   7   1  -8    1.90    1.30
   7   1  -8    2.47    1.28
   7  -1  -8    2.17    0.80
  -7  -1   8    2.12    1.20
   7  -1  -8    3.44    1.66
   7   1  -8    1.90    1.29
  -7   1   8    1.74    1.19
  -7   1   8    2.23    1.42
  -7  -1   8    1.13    1.11
  -7  -1   6 2083.59   96.96
  -7  -1   6 2104.78   93.53
  -7   1   6 2151.86   96.73
   7   1  -6 2112.45   97.74
   7  -1  -6 2159.60   97.61
   7  -1  -6 2055.17   94.26
   7   1  -6 2065.40   95.14
  -7   1   6 2098.39   97.17
  -7  -1   6 2161.83   97.28
   7   1  -6 2062.89   97.42
   7  -1  -6 2078.45   97.70
   7  -1  -6 2136.92   97.34
   7   1  -6 2081.65   97.39
   7  -1  -4  875.03   24.50
   7   1  -4  937.40   24.63
  -7   1   4  884.34   24.85
   7  -1  -4  940.99   25.28
  -7  -1   4  937.45   24.83
   7   1  -4  967.02   25.58
  -7   1   4  915.46   24.01
   7  -1  -4  925.87   24.74
   7   1  -4  930.33   18.00
  -7  -1   4  940.92   24.61
  -7  -1   4  929.36   22.11
  -7   1   4  981.53   20.31
  -7  -1   4  943.40   24.73
  -7   1   4  953.63   24.80
   7   1  -4  924.02   24.93
   7  -1  -4  972.98   25.39
   7  -1  -2  776.01   38.73
  -7   1   2  773.99   38.17
   7   1  -2  829.05   35.80
  -7  -1   2  841.54   37.92
  -7  -1   2  590.73   42.56
  -7   1   2  773.40   38.39
  -7  -1   2  828.44   37.66
  -7  -1   2  783.62   38.50
   7  -1  -2  773.90   38.77
   7   1  -2  726.88   38.50
  -7   1   2  770.07   38.89
   7   1  -2  789.41   39.10
   7   1  -2  765.23   38.60
   7  -1  -2  760.76   38.36
  -7  -1   2  766.44   38.86
   7  -1  -2  747.04   38.89
  -7  -1   0 1169.99   51.64
   7  -1   0 1166.90   53.61
   7   1   0 1136.78   53.65
   7  -1   0 1114.03   53.29
  -7   1   0 1117.29   52.49
   7  -1   0 1118.65   53.57
  -7  -1   0 1186.81   53.89
   7   1   0 1139.97   53.91
  -7   1   0 1208.90   54.01
   7   1   0 1070.68   51.08
   7   1   2  287.97   25.91
  -7  -1  -2  253.52   21.57
   7  -1   2  376.10   19.71
  -7   1  -2  355.00   18.68
  -7   1  -2  398.81   21.18
  -7  -1  -2  346.32   20.60
   7   1   2  336.58   17.42
   7   1   4  689.74   34.30
  -7  -1  -4  721.88   35.11
   7  -1   4  779.77   37.64
  -7  -1  -4  636.03   39.56
   7   1   4  765.36   47.33
  -7  -1  -4  822.49   39.97
  -7   1  -4  823.34   39.99
  -7   1  -4  745.44   36.35
   7  -1   6   72.75    5.77
   7   1   6   72.30    5.24
  -7  -1  -6   77.29    5.72
  -7  -1  -6   84.87    9.23
   7   1   6  100.17   13.04
   7  -1   6   80.12    6.10
  -7   1  -6   87.11    5.91
  -7   1  -6   78.90    7.01
   7  -1   6   97.19    7.93
   7  -1   8 3391.16  149.67
   7   1   8 3726.44  164.39
  -7  -1  -8 3540.74  155.61
   7   1   8 3302.75  148.52
  -7  -1  -8 3147.26  148.82
   7  -1   8 3532.26  153.58
  -7   1  -8 3365.86  152.90
   7  -1  10  344.33   17.57
   7  -1  10  316.06   16.19
  -7   1 -10  290.49   25.45
  -7  -1 -10  314.81   21.06
   7   1  10  344.93   26.75
  -7   1 -10  309.12   16.16
  -7  -1 -10  298.33   15.35
   7  -1  10  175.98   24.81
   7   1  10  214.92   26.89
   7  -1  10  314.49   19.75
   7  -1  12  590.86   28.40
  -7   1 -12  615.19   27.20
  -7  -1 -12  538.71   32.03
  -7   1 -12  469.90   35.14
   7   1  12  619.01   39.03
  -7   1 -12  474.73   26.04
   7  -1  12  584.90   31.79
   7  -1  12  435.46   40.73
   7   1  12  452.16   41.31
  -7  -1 -14 2393.48   98.15
  -7   1 -14 2416.34   99.52
  -7  -1 -14 2123.46  105.69
  -7   1 -14 1819.37   98.12
  -7   1 -14 1742.91  106.12
   7   1  14 2548.73  115.13
   7  -1  14 2512.17  101.95
   7  -1  14 2394.50  106.24
   7  -1  14 1829.95  117.19
   7   1  14 1704.46  115.85
  -7   1 -16  194.14   18.46
   7   1  16  304.28   25.84
   7  -1  16  316.59   17.46
   7   1  16  231.17   13.64
   7  -1  16  221.75   26.18
   7   1  16  230.41   26.73
   7  -1  16  287.60   20.41
  -7   1 -16  297.27   14.99
  -7  -1 -16  282.48   13.86
  -7  -1 -16  243.84   19.32
  -7   1 -18   68.96    9.39
   7   1  18  129.07   16.12
   7  -1  18  115.24   17.80
   7   1  18  101.75   16.73
   7  -1  18  127.72   12.62
  -7  -1 -18  103.88   11.25
   7   1  20  462.62   34.76
   7  -1  20  443.11   38.04
   7   1  20  386.57   35.87
   7  -1  20  476.56   29.52
  -7  -1 -20  433.76   27.94
   7   1  22  493.70   37.60
   7  -1  22  361.61   36.14
   7   1  22  413.24   37.82
   7  -1  22  501.40   31.52
  -7  -1 -22  408.89   28.74
   7   1  24  387.88   33.51
   7  -1  24  411.47   28.27
  -7  -1 -24  336.35   32.72
  -7   1 -24  346.99   33.30
  -7  -1 -24  339.54   25.64
  -7   1 -26   45.74   11.43
  -7  -1 -26   38.85   10.84
   7   1  26   60.52   12.81
   7  -1  26   74.15   10.86
  -7   1 -28  126.53   19.31
  -7  -1 -28  120.91   19.03
   7   1  28   89.28   16.35
   7  -1  28  111.81   14.06
  -7   1 -30   62.14   14.03
  -7  -1 -30   23.69    9.22
   7   1  30   48.04   12.32
   7  -1  30   43.65    9.08
  -7   1 -32  198.80   25.68
  -7  -1 -32  134.07   21.80
   7   1  32  147.13   22.82
   7  -1  32  200.23   19.57
  -7   1 -34   23.58    9.52
  -7  -1 -34   15.69    8.57
   7   1  34   19.19    9.31
   7  -1  34   28.25    7.69
  -7   1 -36   12.21    8.88
  -7  -1 -36   14.22    8.52
   7  -1  36   31.31    8.24
   7  -1  38  318.64   27.67
   7   2 -39   42.73   14.89
   7  -2 -39   54.89   16.98
  -7   2  37   -1.70    7.39
  -7  -2  37    1.73    5.91
   7  -2 -37   -5.04   10.52
   7   2 -37   -2.46    8.88
   7   2 -37   -1.51    4.06
   7   2 -35  623.72   44.19
  -7   2  35  597.19   45.26
  -7  -2  35  621.82   46.44
   7   2 -35  434.50   45.91
   7  -2 -35  427.56   47.04
   7   2 -33    5.44    4.34
  -7  -2  33   10.80    6.17
  -7   2  33   12.11    6.58
   7   2 -33   -2.06    7.00
   7  -2 -33    2.14    6.32
  -7   2  33    4.84    3.23
   7   2 -31   19.21    6.74
  -7   2  31   10.78    3.97
  -7  -2  31   18.75    7.39
  -7   2  31   22.60    7.81
   7   2 -31   15.02    8.17
   7  -2 -31    1.93    5.22
   7   2 -29  650.78   41.33
  -7   2  29  675.89   43.19
  -7  -2  29  632.69   42.44
   7   2 -29  393.01   39.41
   7  -2 -29  422.42   40.54
  -7   2  29  451.44   31.86
   7   2 -27  198.80   19.51
  -7   2  27  138.92   13.89
  -7  -2  27  168.84   19.23
  -7   2  27  160.40   18.64
   7   2 -27  147.09   20.01
   7  -2 -27  130.09   19.06
   7   2 -25  221.42   20.67
  -7   2  25  174.24   15.95
  -7  -2  25  193.38   15.23
   7   2 -25  217.33   23.52
   7  -2 -25  185.60   22.17
  -7   2  25  210.66   20.96
  -7  -2  25  245.70   22.43
  -7  -2  23    1.73    2.55
  -7   2  23    4.41    2.81
   7   2 -23    4.83    3.49
  -7   2  23    2.59    2.21
  -7   2  23    4.00    2.69
  -7  -2  23    7.16    3.49
  -7  -2  23    1.04    1.40
  -7   2  23    0.86    2.55
  -7  -2  23    0.88    2.61
   7   2 -23    1.23    2.57
   7  -2 -23    5.04    3.72
  -7   2  21  978.58   54.19
  -7  -2  21  816.92   50.56
  -7  -2  21 1052.97   55.32
  -7   2  21  817.75   50.86
   7   2 -21 1035.47   54.36
  -7   2  21  887.34   50.28
  -7  -2  21  866.55   47.83
  -7   2  21 1039.09   53.37
  -7  -2  21  986.55   53.11
   7  -2 -21  839.40   54.74
   7   2 -21  823.85   54.18
  -7  -2  19   21.81    5.34
  -7   2  19   25.79    5.77
  -7   2  19   25.68    6.06
  -7  -2  19   23.82    6.04
  -7  -2  19   24.79    4.70
   7  -2 -19   27.74    4.50
   7   2 -19   27.44    6.17
  -7   2  19   33.51    6.41
  -7  -2  19   26.29    5.74
   7   2 -19   19.63    5.63
   7  -2 -19   28.68    6.81
  -7  -2  17  462.67   30.33
  -7   2  17  449.76   30.22
  -7   2  17  519.75   32.08
  -7  -2  17  521.57   32.41
   7   2 -17  538.56   32.60
   7  -2 -17  497.54   28.02
  -7  -2  17  496.26   29.11
  -7   2  17  566.54   31.99
  -7  -2  17  539.41   31.81
   7   2 -17  445.89   31.97
   7  -2 -17  428.94   31.73
   7   2 -15  675.36   38.48
   7  -2 -15  672.26   35.06
  -7  -2  15  650.82   35.87
  -7   2  15  603.59   32.05
  -7  -2  15  697.18   37.71
  -7   2  15  707.49   37.60
   7   2 -15  604.96   38.04
   7  -2 -15  625.21   38.31
  -7  -2  15  617.48   36.52
  -7   2  15  615.97   36.70
  -7   2  15  687.92   38.10
  -7  -2  15  707.47   38.62
  -7   2  13  109.26    8.35
   7  -2 -13  116.26    9.80
   7   2 -13  132.84   11.88
  -7  -2  13  115.13    7.91
  -7   2  13  108.03    8.01
  -7  -2  13  107.86   10.03
  -7   2  13  121.89   10.81
  -7  -2  13  118.95   10.83
   7   2 -13  104.22   10.79
   7  -2 -13  112.88   11.31
  -7   2  13  125.01   11.24
  -7  -2  13  120.40   11.25
  -7  -2  13   93.75    9.71
  -7   2  13   90.37    9.65
  -7   2  11 1289.13   61.34
  -7  -2  11 1254.49   61.28
  -7  -2  11 1110.76   59.78
  -7   2  11 1153.59   60.08
  -7   2  11 1227.92   57.73
  -7  -2  11 1298.02   61.79
   7   2 -11 1268.63   61.86
   7  -2 -11 1244.21   60.14
  -7  -2  11 1198.92   57.26
  -7   2  11 1155.94   57.63
  -7  -2  11 1214.50   60.78
   7  -2 -11 1242.29   58.90
  -7  -2  11 1238.84   60.75
   7   2 -11 1133.43   61.07
   7  -2 -11 1154.31   61.33
  -7   2  11 1271.61   60.73
  -7  -2  11 1260.72   55.82
   7   2  -9  764.42   40.44
   7  -2  -9  783.16   40.26
   7   2  -9  831.32   41.52
   7  -2  -9  788.82   40.55
  -7  -2   9  849.13   41.67
  -7  -2   9  720.88   38.06
  -7  -2   9  783.54   41.03
  -7   2   9  744.88   40.55
   7   2  -9  799.24   39.93
   7  -2  -9  744.19   38.74
  -7  -2   9  886.19   37.01
   7  -2  -9  706.07   40.32
  -7  -2   9  793.48   40.13
   7   2  -9  752.62   40.37
  -7   2   9  760.02   39.86
  -7   2   9  722.71   39.93
  -7  -2   9  737.28   40.12
   7  -2  -7    4.67    1.94
   7   2  -7    4.02    1.76
  -7  -2   7    9.09    2.66
  -7  -2   7    4.31    1.50
   7  -2  -7    4.90    1.56
   7   2  -7    3.96    1.74
  -7  -2   7    6.94    1.56
   7  -2  -7    7.93    2.21
   7  -2  -7    4.72    1.91
   7   2  -7    4.22    1.65
   7   2  -7    1.33    1.40
   7   2  -7    4.62    1.72
  -7  -2   7    3.50    1.45
   7  -2  -7    6.13    1.90
  -7   2   7    4.04    1.41
  -7   2   7    3.02    1.77
  -7  -2   7    3.69    1.72
   7   2  -5 5421.89  238.23
   7  -2  -5 5095.74  237.96
  -7   2   5 5298.11  238.45
  -7  -2   5 5099.53  239.59
  -7  -2   5 5630.27  239.21
   7  -2  -5 5500.39  239.17
   7   2  -5 5475.64  238.61
   7   2  -5 5159.07  238.00
  -7  -2   5 6055.49  237.09
  -7   2   5 5295.35  237.36
   7  -2  -5 5052.09  237.90
  -7  -2   5 5294.31  237.46
  -7   2   5 5220.31  237.35
   7   2  -5 5025.86  237.81
   7  -2  -5 5184.10  237.77
   7   2  -5 4954.23  237.50
   7  -2  -3  723.72   36.31
  -7  -2   3  702.11   35.76
   7   2  -3  733.70   36.33
   7   2  -3  732.17   35.91
  -7   2   3  681.83   35.71
   7  -2  -3  689.91   35.64
  -7   2   3  704.17   36.51
   7  -2  -3  701.66   37.19
  -7  -2   3  726.45   37.72
  -7  -2   3  701.39   35.97
  -7  -2   3  788.74   37.09
   7  -2  -3  766.18   37.60
   7   2  -3  567.23   41.05
  -7  -2   3  692.07   36.77
  -7   2   3  737.73   36.05
  -7  -2   3  764.67   35.86
  -7  -2   3  792.05   36.21
   7  -2  -3  710.53   35.90
   7   2  -3  679.53   35.75
   7  -2  -3  697.76   35.58
   7   2  -3  685.56   35.53
  -7  -2   1  290.28   16.95
   7  -2  -1  286.83   18.14
   7   2  -1  274.65   17.84
  -7   2   1  297.17   17.65
   7  -2  -1  301.31   18.52
  -7  -2   1  307.73   18.57
  -7  -2   1  284.71   18.13
  -7  -2   1  324.64   18.14
   7   2  -1  319.22   24.16
   7   2  -1  286.03   17.02
   7  -2  -1  305.67   17.25
  -7   2   1  308.63   17.46
  -7  -2   1  323.78   17.56
   7  -2  -1  290.82   17.39
   7   2  -1  308.15   17.66
   7  -2   1   27.48    4.32
  -7  -2  -1   34.02    4.44
  -7   2  -1   28.97    3.92
   7  -2   1   29.09    4.36
  -7  -2  -1   32.43    4.54
   7   2   1   39.28    6.95
   7  -2   1   31.28    3.97
   7   2   1   27.64    3.78
  -7  -2  -1   30.01    4.46
   7  -2   1   28.44    4.16
   7   2   1   33.46    4.35
  -7  -2  -1   27.63    3.49
  -7  -2  -1   32.17    4.12
  -7   2  -1   33.96    4.27
   7  -2   3 1214.51   58.97
   7   2   3 1096.05   58.18
  -7  -2  -3 1270.55   60.26
   7  -2   3 1106.68   59.07
  -7   2  -3 1171.66   58.11
   7  -2   3 1299.80   59.95
   7   2   3 1376.76   66.32
  -7  -2  -3 1122.27   58.53
  -7   2  -3 1390.13   60.17
  -7  -2  -3 1329.25   60.05
  -7   2  -5  108.14   10.64
  -7  -2  -5  138.89   11.61
   7  -2   5  124.16    9.58
  -7   2  -5  123.48    9.40
   7   2   5  121.13    9.17
   7  -2   5  124.09    9.88
  -7  -2  -5  144.18   11.29
   7  -2   5  130.88   10.47
   7   2   5  128.41    9.24
   7   2   5  165.85   14.88
  -7  -2  -5  110.30    9.14
  -7   2  -5  120.41    9.36
  -7   2  -7  784.12   39.12
  -7  -2  -7  805.78   41.83
   7   2   7  760.33   38.40
   7  -2   7  701.35   38.98
   7  -2   7  812.96   40.91
   7   2   7  833.57   38.44
   7   2   7  867.11   46.41
  -7  -2  -7  709.09   38.31
  -7   2  -7  764.59   39.28
  -7   2  -9 3890.78  176.62
  -7   2  -9 3795.53  175.65
  -7  -2  -9 4207.10  180.07
  -7   2  -9 4425.19  177.60
   7  -2   9 4228.69  178.87
   7   2   9 4063.28  175.15
   7   2   9 4303.95  185.44
  -7   2  -9 3563.27  175.75
   7  -2   9 2611.65  187.54
   7   2   9 2760.42  188.30
  -7   2  -9 3882.12  177.18
  -7   2 -11    7.38    1.92
  -7   2 -11   12.87    2.86
   7  -2  11    4.97    2.26
  -7  -2 -11   10.92    3.33
   7   2  11   15.58    4.90
   7   2  11    6.98    1.78
  -7   2 -11    4.51    1.73
   7  -2  11    4.50    4.79
   7   2  11    4.46    4.40
  -7   2 -11    6.46    2.44
   7  -2  13  939.61   46.87
  -7  -2 -13  934.32   49.57
  -7   2 -13 1075.50   46.42
   7   2  13  939.52   43.43
  -7   2 -13  697.51   52.40
   7   2  13  981.85   54.01
  -7   2 -13  790.57   44.14
   7  -2  13  789.33   58.38
   7   2  13  814.58   58.66
   7  -2  13  951.33   48.52
  -7   2 -15  282.50   16.74
  -7  -2 -15  256.70   19.66
  -7  -2 -15  306.96   16.29
  -7   2 -15  223.31   15.25
   7   2  15  272.89   22.97
  -7   2 -15  225.30   21.72
   7  -2  15  249.15   18.96
   7  -2  15  269.74   27.26
   7   2  15  226.61   25.44
   7  -2  15  276.91   17.81
  -7  -2 -17   30.77    6.23
   7   2  17   38.37    8.16
   7  -2  17   47.07    6.05
   7   2  17   31.89    4.32
   7  -2  17   37.80   10.10
   7   2  17   35.89   10.00
   7  -2  17   43.03    6.80
   7   2  19 1415.99   76.81
   7   2  19 1349.31   81.89
   7  -2  19 1380.58   70.88
   7  -2  19 1341.79   82.04
  -7  -2 -19 1319.94   71.04
   7   2  21    1.18    3.18
   7  -2  21   -3.16    5.71
   7   2  21   -1.56    4.60
   7  -2  21    0.75    2.02
  -7  -2 -21    1.57    2.50
   7   2  23    5.12    4.09
   7  -2  23    7.20    3.74
  -7   2 -23    4.56    4.49
  -7  -2 -23    6.04    4.46
   7   2  25  342.47   31.33
   7  -2  25  406.93   27.81
  -7  -2 -25  335.01   32.59
  -7   2 -25  343.73   32.99
   7   2  27  556.18   44.00
   7  -2  27  665.93   39.86
  -7   2 -27  577.11   46.27
  -7  -2 -27  555.19   45.80
   7   2  29    4.83    5.49
   7  -2  29    8.45    4.39
  -7   2 -29   10.40    6.61
  -7  -2 -29    5.17    5.88
   7   2  31   15.52    7.81
   7  -2  31   24.42    6.91
  -7   2 -31   16.25    8.18
  -7  -2 -31   19.75    8.96
   7   2  33  435.65   41.89
   7  -2  33  579.06   37.52
  -7   2 -33  508.00   44.71
  -7  -2 -33  505.70   44.56
   7   2  35    1.95    4.08
   7  -2  35   10.41    4.86
  -7   2 -35    3.90    5.75
  -7  -2 -35    3.88    6.61
   7   2  37  109.41   20.19
  -7  -2 -37   83.55   17.86
  -7   2 -37  125.80   21.45
  -7   3  36  144.44   16.18
  -7   3  34  161.41   17.43
   7   3 -34  254.68   25.69
  -7   3  32   99.20   13.03
  -7  -3  32  171.47   20.47
   7  -3 -32   88.26   18.96
   7   3 -32  154.03   19.22
  -7   3  30  187.70   18.14
   7   3 -30  227.42   23.66
  -7  -3  30  248.10   24.57
   7  -3 -30  178.11   25.52
   7   3 -28   28.89    8.07
  -7   3  28   21.27    5.75
  -7   3  28   27.63    8.25
  -7  -3  28   31.01    8.38
   7   3 -28   15.69    7.92
   7  -3 -28   16.29    8.22
   7   3 -26    9.41    4.49
   7   3 -26    7.78    6.50
   7  -3 -26   13.07    7.10
  -7  -3  26    7.97    5.14
  -7   3  26    6.61    4.79
  -7   3  26    6.29    3.68
  -7  -3  24   33.20    7.62
  -7   3  24   31.12    7.47
  -7   3  24   36.49    6.86
   7   3 -24   36.12    8.13
  -7  -3  24   33.50    5.98
   7   3 -24   18.19    7.08
   7  -3 -24   23.21    8.12
  -7   3  22   26.47    6.22
   7   3 -22   34.45    7.93
  -7  -3  22   35.13    6.08
   7   3 -22   17.50    7.03
   7  -3 -22   33.65    8.92
  -7  -3  22   34.72    7.53
  -7   3  22   34.45    7.45
   7   3 -20  657.17   39.48
  -7   3  20  561.82   36.31
   7   3 -20  518.06   38.65
   7  -3 -20  519.11   38.96
  -7  -3  20  599.09   37.36
  -7   3  20  578.58   36.63
  -7  -3  20  563.32   33.82
  -7   3  18  314.49   22.79
  -7  -3  18  301.14   22.68
  -7  -3  18  322.82   22.88
   7   3 -18  324.60   24.36
   7  -3 -18  282.80   19.73
  -7  -3  18  282.60   20.71
   7  -3 -18  301.05   21.09
  -7  -3  18  327.18   22.48
   7  -3 -18  303.53   25.10
   7   3 -18  245.86   22.98
  -7  -3  16  846.54   47.59
  -7   3  16  900.00   48.43
  -7  -3  16  940.85   49.09
  -7  -3  16  932.07   49.31
   7   3 -16  926.65   50.69
   7  -3 -16  839.91   46.08
  -7   3  16  839.74   43.67
  -7  -3  16  911.88   47.89
   7  -3 -16  907.46   47.28
  -7  -3  16  947.99   48.28
   7   3 -16  785.42   49.53
   7  -3 -16  776.68   49.64
  -7  -3  14  532.61   31.94
  -7   3  14  584.19   32.63
  -7  -3  14  585.00   32.95
  -7  -3  14  586.72   33.85
   7   3 -14  557.50   34.34
   7  -3 -14  579.17   32.14
  -7   3  14  495.19   29.02
  -7  -3  14  550.29   32.68
   7  -3 -14  553.72   31.83
  -7  -3  14  585.09   32.21
   7  -3 -14  530.63   34.07
   7   3 -14  507.09   33.29
   7  -3 -12  472.12   27.88
   7   3 -12  465.63   27.93
   7   3 -12  470.81   29.62
  -7  -3  12  523.52   30.11
   7  -3 -12  491.70   28.42
  -7  -3  12  417.64   25.58
  -7   3  12  432.47   25.88
  -7   3  12  470.55   28.80
  -7  -3  12  494.90   29.37
   7   3 -12  501.87   28.94
   7  -3 -12  475.68   27.98
   7  -3 -12  485.30   29.42
  -7  -3  12  512.25   27.89
   7   3 -12  444.89   28.61
  -7   3  12  488.34   27.43
  -7  -3  12  445.17   27.43
  -7   3  12  478.55   28.00
  -7   3  12  493.70   27.89
  -7  -3  12  520.79   28.49
   7   3 -10 1425.29   66.98
   7  -3 -10 1400.45   66.39
   7   3 -10 1410.97   68.93
  -7  -3  10 1462.97   69.44
   7  -3 -10 1490.71   68.44
  -7  -3  10 1263.92   65.33
  -7   3  10 1340.76   65.66
  -7   3  10 1376.23   68.13
  -7  -3  10 1437.02   69.07
   7   3 -10 1400.16   68.05
   7  -3 -10 1369.97   67.26
   7  -3 -10 1259.40   67.31
  -7  -3  10 1388.59   66.15
   7   3 -10 1246.42   67.00
  -7   3  10 1403.47   65.90
  -7  -3  10 1260.89   65.83
  -7   3  10 1319.17   66.25
   7  -3  -8  289.12   17.74
   7   3  -8  280.21   17.76
   7   3  -8  307.90   19.77
  -7  -3   8  306.66   19.98
   7  -3  -8  287.38   19.36
  -7   3   8  284.00   18.09
  -7  -3   8  265.80   17.69
  -7   3   8  284.82   19.09
  -7  -3   8  278.04   19.63
   7  -3  -8  274.75   18.59
   7   3  -8  303.66   19.44
   7  -3  -8  293.67   18.44
  -7   3   8  291.54   17.27
   7   3  -8  274.43   17.98
  -7  -3   8  310.14   17.63
  -7  -3   8  270.12   17.20
  -7   3   8  277.43   17.41
   7   3  -6  451.82   24.24
   7  -3  -6  420.89   23.88
   7   3  -6  420.74   25.17
   7  -3  -6  457.16   26.50
  -7  -3   6  463.97   26.56
  -7  -3   6  437.51   25.20
  -7   3   6  419.46   25.52
   7   3  -6  457.83   26.16
   7   3  -6  339.44   27.22
  -7   3   6  434.86   23.32
   7   3  -6  422.02   23.99
   7  -3  -6  441.12   24.26
  -7  -3   6  443.44   23.52
  -7  -3   6  449.73   26.92
   7   3  -4  345.07   19.04
   7   3  -4  359.24   19.74
   7  -3  -4  335.43   18.82
   7  -3  -4  351.00   19.59
   7   3  -4  259.35   20.89
   7  -3  -4  336.13   21.45
   7   3  -4  332.03   19.96
  -7  -3   4  376.42   19.24
  -7  -3   4  333.16   20.67
   7  -3  -4  287.20   21.77
   7   3  -4  343.43   16.15
  -7   3   4  339.26   20.72
   7   3  -4  326.27   20.96
   7   3  -4  333.97   24.15
  -7   3   4  311.83   20.36
   7  -3  -4  337.69   19.14
   7   3  -4  301.45   18.59
   7  -3  -4  329.19   18.73
   7   3  -4  328.77   18.62
  -7  -3   4  351.85   22.05
   7  -3  -2    2.67    1.44
   7   3  -2    4.53    1.75
  -7   3   2    5.31    2.31
   7   3  -2    7.72    2.71
   7  -3  -2    4.62    2.31
  -7  -3   2    2.96    1.39
   7  -3  -2    2.40    1.92
  -7  -3   2    1.30    1.74
  -7   3   2    4.74    1.97
   7   3  -2    3.48    1.03
   7   3  -2    5.09    2.23
   7  -3  -2    3.51    1.91
   7   3  -2    4.85    2.89
  -7   3   2    3.48    1.90
  -7  -3   2    4.71    2.19
   7  -3  -2    6.80    1.87
   7   3  -2    2.06    1.13
   7  -3  -2    5.01    1.69
  -7  -3   2    1.00    1.22
   7   3  -2    7.13    1.88
  -7   3   0   20.25    3.03
  -7  -3   0   19.22    2.93
  -7   3   0   22.58    4.34
   7   3   0   20.88    4.25
  -7  -3   0   27.71    4.07
  -7  -3   0   24.84    4.35
   7  -3   0   23.54    4.86
   7   3   0   22.88    4.24
  -7   3   0   19.25    3.59
   7  -3   0   23.18    4.34
   7   3   0   27.75    5.61
  -7   3   0   21.66    4.15
  -7  -3   0   14.45    3.65
   7  -3   0   22.41    3.15
   7   3   0   25.90    3.31
  -7  -3   0   14.98    3.62
  -7   3  -2   91.82    7.58
  -7  -3  -2   98.65    7.71
  -7   3  -2   96.30    9.46
   7   3   2  105.74    9.77
   7   3   2   79.73    8.48
   7  -3   2   91.32    9.69
  -7  -3  -2   98.12    8.76
  -7  -3  -2   89.42    9.11
  -7   3  -2   82.43    7.90
   7   3   2   98.29    9.08
   7  -3   2   89.78    9.14
  -7  -3  -2   99.80   10.07
   7   3   2   99.08   10.96
   7  -3   2   99.11    7.65
   7   3   2   85.08    7.17
  -7  -3  -2   90.46    9.12
  -7   3  -4  140.61   11.60
  -7  -3  -4  127.02    8.58
   7   3   4   97.62   10.34
   7  -3   4  110.65   11.12
   7   3   4  106.50   10.27
  -7  -3  -4  126.23   10.92
  -7  -3  -4  114.04   10.93
   7  -3   4  132.65   11.61
   7   3   4  133.58   10.82
  -7   3  -4  126.56   10.10
   7   3   4  146.75   13.98
  -7  -3  -4  136.01   12.49
  -7  -3  -4  131.27   11.25
  -7  -3  -4  152.95   10.77
  -7   3  -4  169.89   11.56
  -7  -3  -4  169.76   11.55
  -7   3  -4  146.78   10.71
  -7  -3  -6   44.21    6.03
  -7   3  -6   40.41    5.87
  -7  -3  -6   46.33    4.03
  -7   3  -6   43.73    5.84
  -7   3  -6   47.75    6.18
   7   3   6   32.51    5.19
  -7  -3  -6   38.83    5.89
   7  -3   6   33.08    5.45
   7   3   6   48.11    5.75
   7  -3   6   47.22    6.42
   7   3   6   53.79    8.15
  -7  -3  -6   45.39    5.92
  -7   3  -6   38.68    5.64
  -7   3  -6   43.44    5.30
   7  -3   6   38.49    9.52
   7   3   6   21.08    7.54
  -7   3  -8 1019.38   51.64
  -7   3  -8 1050.40   52.33
  -7  -3  -8 1038.58   53.47
   7   3   8  978.24   51.10
   7   3   8 1133.90   51.43
   7  -3   8 1138.44   53.64
   7   3   8 1174.38   58.24
  -7   3  -8  935.80   51.30
   7  -3   8  843.80   60.03
   7   3   8  798.73   59.18
  -7   3  -8  985.59   50.72
  -7   3 -10  294.11   19.34
  -7   3 -10  270.69   18.04
  -7  -3 -10  290.14   20.52
  -7   3 -10  330.15   20.16
   7  -3  10  329.04   20.76
   7   3  10  310.64   18.14
   7   3  10  280.90   22.47
  -7   3 -10  249.27   18.01
  -7   3 -10  256.60   17.93
   7  -3  10  260.21   25.67
   7   3  10  252.17   24.96
  -7   3 -12  823.61   43.00
  -7   3 -12  734.00   40.75
  -7  -3 -12  816.38   45.13
  -7   3 -12  915.61   43.77
   7  -3  12  852.61   44.41
   7   3  12  811.86   40.68
   7   3  12  868.31   48.65
  -7   3 -12  704.69   41.09
  -7   3 -12  761.22   42.17
   7  -3  12  815.85   52.48
   7   3  12  739.71   50.89
  -7   3 -14  500.21   29.12
  -7  -3 -14  605.21   35.31
  -7   3 -14  628.93   32.25
   7  -3  14  577.36   33.18
   7   3  14  571.72   37.24
  -7   3 -14  466.08   29.55
   7  -3  14  541.06   40.37
  -7  -3 -16  129.09   13.86
   7   3  16  109.47   13.87
   7  -3  16  131.71   12.60
   7   3  16  104.74   10.23
   7  -3  16  142.94   17.93
   7  -3  18  196.36   16.74
   7   3  18  191.23   19.69
  -7   3 -20  470.11   35.78
  -7  -3 -20  414.06   34.18
   7  -3  20  429.94   28.95
   7   3  20  410.07   32.48
  -7   3 -22   79.97   13.80
  -7  -3 -22   91.29   14.51
   7  -3  22   87.95   11.04
   7   3  22   79.65   12.97
  -7  -3 -24  127.72   18.10
  -7   3 -24  149.62   19.35
   7  -3  24  138.87   14.60
   7   3  24  144.91   17.94
   7   3  26    8.27    5.02
   7  -3  26   17.10    5.38
  -7   3 -26   13.74    6.91
  -7  -3 -26   21.15    7.95
   7   3  28    4.40    4.33
   7  -3  28    3.58    3.23
  -7   3 -28   -3.20    5.79
  -7  -3 -28   -1.59    6.04
  -7  -3 -30   31.69    9.98
   7   3  30   46.93   11.43
  -7  -3 -32  114.88   19.41
   7   3  32  113.32   18.09
   7   3  34   88.24   17.30
  -7   4  33  329.44   26.84
   7   4 -31   95.87   15.34
  -7   4  31   56.73   10.17
   7   4 -29   24.69    8.14
  -7   4  29   18.92    5.88
   7   4 -27  345.22   28.95
  -7   4  27  247.43   22.36
  -7   4  25   28.21    6.78
   7   4 -25   37.56    8.99
  -7  -4  25   32.53    6.41
  -7   4  23  153.29   16.23
   7   4 -23  190.84   19.83
  -7  -4  23  201.24   16.87
  -7   4  21    6.79    3.55
  -7  -4  21    6.41    3.54
   7   4 -21    3.14    3.34
  -7   4  19  843.76   52.43
  -7  -4  19  888.36   50.89
   7   4 -19  964.77   54.97
   7  -4 -19  985.56   52.41
  -7  -4  17   32.59    6.62
   7   4 -17   57.31    9.21
   7  -4 -17   50.85    8.00
  -7   4  15  256.86   17.87
  -7  -4  15  297.55   21.72
   7   4 -15  298.91   22.61
   7  -4 -15  265.81   20.66
   7   4 -15  287.09   21.40
  -7   4  13 1552.99   79.39
   7   4 -13 1698.92   83.58
   7  -4 -13 1699.24   83.22
  -7  -4  13 1703.00   84.17
   7   4 -13 1658.50   84.07
   7  -4 -11   13.19    4.68
  -7   4  11   13.25    3.38
  -7   4  11    9.04    3.66
   7   4 -11   14.21    4.14
   7  -4 -11    8.37    3.24
  -7  -4  11    9.62    3.54
   7   4 -11    9.10    3.54
  -7  -4  11   15.14    4.30
  -7  -4   9  390.36   25.38
  -7   4   9  435.62   25.66
   7  -4  -9  417.73   29.38
  -7   4   9  427.62   26.78
   7   4  -9  403.33   27.06
  -7  -4   9  445.87   28.51
   7   4  -9  452.81   27.24
  -7  -4   7  589.08   34.23
  -7   4   7  620.01   34.13
   7  -4  -7  516.25   36.41
  -7   4   7  618.33   34.84
   7   4  -7  596.32   35.47
  -7  -4   7  655.60   37.20
   7   4  -7  605.10   34.35
  -7   4   7  634.09   37.45
  -7  -4   5  194.26   15.13
  -7   4   5  186.75   14.64
   7  -4  -5  178.38   16.80
   7   4  -5  166.21   15.42
   7   4  -5  197.96   16.05
  -7   4   5  195.83   14.85
   7   4  -5  195.37   15.82
  -7  -4   5  199.29   16.59
  -7   4   5  216.75   17.58
   7   4  -5  183.99   16.60
   7   4  -5  200.44   14.34
   7   4  -3  371.23   26.26
   7  -4  -3  379.73   27.74
  -7   4   3  452.12   26.25
  -7  -4   3  421.58   26.26
  -7   4   3  400.39   25.06
   7   4  -3  454.21   27.41
  -7   4   3  423.30   26.51
  -7  -4   3  447.18   28.05
  -7   4   3  446.51   28.26
   7   4  -3  402.75   27.65
  -7   4   1   20.27    4.37
   7   4  -1   10.26    3.66
  -7  -4   1   20.63    4.44
   7  -4  -1   21.13    5.18
  -7   4   1   18.18    3.88
   7   4  -1   23.79    4.94
  -7   4   1   22.20    4.84
  -7  -4   1   16.26    4.50
   7   4  -1   16.78    4.96
  -7  -4   1   20.62    4.85
  -7   4   1   19.48    4.79
   7   4  -1   24.19    5.37
   7  -4   1  114.76   12.61
  -7  -4  -1  147.51   12.93
   7   4   1  111.26   11.83
  -7   4  -1  126.08   10.91
   7   4   1  134.00   12.28
   7  -4   1  140.53   12.77
   7   4   1  148.45   14.14
  -7   4  -1  139.92   12.79
  -7  -4  -1  130.84   13.34
  -7  -4  -1  131.01   12.72
  -7   4  -1  127.44   12.70
   7   4   1  134.33   13.08
   7  -4   3  168.49   15.29
   7   4   3  160.23   14.10
  -7  -4  -3  190.11   15.39
   7   4   3  169.71   14.02
   7  -4   3  178.65   14.84
  -7   4  -3  157.05   12.52
   7   4   3  215.01   17.43
  -7  -4  -3  163.39   15.40
  -7   4  -3  167.32   14.80
  -7   4  -3  156.06   14.15
  -7  -4  -3  153.92   14.22
  -7   4  -3  181.97   15.15
   7   4   3  157.06   14.51
   7   4   5  445.96   29.27
  -7  -4  -5  535.83   31.38
  -7   4  -5  468.88   27.65
   7  -4   5  492.98   30.39
   7   4   5  501.33   29.43
   7   4   5  560.44   33.84
  -7   4  -5  505.11   31.44
  -7  -4  -5  502.60   32.32
  -7   4  -5  479.54   29.86
  -7   4  -5  494.40   30.29
  -7   4  -5  483.43   30.26
   7   4   5  478.55   30.85
  -7   4  -7  296.14   21.23
  -7   4  -7  297.83   20.90
  -7  -4  -7  309.26   21.98
   7   4   7  281.01   20.25
   7  -4   7  308.22   21.51
   7   4   7  343.09   20.91
  -7  -4  -7  314.50   23.47
   7   4   7  285.74   23.16
  -7   4  -7  298.73   20.86
  -7   4  -7  273.89   18.66
  -7  -4  -9   14.82    4.31
  -7   4  -9   18.49    3.93
   7  -4   9   21.14    4.84
  -7  -4  -9   24.68    5.96
   7   4   9   25.83    6.41
  -7   4  -9   21.62    4.62
   7   4   9   23.32    4.73
  -7   4  -9   23.30    5.09
  -7   4  -9   20.43    4.57
  -7   4 -11 1274.23   65.58
  -7   4 -11 1204.65   63.85
  -7  -4 -11 1337.43   67.00
  -7   4 -11 1454.67   67.03
   7  -4  11 1381.15   66.86
   7   4  11 1294.43   70.17
  -7  -4 -11 1317.23   69.84
  -7   4 -11 1074.09   63.41
  -7   4 -11 1212.97   62.96
  -7  -4 -13   70.64    9.38
  -7   4 -13   65.65    8.70
   7  -4  13   77.29    9.47
   7   4  13   75.04   11.27
  -7   4 -13   59.49    7.78
  -7   4 -13   57.01    8.30
  -7   4 -13   62.81    7.87
   7   4  15  530.57   36.24
   7  -4  15  578.60   33.34
  -7  -4 -15  556.70   33.42
   7   4  17 1798.18   94.00
   7  -4  17 1988.14   90.03
  -7  -4 -17 1918.68   89.92
  -7  -4 -19    5.36    3.21
   7  -4  19    7.69    3.60
   7   4  19   10.65    5.15
  -7  -4 -21  113.80   12.78
   7   4  21  103.13   15.05
   7   4  23  108.51   15.68
   7   4  25   80.67   13.86
   7   4  27   35.43    9.54
   7   4  29  147.93   20.37
   7   4  31  193.79   24.02
   7   5 -28  179.44   21.39
  -7   5  28  171.32   18.58
   7   5 -26  196.83   21.92
  -7   5  26  176.41   18.68
   7  -5 -24  434.74   31.52
   7   5 -24  410.69   32.36
  -7  -5  24  370.33   26.94
   7  -5 -22   99.62   13.83
  -7   5  22   80.12   11.96
   7   5 -22  110.03   14.65
  -7  -5  22   87.72   11.55
   7  -5 -20   35.08    8.22
  -7   5  20   24.29    6.61
   7   5 -20   30.78    7.69
  -7  -5  20   41.27    7.83
  -7  -5  18  980.36   54.25
   7  -5 -18 1030.63   57.80
  -7  -5  16   52.24    8.66
   7  -5 -16   51.78    9.79
  -7   5  16   40.98    8.64
   7  -5 -16   42.23    8.10
  -7  -5  14 1674.25   85.93
  -7   5  14 1668.30   88.08
   7  -5 -14 1577.34   87.98
   7  -5 -14 1686.13   86.31
   7  -5 -12 1061.52   62.22
  -7  -5  12 1090.93   60.23
   7  -5 -10   20.42    6.27
  -7  -5  10   22.37    5.90
   7  -5  -8 1912.17  106.10
  -7   5   8 2163.79  106.65
  -7  -5   8 2216.57  106.03
   7  -5  -6   75.00   11.29
  -7   5   6  109.10   12.88
   7   5  -6   94.33   12.34
  -7  -5   6  114.39   12.82
  -7  -5   4   61.36    8.45
   7  -5  -4   49.61    8.84
  -7  -5   4   56.32    9.01
  -7   5   4   47.89    8.40
   7   5  -4   37.55    7.68
  -7   5   2  768.99   42.26
  -7   5   2  830.64   46.93
   7   5  -2  770.72   46.63
   7  -5  -2  684.31   45.92
  -7  -5   2  845.17   45.46
   7   5   0  595.51   39.69
  -7   5   0  744.26   41.39
   7  -5   0  604.97   40.42
  -7  -5   0  656.14   39.10
  -7  -5  -2   79.34   11.12
  -7  -5  -2   83.67   10.43
  -7   5  -2   57.07    9.07
   7   5   2   75.91   10.65
  -7   5  -2   75.78   10.11
  -7  -5  -4   52.13    9.11
   7  -5   4   62.00    8.71
  -7  -5  -4   50.50    8.18
  -7   5  -4   43.10    7.75
   7   5   4   50.09    8.76
  -7   5  -4   50.80    8.28
  -7  -5  -6 1615.65   84.10
   7  -5   6 1602.37   80.83
  -7  -5  -6 1631.17   81.84
  -7   5  -6 1499.13   80.42
  -7   5  -6 1671.67   81.93
   7   5   6 1423.39   80.99
  -7  -5  -8    1.98    2.92
   7   5   8    1.99    3.97
   7  -5   8   -0.73    1.97
  -7  -5  -8   -0.80    1.92
  -7   5  -8    0.76    2.42
  -7   5  -8    0.72    2.45
  -7  -5 -10  618.20   41.90
   7   5  10  656.02   42.16
   7  -5  10  652.37   38.41
  -7  -5 -10  643.49   39.45
  -7   5 -10  597.01   37.93
  -7   5 -10  582.20   36.81
  -7  -5 -12 1469.73   75.55
   7   5  12 1401.23   74.98
  -7  -5 -12 1400.26   71.81
  -7   5 -12 1409.22   70.67
  -7   5 -12 1277.04   68.02
   7   5  14   13.64    5.84
  -7  -5 -14   16.79    6.21
   7   5  14   13.13    4.67
  -7  -5 -14   12.92    4.90
  -7   5 -14   12.56    4.67
   7   5  16 1272.22   70.14
  -7  -5 -16 1309.49   70.01
  -7  -5 -16 1280.18   65.70
   7   5  18  206.37   22.08
  -7  -5 -18  194.90   21.31
  -7  -5 -18  220.81   19.74
  -7  -5 -20    5.09    4.61
   7   5  20    6.65    5.32
  -7  -5 -20    5.42    4.08
   7   5  22  470.99   37.95
   7   5  24  172.40   21.36
   7   5  26   -1.53    4.12
   7   5  28    3.22    4.34
  -7  -6  23   19.60    6.30
  -7   6  23   13.04    5.75
   7  -6 -23   17.62    6.37
  -7  -6  21    3.79    3.42
  -7   6  21    1.06    3.60
   7  -6 -21    1.17    3.16
  -7   6  19   52.55   10.14
   7  -6 -19   71.50   12.18
  -7  -6  19   87.10   12.13
  -7   6  17   12.02    5.33
   7  -6 -17   23.29    7.34
  -7  -6  17   28.91    7.21
   7  -6 -15   87.13   13.43
  -7   6  15   81.15   12.22
  -7  -6  15  106.66   13.50
   7  -6 -13  304.77   26.31
  -7   6  13  272.91   24.00
  -7   6  11   50.35    9.72
   7  -6 -11   57.79   10.66
   7  -6  -9  144.89   17.41
  -7   6   9  168.52   17.75
   7  -6  -7  281.58   26.16
   7   6  -7  325.29   27.24
   7  -6  -5    8.70    5.41
  -7   6   5   11.18    4.91
   7   6  -5    7.34    4.39
  -7   6   3   76.79   11.55
   7   6  -3   72.52   11.50
   7   6  -1   11.24    5.39
  -7   6   1   13.64    5.53
  -7   6  -1   10.46    4.59
   7   6   1    8.08    4.40
  -7   6  -1    2.82    3.77
  -7   6  -3    1.85    2.95
   7   6   3   -1.02    2.74
  -7   6  -3   -0.93    3.54
  -7  -6  -5  156.05   16.51
  -7   6  -5  152.78   16.13
  -7   6  -5  164.78   16.94
   7   6   5  143.87   16.54
  -7  -6  -7  301.37   25.97
  -7  -6  -7  282.53   23.54
  -7   6  -7  265.51   22.58
  -7   6  -7  276.08   23.20
   7   6   7  260.73   23.54
  -7  -6  -9   48.28   10.39
   7   6   9   34.86    8.07
  -7  -6  -9   37.04    7.97
  -7   6  -9   41.40    7.90
  -7   6  -9   55.42    9.46
   7   6   9   38.44    8.80
  -7  -6 -11  379.08   30.70
  -7  -6 -11  381.87   28.24
   7   6  11  308.57   26.63
  -7   6 -11  363.51   27.37
  -7   6 -11  358.30   26.15
   7   6  11  321.55   27.27
  -7  -6 -13   59.75   11.14
   7   6  13   44.19    9.05
  -7  -6 -13   49.39    9.70
  -7   6 -13   52.07    9.27
  -7  -6 -15  162.10   19.24
  -7  -6 -15  167.66   17.62
   7   6  15  122.09   15.22
  -7  -6 -17  354.38   31.08
   7   6  17  347.44   31.57
  -7  -6 -17  365.45   28.71
   7   6  19    5.91    5.34
  -7  -6 -19    5.49    4.97
  -7  -6 -19    5.15    3.93
  -7  -6 -21   48.20   11.25
   7   6  21   43.92   10.98
   7   7  -6   94.66   14.96
  -7   7   6  168.77   18.22
  -7   7   4   19.47    6.65
   7   7  -4   15.61    6.34
  -7   7   4   13.50    5.79
  -7   7   2   46.09    9.77
   7   7  -2   51.30   10.72
  -7   7   2   69.09   12.01
  -7   7   0   27.53    7.83
   7   7   0   29.52    8.26
  -7   7   0   26.32    7.57
   7   7   2   36.58    8.93
   7   7   2   28.18    8.25
  -7   7  -2   26.82    7.67
  -7   7  -2   42.39    9.46
   7   7   4   73.51   12.52
  -7   7  -4   73.13   11.88
   7   7   4   88.83   13.70
  -7   7  -4   72.72   12.14
   7   7   6   14.94    6.53
  -7   7  -6   14.21    5.78
  -7   7  -6   18.96    6.75
   7   7   6   15.29    6.53
  -7   7  -8  188.89   19.27
  -7   7  -8  233.90   21.50
   7   7   8  185.74   20.38
   7   7  10   -1.14    3.88
  -7   7 -10    3.80    3.80
  -7   7 -10   -1.05    3.79
   7   7  12    1.12    4.67
   7   7  14  149.98   17.60
  -8   0  38  545.54   43.74
   8   0 -38  322.98   39.76
   8   0 -36   93.14   14.44
   8   0 -36   68.53   16.60
  -8   0  36   83.98   16.27
   8   0 -34    5.95    4.06
   8   0 -34    2.01    5.92
  -8   0  34    3.23    5.15
   8   0 -32 1699.79   85.09
  -8   0  32 1708.88   90.90
   8   0 -30   80.29   11.84
   8   0 -30   52.01   13.14
  -8   0  30   74.57   13.58
   8   0 -28 1636.00   83.93
  -8   0  28 1679.77   89.19
   8   0 -26 1164.82   62.43
  -8   0  26 1188.73   66.84
  -8   0  24  448.81   32.41
  -8   0  24  401.25   28.91
   8   0 -24  455.68   29.67
  -8   0  24  469.21   31.46
   8   0 -24  393.49   31.93
  -8   0  24  343.33   23.23
  -8   0  22  666.88   43.52
  -8   0  22  862.61   48.81
   8   0 -22  854.55   45.50
  -8   0  22  862.00   47.14
   8   0 -22  673.50   46.49
  -8   0  22  713.59   39.60
   8   0 -20  249.52   18.82
  -8   0  20  198.03   17.77
  -8   0  20  244.22   20.42
   8   0 -20  187.35   19.02
  -8   0  20  244.58   19.63
   8   0 -18  220.04   16.88
  -8   0  18  201.45   17.75
  -8   0  18  178.54   15.81
   8   0 -18  168.60   16.82
  -8   0  18  228.24   17.95
   8   0 -16 1510.23   71.91
  -8   0  16 1477.67   74.26
  -8   0  16 1319.05   71.26
  -8   0  16 1580.90   73.91
   8   0 -16 1292.14   73.26
   8   0 -14 1254.73   59.51
  -8   0  14 1225.27   61.52
  -8   0  14 1118.86   58.82
   8   0 -14 1051.88   60.31
  -8   0  14 1200.49   60.50
  -8   0  12  324.51   20.44
   8   0 -12  365.73   21.71
  -8   0  12  373.88   23.00
   8   0 -12  340.14   22.38
  -8   0  12  360.31   22.53
  -8   0  10  313.15   19.26
  -8   0  10  341.26   20.84
   8   0 -10  336.41   21.05
   8   0 -10  307.98   20.16
  -8   0  10  360.97   21.51
  -8   0   8 5064.81  225.70
  -8   0   8 5077.05  227.07
   8   0  -8 5262.56  228.74
  -8   0   8 5056.63  228.25
   8   0  -8 4716.54  228.35
  -8   0   8 5309.07  228.64
   8   0  -8 4883.81  228.04
   8   0  -6  173.63   12.62
  -8   0   6  186.26   10.87
  -8   0   6  184.48   12.48
   8   0  -6  176.42   12.72
   8   0  -6  187.23   12.70
  -8   0   4 1527.37   74.12
   8   0  -4 1636.77   74.80
   8   0  -4 1543.48   72.50
  -8   0   4 1609.29   72.31
   8   0  -4 1567.17   74.71
  -8   0   4 1603.91   74.58
   8   0  -2 1510.66   71.91
   8   0  -2 1561.48   70.14
  -8   0   2 1500.23   69.64
   8   0  -2 1544.63   72.27
  -8   0   2 1503.97   72.24
   8   0  -2 1514.55   71.62
   8   0   0  109.23    7.46
  -8   0   0   98.42    6.98
  -8   0   0  121.22    9.10
   8   0   0  102.08    8.47
  -8   0   0   99.76    8.55
  -8   0  -2 1553.87   72.73
   8   0   2 1547.55   73.19
   8   0   2 1559.11   75.39
  -8   0  -2 1684.77   76.23
   8   0   4 1115.95   52.23
  -8   0  -4 1047.53   52.01
  -8   0  -4 1130.70   55.83
  -8   0  -4 1002.36   61.29
  -8   0  -6  843.48   58.07
   8   0   6 1094.02   50.89
   8   0   8  893.67   45.44
   8   0   8  898.20   39.85
   8   0  10 1370.91   78.22
   8   0  10 1509.18   64.55
  -8   0 -12  572.32   36.27
   8   0  12  469.82   44.97
   8   0  14   17.27    7.53
  -8   0 -14   14.16    4.31
   8   0  14   12.98    7.44
   8   0  16 1930.46  102.12
   8   0  16 1746.49  100.27
   8   0  18  623.10   48.42
  -8   0 -18  493.69   32.99
   8   0  18  633.57   47.82
   8   0  20   38.74   11.33
  -8   0 -20   42.52    7.15
   8   0  20   37.48   10.89
   8   0  22 2124.10  117.73
  -8   0 -22 1842.38   96.57
   8   0  22 2110.79  114.45
  -8   0 -24   17.66    4.76
   8   0  24   23.41    9.63
  -8   0 -26  103.62   17.52
   8   0  26  130.76   22.09
  -8   0 -28  301.67   32.35
   8   0  28  381.82   40.18
  -8   0 -30   94.73   17.90
   8   0  30  102.20   20.55
  -8   0 -32  140.92   21.97
  -8   0 -34   78.63   16.65
  -8   0 -36  303.66   34.29
   8   1 -39   -7.50   11.26
   8  -1 -39    2.53    8.07
   8   1 -39   -1.47    4.35
   8   1 -37  321.99   28.62
  -8  -1  37  322.92   31.96
  -8   1  37  305.99   31.07
   8  -1 -37  188.88   29.06
   8   1 -37  147.31   26.52
   8   1 -35    5.33    4.54
   8   1 -35   -2.11    6.74
   8  -1 -35   -4.28    8.56
  -8   1  35    1.64    6.26
   8   1 -33  280.48   25.74
   8   1 -33  188.31   26.33
   8  -1 -33  175.00   25.87
  -8   1  33  319.27   29.43
  -8  -1  33  274.23   27.92
   8   1 -31  691.79   44.17
  -8   1  31  656.79   46.14
  -8  -1  31  697.09   47.18
   8   1 -31  507.79   45.65
   8  -1 -31  487.23   45.31
   8   1 -29  193.17   19.33
   8  -1 -29  183.88   17.30
  -8   1  29  197.77   21.37
  -8  -1  29  178.29   20.57
   8   1 -29  119.99   18.78
   8  -1 -29  126.36   19.09
  -8   1  29  122.95   12.80
   8   1 -27 1297.47   66.98
   8  -1 -27 1303.90   64.29
  -8   1  27 1331.94   70.16
  -8  -1  27 1329.26   70.42
   8   1 -27  967.14   68.11
   8  -1 -27  948.10   67.81
  -8   1  27  974.08   57.89
   8   1 -25  258.64   21.58
   8  -1 -25  222.03   18.61
   8   1 -25  180.74   21.05
   8  -1 -25  182.91   21.37
  -8  -1  25  240.39   22.45
  -8   1  25  253.45   22.73
  -8   1  25  191.40   15.89
  -8  -1  23  101.08   12.57
  -8   1  23  135.06   15.36
  -8   1  23   88.81   12.11
  -8  -1  23  120.01   14.90
   8   1 -23  141.69   14.68
   8  -1 -23  124.43   12.54
  -8  -1  23  136.61   14.72
  -8   1  23  123.58   13.98
   8  -1 -23  103.98   14.57
   8   1 -23   80.19   13.00
  -8   1  23  114.98   11.43
  -8   1  21 1047.17   55.53
  -8  -1  21  971.82   54.85
  -8  -1  21  825.88   50.75
  -8   1  21  799.13   50.60
   8   1 -21 1035.25   53.96
   8  -1 -21 1009.77   50.95
  -8   1  21 1052.46   54.22
  -8  -1  21 1063.29   54.40
   8  -1 -21  780.64   53.10
   8   1 -21  743.79   52.49
  -8  -1  19   30.71    6.31
  -8   1  19   34.43    6.52
  -8  -1  19   43.01    4.68
   8   1 -19   39.39    6.99
   8  -1 -19   44.61    6.50
  -8  -1  19   41.11    7.65
  -8   1  19   41.45    7.69
   8   1 -19   50.29    8.63
  -8   1  19   47.78    7.83
  -8  -1  19   52.08    8.12
   8  -1 -19   44.57    8.17
  -8  -1  17    9.13    3.22
  -8   1  17    7.99    3.08
  -8   1  17   10.52    1.50
   8   1 -17    9.90    3.40
  -8  -1  17   10.43    3.93
  -8   1  17    8.10    3.68
  -8   1  17    6.59    2.89
  -8  -1  17   12.00    3.87
   8  -1 -17    9.27    3.74
   8   1 -17    9.18    3.47
   8   1 -15   50.06    7.11
   8  -1 -15   43.13    7.06
   8   1 -15   40.05    6.57
  -8  -1  15   48.08    6.94
  -8   1  15   49.87    7.05
  -8   1  15   45.64    6.98
  -8  -1  15   48.83    7.28
  -8  -1  15   42.32    6.33
  -8   1  15   41.57    6.27
  -8   1  15   47.70    3.71
  -8  -1  15   39.95    3.15
   8   1 -13  186.14   14.35
  -8   1  13  155.84   11.60
  -8   1  13  196.24   14.25
  -8  -1  13  207.66   14.82
   8  -1 -13  165.08   13.97
   8   1 -13  148.00   13.63
  -8   1  13  193.36   14.68
  -8  -1  13  188.84   14.62
  -8  -1  13  159.62   13.08
  -8   1  13  156.02   13.04
  -8  -1  13  162.53    9.29
  -8   1  11    1.48    1.33
  -8  -1  11    2.99    1.70
   8   1 -11    5.00    2.00
  -8  -1  11    5.04    1.99
  -8   1  11    4.53    1.89
   8  -1 -11    2.02    1.49
   8   1 -11    0.95    1.15
  -8   1  11    1.91    1.22
  -8  -1   9  883.79   44.33
  -8   1   9  835.92   43.25
   8   1  -9  921.98   45.26
  -8   1   9  886.18   43.99
   8  -1  -9  833.61   45.21
   8   1  -9  854.25   45.46
   8  -1  -9  928.96   40.99
   8   1  -9  847.36   45.18
   8  -1  -9  849.98   45.21
  -8  -1   9  922.72   45.14
  -8   1   9  889.19   44.91
  -8   1   9  910.77   45.45
  -8  -1   9  877.68   45.31
   8  -1  -9  853.26   44.82
   8   1  -9  810.10   44.49
  -8  -1   7 2321.14  111.46
  -8  -1   7 2436.90  108.08
  -8   1   7 2426.30  111.15
   8  -1  -7 2500.11  112.57
   8   1  -7 2511.08  112.66
   8  -1  -7 2350.07  108.26
   8   1  -7 2497.06  109.32
  -8   1   7 2472.40  111.87
   8  -1  -7 2428.86  112.49
  -8  -1   7 2490.40  112.19
   8   1  -7 2275.53  112.38
   8  -1  -7 2474.58  112.22
   8   1  -7 2309.08  112.08
  -8  -1   5  687.03   35.90
   8  -1  -5  725.94   35.99
  -8  -1   5  751.80   32.54
  -8   1   5  653.27   35.12
   8  -1  -5  693.80   36.40
  -8  -1   5  680.90   36.18
   8   1  -5  753.38   36.72
  -8   1   5  704.34   36.06
  -8   1   5  707.98   33.07
  -8  -1   5  707.56   35.97
  -8   1   5  700.92   35.89
   8  -1  -5  696.64   36.25
   8   1  -5  677.90   36.30
   8   1  -5  684.50   36.09
   8  -1  -5  683.42   36.04
   8  -1  -3 1453.69   70.46
   8   1  -3 1504.15   67.49
  -8   1   3 1464.79   69.86
  -8  -1   3 1557.98   67.59
  -8  -1   3 1502.70   69.09
   8  -1  -3 1463.60   71.01
  -8  -1   3 1485.37   70.56
  -8   1   3 1449.01   70.42
   8   1  -3 1449.89   70.92
   8   1  -3 1563.16   71.35
  -8  -1   3 1462.68   71.05
  -8   1   3 1519.76   70.93
   8  -1  -3 1495.47   71.08
   8   1  -1 1192.77   58.45
   8  -1  -1 1293.53   59.76
  -8  -1   1 1176.68   58.57
  -8   1   1 1303.97   58.78
   8   1  -1 1290.12   59.57
   8  -1  -1 1157.86   58.23
  -8   1   1 1179.51   57.09
   8  -1  -1 1119.27   57.85
  -8  -1   1 1276.87   56.55
   8   1  -1 1237.28   58.36
   8  -1  -1 1158.71   58.29
   8   1  -1 1280.51   55.48
  -8  -1  -1  412.73   19.96
   8  -1   1  441.20   22.46
  -8   1  -1  382.96   21.17
  -8   1  -1  439.56   23.35
   8  -1   1  390.15   22.85
   8   1   1  387.65   22.87
  -8  -1  -1  434.69   23.73
  -8  -1  -1  440.86   23.34
  -8   1  -1  408.15   23.36
   8   1   1  365.08   20.38
   8   1   3 3898.39  180.28
   8   1   3 3875.79  196.34
   8  -1   3 4551.06  183.86
  -8   1  -3 4629.64  186.33
  -8  -1  -3 4516.89  186.47
  -8   1  -3 4245.81  182.39
  -8  -1  -5   46.54    4.37
   8  -1   5   53.04    5.75
   8   1   5   34.28    8.64
  -8  -1  -5   36.30    6.52
   8   1   5   46.89    3.72
  -8   1  -5   54.96    4.24
  -8   1  -5   55.87    5.48
   8   1   7   53.99    4.27
   8  -1   7   51.86    4.70
   8   1   7   67.85   12.11
  -8  -1  -7   49.88    7.44
  -8  -1  -7   62.81    4.93
   8  -1   7   68.97    5.47
  -8   1  -7   71.19    5.16
  -8   1  -7   61.11    6.38
   8  -1   7   68.08    6.97
   8  -1   9  796.33   37.03
  -8  -1  -9  711.50   35.97
   8  -1   9  855.14   41.30
  -8   1  -9  737.95   48.96
  -8  -1  -9  739.06   42.52
   8  -1  11  744.49   33.05
   8  -1  11  674.05   31.37
  -8  -1 -11  633.31   30.28
  -8   1 -11  632.09   31.21
   8  -1  11  394.17   43.47
   8   1  11  418.80   44.24
   8  -1  11  749.92   36.89
  -8  -1 -11  618.99   37.09
   8   1  11  738.28   46.81
  -8   1 -11  549.85   41.84
   8  -1  13  200.15   11.97
  -8  -1 -13  171.71   14.83
   8   1  13  212.27   21.69
  -8   1 -13  188.16   18.55
  -8   1 -13  149.30    9.58
   8  -1  13  192.60   14.74
   8  -1  13  150.11   21.74
   8   1  13  128.08   20.11
  -8   1 -15  282.67   13.52
  -8  -1 -15  186.49   17.07
  -8   1 -15  201.22   12.20
  -8   1 -15  209.18   19.34
   8   1  15  246.11   24.28
   8  -1  15  264.23   15.20
   8  -1  15  269.53   19.00
   8  -1  15  175.67   24.34
   8   1  15  196.76   25.50
  -8   1 -17  662.98   45.30
   8   1  17  870.54   56.01
   8  -1  17  953.38   42.90
   8  -1  17  978.10   48.26
   8  -1  17  682.93   56.12
   8   1  17  676.81   55.87
  -8  -1 -17  778.03   46.08
  -8  -1 -19    6.45    3.12
   8   1  19    2.94    3.96
  -8   1 -19    4.13    2.50
   8  -1  19    5.35    3.45
   8  -1  19    5.27    5.19
   8   1  19    1.75    4.22
  -8   1 -21  929.58   60.27
   8   1  21 1403.63   77.01
   8  -1  21 1248.69   77.55
   8   1  21 1077.24   74.44
   8  -1  21 1514.48   67.66
  -8  -1 -21 1211.87   63.62
   8   1  23  991.23   64.89
   8  -1  23 1024.82   55.18
  -8  -1 -23  853.40   52.13
   8   1  25    3.49    5.15
   8  -1  25    5.54    3.86
  -8   1 -27  710.23   55.01
  -8  -1 -27  660.59   53.96
   8   1  27  733.97   56.75
  -8   1 -29   51.82   12.69
  -8  -1 -29   48.02   12.67
   8   1  29   73.56   16.17
   8  -1  29   70.83   11.15
  -8   1 -31   -3.81    7.96
  -8  -1 -31    3.81    6.49
   8   1  31   13.20    7.50
   8  -1  31   10.49    5.21
  -8   1 -33  220.28   28.01
  -8  -1 -33  176.82   25.69
   8   1  33  228.69   30.81
   8  -1  33  251.93   22.81
  -8   1 -35   56.92   15.08
  -8  -1 -35   36.56   12.70
   8  -1  35   67.08   11.67
   8  -1  37    2.28    4.34
   8  -1  39   13.82    6.23
  -8  -2  38   -1.77    7.70
   8  -2 -38   -2.55    8.14
   8   2 -38   -2.49    8.99
  -8  -2  36   70.39   15.01
  -8   2  36   59.18   13.76
   8   2 -36   36.60   13.96
   8  -2 -36   39.91   14.04
   8   2 -36   54.59   11.87
  -8   2  34   70.12   10.13
   8   2 -34   90.88   14.60
  -8  -2  34   83.78   15.41
  -8   2  34   72.84   14.41
   8   2 -34   48.10   14.12
   8  -2 -34   47.21   14.70
   8   2 -32   27.83    8.04
  -8   2  32   21.82    5.56
  -8  -2  32   32.58    9.15
  -8   2  32   37.73    9.78
   8   2 -32   15.34    8.38
   8  -2 -32    7.87    6.77
  -8   2  30  186.14   16.84
  -8   2  30  216.01   22.98
  -8  -2  30  204.03   22.68
   8   2 -30  164.43   22.57
   8  -2 -30  177.51   23.85
   8   2 -30  202.87   21.38
  -8   2  28  123.62   13.17
  -8   2  28  167.28   18.95
  -8  -2  28  172.20   19.38
   8   2 -28  117.96   17.97
   8  -2 -28  106.41   17.42
   8   2 -28  155.22   17.79
  -8   2  26  183.59   16.99
   8   2 -26  264.87   22.97
  -8   2  26  261.22   23.54
  -8  -2  26  255.37   23.48
   8   2 -26  203.01   23.42
   8  -2 -26  216.73   24.03
  -8   2  24  732.94   44.44
   8   2 -24  837.57   50.38
  -8  -2  24  805.16   43.41
   8  -2 -24  706.30   50.77
   8   2 -24  772.07   51.54
  -8   2  24  762.43   47.47
  -8  -2  24  730.92   46.77
  -8   2  24  923.45   51.61
  -8  -2  24  914.85   51.82
  -8   2  22   69.62   10.22
  -8  -2  22   78.80   10.78
  -8   2  22   87.20   12.09
  -8  -2  22  105.71   13.09
  -8   2  22   94.32   11.01
  -8  -2  22   84.52    9.38
   8   2 -22  102.49   12.72
  -8  -2  22  105.40   12.54
  -8   2  22  111.20   12.67
   8   2 -22   84.10   12.78
   8  -2 -22  101.95   14.08
  -8  -2  20   97.72   11.39
  -8   2  20  110.12   12.97
  -8  -2  20  102.23   12.64
  -8   2  20   95.06   11.46
  -8  -2  20  108.70   10.51
   8   2 -20  104.55   12.63
   8  -2 -20   94.79    9.25
  -8   2  20  112.35   12.33
  -8  -2  20  105.75   12.20
   8  -2 -20   97.51   13.07
   8   2 -20  103.17   13.45
   8   2 -18  499.13   31.50
   8  -2 -18  443.06   26.62
  -8  -2  18  450.07   27.94
  -8   2  18  509.57   30.63
  -8  -2  18  498.12   30.64
   8   2 -18  429.91   31.19
   8  -2 -18  394.53   30.60
  -8  -2  18  425.56   28.88
  -8   2  18  436.96   29.33
  -8   2  18  548.36   32.22
  -8  -2  18  502.37   31.69
   8  -2 -16  208.59   14.62
   8   2 -16  214.78   17.39
  -8   2  16  185.38   11.93
  -8  -2  16  217.32   15.68
   8  -2 -16  168.21   16.43
   8   2 -16  161.89   15.97
  -8  -2  16  213.78   16.69
  -8   2  16  226.19   16.88
  -8  -2  16  193.74   15.84
  -8   2  16  180.17   15.53
  -8   2  16  223.31   17.45
  -8  -2  16  210.99   17.27
  -8  -2  14    6.25    3.02
  -8   2  14    5.30    2.48
  -8  -2  14    3.64    2.21
  -8   2  14    5.92    2.48
   8   2 -14    3.80    2.65
  -8   2  14    4.36    1.69
   8  -2 -14    5.64    2.34
  -8  -2  14    7.68    1.92
  -8   2  14    3.91    1.46
  -8  -2  14    2.98    2.17
  -8   2  14    4.29    2.43
  -8  -2  14    7.15    2.74
   8   2 -14    4.48    2.05
   8  -2 -14    6.52    2.95
  -8  -2  12    7.81    2.63
  -8   2  12    6.07    2.35
  -8   2  12    9.25    2.87
  -8  -2  12    9.49    2.94
  -8   2  12    9.21    2.24
   8   2 -12   16.48    3.95
   8  -2 -12   12.39    3.03
  -8   2  12    9.84    2.20
  -8  -2  12    8.87    1.98
  -8   2  12   10.55    3.08
  -8  -2  12   11.53    3.25
  -8  -2  12    6.05    2.10
   8  -2 -12    7.46    2.11
  -8   2  12    9.40    2.86
  -8  -2  12   15.90    3.55
   8  -2 -12    7.31    2.65
   8   2 -12   14.91    3.66
   8   2 -10 1261.81   61.03
   8  -2 -10 1176.65   60.91
   8   2 -10 1282.42   61.83
   8  -2 -10 1288.92   60.80
  -8  -2  10 1382.37   62.34
  -8  -2  10 1159.18   57.79
  -8   2  10 1185.72   60.61
  -8  -2  10 1368.79   61.69
   8  -2 -10 1235.33   58.58
  -8  -2  10 1166.84   58.54
   8   2 -10 1209.51   59.53
   8   2 -10 1133.80   60.89
  -8   2  10 1238.03   60.37
   8  -2 -10 1152.34   61.06
  -8  -2  10 1231.40   60.46
  -8   2  10 1210.33   60.66
  -8  -2  10 1226.31   61.05
   8  -2  -8   24.70    4.13
  -8  -2   8   31.73    4.79
   8   2  -8   27.32    4.54
  -8  -2   8   27.17    3.64
  -8  -2   8   25.96    3.70
   8   2  -8   24.73    3.81
   8  -2  -8   23.26    3.37
   8   2  -8   28.79    4.41
   8  -2  -8   22.99    3.87
   8  -2  -8   23.45    4.00
   8   2  -8   22.24    3.84
  -8  -2   8   18.88    3.47
   8   2  -8   22.03    3.89
   8  -2  -8   27.34    4.30
  -8   2   8   21.63    3.65
  -8  -2   8   28.41    4.60
  -8   2   8   16.16    3.66
   8  -2  -6 1223.17   59.25
  -8  -2   6 1282.89   59.33
  -8  -2   6 1144.47   58.20
   8   2  -6 1248.45   58.92
  -8  -2   6 1197.36   59.35
  -8   2   6 1169.40   58.43
   8  -2  -6 1172.11   58.44
   8   2  -6 1250.21   58.85
   8   2  -6 1195.08   57.84
  -8  -2   6 1317.46   58.23
   8  -2  -6 1163.23   58.39
   8   2  -6 1126.64   58.15
  -8   2   6 1187.75   57.66
  -8  -2   6 1198.64   57.88
   8  -2  -6 1157.27   58.05
   8   2  -6 1146.90   57.90
  -8  -2   4 2654.65  120.92
   8  -2  -4 2658.61  121.94
  -8  -2   4 2757.49  121.72
   8  -2  -4 2624.94  122.30
  -8  -2   4 2773.06  122.34
  -8   2   4 2503.55  121.20
  -8   2   4 2652.26  120.69
   8  -2  -4 2517.56  121.23
  -8  -2   4 2483.21  120.59
   8   2  -4 2747.42  121.36
  -8  -2   4 2838.94  121.67
  -8  -2   4 2510.96  121.23
  -8   2   4 2604.16  120.14
   8   2  -4 2516.43  120.82
  -8   2   4 2663.23  120.50
  -8  -2   4 2625.69  120.51
   8  -2  -4 2677.77  121.25
   8  -2  -4 2578.82  120.74
   8   2  -4 2674.81  120.61
  -8   2   2  262.73   15.91
  -8  -2   2  263.97   15.94
   8  -2  -2  259.30   15.87
   8  -2  -2  287.61   17.16
   8   2  -2  250.83   15.85
   8   2  -2  276.75   17.08
  -8  -2   2  250.57   16.69
   8  -2  -2  259.72   16.87
  -8   2   2  248.46   15.91
  -8  -2   2  264.37   15.79
   8  -2  -2  254.17   16.58
  -8  -2   2  271.84   15.98
  -8   2   2  261.35   15.67
   8   2  -2  231.84   21.86
  -8  -2   2  257.93   16.38
  -8  -2   2  266.00   16.48
   8  -2  -2  267.32   15.98
   8   2  -2  247.57   15.61
   8   2  -2  241.51   12.80
   8   2   0 2667.98  141.81
   8  -2   0 3025.25  142.97
  -8  -2   0 2968.94  141.44
  -8  -2   0 3107.97  142.80
   8  -2   0 3086.62  143.71
  -8   2   0 3013.20  141.91
  -8  -2   0 3350.60  144.25
  -8  -2   0 3176.34  143.32
   8   2   0 2938.56  152.84
   8   2   0 3275.79  142.25
   8  -2   0 3236.19  142.50
   8   2   0 3122.65  142.97
  -8   2   0 3352.77  142.58
  -8  -2   0 3355.92  142.54
   8  -2   0 3121.80  143.00
   8  -2   2  487.75   29.27
  -8  -2  -2  505.99   28.91
  -8   2  -2  518.91   28.46
   8  -2   2  543.53   30.07
  -8  -2  -2  623.74   31.23
   8   2   2  589.29   38.12
   8   2   2  495.69   28.41
   8  -2   2  504.25   28.95
  -8   2  -2  609.73   30.37
  -8   2  -2  604.75   29.97
  -8  -2  -2  497.66   29.19
  -8  -2  -2  630.85   30.44
  -8   2  -4   35.58    5.37
  -8  -2  -4   36.82    5.38
   8  -2   4   31.72    4.41
   8   2   4   34.64    4.35
   8  -2   4   31.80    4.58
   8  -2   4   38.33    5.24
  -8  -2  -4   39.21    5.65
   8   2   4   27.44    6.94
  -8  -2  -4   32.46    4.30
  -8   2  -4   30.23    4.18
  -8  -2  -6  783.32   41.83
  -8   2  -6  816.48   42.22
  -8   2  -6  766.48   37.64
   8  -2   6  744.58   37.85
   8   2   6  685.60   36.85
   8  -2   6  681.86   37.75
  -8  -2  -6  789.55   40.83
   8  -2   6  789.59   39.83
   8   2   6  872.64   48.07
  -8  -2  -6  675.67   37.19
  -8   2  -6  737.39   37.93
   8  -2   8  295.80   17.25
  -8   2  -8  293.62   17.25
   8   2   8  265.69   16.24
  -8  -2  -8  284.85   19.71
   8  -2   8  271.55   17.16
   8  -2   8  326.44   19.69
  -8  -2  -8  251.06   16.34
  -8   2  -8  279.49   17.75
  -8   2 -10   35.87    4.55
   8  -2  10   35.99    5.56
   8   2  10   34.76    7.38
  -8  -2 -10   29.33    5.56
  -8   2 -10   24.32    3.72
  -8   2 -10   26.13    4.47
   8   2  10   13.48    6.84
   8  -2  10   13.54    7.16
  -8  -2 -12   79.38    9.37
  -8   2 -12   98.61    8.00
   8   2  12   78.92    6.27
   8   2  12   94.46   12.87
  -8   2 -12   66.56   11.79
  -8   2 -12   71.04    6.83
   8  -2  12   65.55   13.73
   8   2  12   63.46   13.35
   8  -2  12   92.73    9.52
  -8  -2 -14  755.86   42.07
  -8   2 -14  854.30   38.21
   8  -2  14  803.39   39.02
   8   2  14  826.43   48.73
  -8   2 -14  554.62   44.70
  -8   2 -14  639.73   36.09
   8  -2  14  755.52   41.18
   8  -2  14  608.10   50.48
   8   2  14  619.51   50.46
   8   2  16  212.55   21.86
  -8   2 -16  201.36   19.94
   8  -2  16  256.99   16.39
   8  -2  16  218.63   17.47
   8  -2  16  211.65   25.33
   8   2  16  162.70   22.86
  -8  -2 -16  214.78   18.12
   8   2  18  761.93   48.95
   8  -2  18  606.44   50.03
   8   2  18  613.45   50.11
   8  -2  18  780.79   42.55
  -8  -2 -18  736.00   42.52
   8   2  20  548.58   40.00
   8  -2  20  466.82   41.73
   8   2  20  495.32   42.21
   8  -2  20  581.12   34.60
  -8  -2 -20  511.32   33.80
   8  -2  22  175.79   22.86
   8   2  22  147.25   21.17
   8  -2  22  162.94   15.85
   8   2  22  190.65   21.55
   8   2  24  504.98   40.07
   8  -2  24  549.26   34.39
  -8  -2 -24  468.91   40.49
  -8   2 -24  450.43   39.85
   8   2  26  500.82   40.85
  -8   2 -26  414.32   39.25
  -8  -2 -26  444.44   40.17
   8   2  28   -1.69    4.08
   8  -2  28    5.61    3.56
  -8   2 -28   -3.51    5.98
  -8  -2 -28    1.75    5.15
   8   2  30   85.10   16.50
   8  -2  30   92.60   12.53
  -8   2 -30   56.42   13.56
  -8  -2 -30   65.26   14.20
   8   2  32   30.92   10.60
   8  -2  32   58.58   10.30
  -8   2 -32   41.39   12.36
  -8  -2 -32   48.74   13.31
   8   2  34   29.83   11.26
   8  -2  34   42.69    8.96
  -8   2 -34   29.26   10.84
  -8  -2 -34   15.57    9.46
   8   2  36    9.06    7.72
   8  -2  36    7.47    4.81
  -8   2 -36   -2.01    7.27
  -8  -2 -36    4.01    7.64
   8   2  38   95.93   20.04
  -8   3  37   89.34   12.59
   8   3 -35  323.65   30.22
  -8   3  35  225.88   21.48
  -8  -3  33   41.49   10.64
   8   3 -33   39.34   10.02
  -8   3  33   24.16    6.25
   8   3 -31   -1.38    3.71
  -8   3  31    0.86    2.94
   8  -3 -31    2.01    5.92
  -8  -3  31    1.38    4.41
   8   3 -29  299.90   26.84
  -8  -3  29  353.50   28.78
   8  -3 -29  197.55   26.44
  -8   3  29  223.73   20.33
   8   3 -27  115.09   15.40
  -8   3  27   83.21   11.13
  -8   3  27  107.83   14.78
  -8  -3  27  110.12   14.95
   8  -3 -27   85.27   15.75
   8   3 -27   88.45   15.80
   8   3 -25  362.90   28.42
  -8  -3  25  316.53   22.40
  -8   3  25  283.95   23.05
  -8   3  25  365.85   27.88
  -8  -3  25  358.46   28.04
   8   3 -25  262.36   27.68
   8  -3 -25  294.17   29.26
   8   3 -23  641.10   39.26
  -8  -3  23  550.84   32.48
  -8   3  23  489.83   33.30
  -8   3  23  566.91   36.59
  -8  -3  23  543.71   36.67
   8  -3 -23  484.28   38.71
   8   3 -23  385.96   35.63
   8   3 -21  413.23   29.56
  -8   3  21  343.22   26.43
   8   3 -21  324.35   28.61
   8  -3 -21  355.44   29.91
  -8   3  21  407.62   28.36
  -8  -3  21  371.94   27.83
  -8  -3  21  387.27   25.36
  -8  -3  19 1614.07   79.79
   8   3 -19 1728.62   84.60
   8  -3 -19 1532.52   77.64
   8  -3 -19 1701.22   79.77
   8   3 -19 1358.69   82.72
   8  -3 -19 1425.89   83.80
  -8   3  19 1694.46   82.42
  -8  -3  19 1592.83   82.22
  -8  -3  17  141.56   13.65
  -8   3  17  164.79   14.71
  -8  -3  17  150.28   14.45
   8   3 -17  168.12   15.95
  -8  -3  17  186.75   15.71
   8  -3 -17  146.19   12.75
  -8  -3  17  153.11   13.73
   8  -3 -17  167.21   13.53
  -8  -3  17  136.94   13.38
   8   3 -17  132.54   14.75
   8  -3 -17  143.82   15.50
   8   3 -15  206.34   17.32
   8  -3 -15  182.10   14.66
  -8  -3  15  216.57   16.90
  -8   3  15  153.89   12.33
  -8  -3  15  215.19   16.44
  -8   3  15  197.28   16.07
   8  -3 -15  218.53   15.38
   8  -3 -15  192.46   17.20
  -8  -3  15  196.56   15.41
   8   3 -15  168.48   16.05
  -8  -3  15  183.31   15.24
  -8   3  15  202.69   16.01
  -8  -3  15  198.91   16.06
   8   3 -13  453.73   28.60
   8  -3 -13  462.76   28.46
   8   3 -13  524.16   31.14
  -8  -3  13  539.06   30.65
   8  -3 -13  519.81   29.03
  -8  -3  13  433.00   25.79
  -8   3  13  453.61   26.15
  -8   3  13  474.45   29.12
  -8  -3  13  568.34   30.90
   8  -3 -13  490.73   28.16
   8   3 -13  464.22   28.60
   8   3 -13  433.36   29.10
  -8  -3  13  489.13   28.37
   8  -3 -13  420.40   29.14
  -8  -3  13  452.37   27.95
  -8   3  13  511.38   28.88
  -8  -3  13  494.74   28.98
   8   3 -11  729.13   37.96
   8  -3 -11  654.91   37.12
   8   3 -11  713.48   39.42
  -8  -3  11  755.41   39.63
   8  -3 -11  723.03   38.31
  -8   3  11  672.05   35.88
  -8  -3  11  654.55   35.67
  -8  -3  11  705.63   39.21
  -8   3  11  676.82   38.28
   8   3 -11  702.27   38.09
   8  -3 -11  707.90   37.39
   8   3 -11  643.31   37.72
   8  -3 -11  651.45   37.99
  -8  -3  11  736.50   37.26
  -8   3  11  717.42   36.83
  -8  -3  11  623.41   36.39
  -8   3  11  675.19   37.01
   8  -3  -9    2.47    1.21
   8   3  -9   -0.42    1.14
   8   3  -9    1.07    1.44
  -8  -3   9    2.68    2.04
   8  -3  -9    1.02    1.38
  -8   3   9    1.14    1.44
  -8  -3   9    1.15    1.38
  -8   3   9    2.01    1.71
   8  -3  -9    1.36    1.22
   8   3  -9    0.97    1.65
   8  -3  -9    0.93    0.79
   8   3  -9    1.35    1.09
  -8   3   9    2.17    1.57
  -8  -3   9    2.25    1.50
  -8  -3   9    6.77    2.72
   8  -3  -7   61.58    7.36
  -8  -3   7   57.18    7.03
   8   3  -7   53.45    6.63
  -8  -3   7   62.27    4.90
  -8  -3   7   48.75    6.07
  -8   3   7   47.04    6.37
  -8  -3   7   53.68    7.11
   8   3  -7   54.05    6.71
   8   3  -7   46.69    5.74
  -8   3   7   52.28    5.61
   8  -3  -7   55.65    6.21
  -8  -3   7   48.59    5.55
   8   3  -7   49.71    5.88
   8  -3  -7   45.49    5.68
   8   3  -5 2876.55  125.66
   8  -3  -5 2678.35  124.44
   8  -3  -5 2364.11  124.39
   8   3  -5 2716.08  124.61
  -8  -3   5 2934.87  127.54
   8  -3  -5 2851.82  127.98
   8   3  -5 2749.84  125.87
  -8  -3   5 2829.08  123.12
  -8  -3   5 2624.56  126.13
  -8   3   5 2738.38  126.35
  -8  -3   5 2902.10  128.25
   8   3  -5 2166.16  131.07
   8   3  -5 2759.20  126.92
  -8   3   5 2823.29  126.45
   8  -3  -5 2751.33  124.81
   8   3  -5 2609.38  124.63
   8  -3  -5 2752.71  124.45
   8   3  -5 2648.69  124.31
   8  -3  -3  240.82   15.16
   8   3  -3  259.03   15.55
   8   3  -3  211.63   16.94
   8  -3  -3  244.56   17.28
  -8  -3   3  258.16   14.93
  -8  -3   3  244.85   16.63
   8  -3  -3  189.64   16.89
  -8   3   3  231.57   16.10
   8  -3  -3  236.11   17.34
  -8   3   3  244.58   16.45
  -8  -3   3  233.52   17.29
   8   3  -3  254.88   22.05
   8   3  -3  242.23   14.93
   8  -3  -3  243.53   15.05
  -8  -3   3  246.88   17.49
   8  -3  -3  252.70   14.96
   8   3  -3  238.41   14.69
  -8  -3   1  243.42   15.17
  -8   3   1  249.19   15.28
   8   3  -1  242.16   17.69
   8  -3  -1  268.29   17.95
   8  -3  -1  242.40   18.31
  -8  -3   1  258.43   17.41
  -8  -3   1  259.78   16.00
   8   3  -1  241.00   13.41
   8  -3  -1  259.26   18.07
  -8   3   1  247.73   16.51
  -8  -3   1  253.09   18.13
  -8   3   1  249.20   17.16
   8   3  -1  300.47   22.79
   8  -3  -1  263.46   15.53
   8   3  -1  249.75   15.21
  -8  -3   1  261.05   18.08
  -8   3  -1  582.38   29.52
  -8  -3  -1  560.87   29.22
   8   3   1  517.44   31.28
  -8  -3  -1  571.52   28.90
   8  -3   1  580.94   31.80
  -8   3  -1  540.27   31.85
   8  -3   1  471.22   31.57
  -8  -3  -1  566.45   31.62
  -8  -3  -1  529.45   30.12
   8   3   1  522.97   31.04
  -8   3  -1  543.27   30.12
   8   3   1  607.21   31.71
   8  -3   1  563.37   32.09
  -8  -3  -1  557.21   32.50
  -8   3  -1  570.55   31.85
   8   3   1  665.18   37.98
   8  -3   1  543.87   29.11
   8   3   1  562.78   29.16
  -8  -3  -1  518.32   31.48
[truncated: 459,754 more chars]
