# Supplementary material for: Crystal structure and characterization of a new lanthanide coordination polymer, [Pr2(pydc)(phth)2(H2O)3]·H2O
Source: Acta Crystallogr E Crystallogr Commun. 2024 Jan 31;80(Pt 2):228–31. doi: 10.1107/S2056989024000872 (PMC10848983; doi:10.1107/S2056989024000872)
Supplement: Supplementary file 2 [file e-80-00228-Isup3.hkl]

data_I                                                                          
_shelx_title ' ms01as260520_a.res in I2/a'                                      
_shelx_refln_list_code          4                                               
_shelx_F_calc_maximum      924.14                                               
_exptl_crystal_F_000      3280.00                                               
_reflns_d_resolution_high  0.7720                                               
                                                                                
loop_                                                                           
 _space_group_symop_operation_xyz                                               
 'x, y, z'                                                                      
 '-x+1/2, y, -z'                                                                
 'x+1/2, y+1/2, z+1/2'                                                          
 '-x+1, y+1/2, -z+1/2'                                                          
 '-x, -y, -z'                                                                   
 'x-1/2, -y, z'                                                                 
 '-x+1/2, -y+1/2, -z+1/2'                                                       
 'x, -y+1/2, z+1/2'                                                             
                                                                                
_cell_length_a    27.4898                                                       
_cell_length_b     5.9436                                                       
_cell_length_c    32.0473                                                       
_cell_angle_alpha  90.000                                                       
_cell_angle_beta   93.854                                                       
_cell_angle_gamma  90.000                                                       
                                                                                
_shelx_F_squared_multiplier     1.000                                           
                                                                                
loop_                                                                           
 _refln_index_h                                                                 
 _refln_index_k                                                                 
 _refln_index_l                                                                 
 _refln_F_squared_calc                                                          
 _refln_F_squared_meas                                                          
 _refln_F_squared_sigma                                                         
 _refln_observed_status                                                         
   4   0   0      73832.84      81897.27      1109.46 o                         
   6   0   0     399107.56     404314.75      8052.39 o                         
   8   0   0       6901.32       8356.03       284.79 o                         
  10   0   0      90171.76      87696.23      1921.99 o                         
  12   0   0     126058.87     128077.52      4269.62 o                         
  14   0   0      32444.33      36182.11       956.03 o                         
  16   0   0     130000.59     130441.41      2863.71 o                         
  18   0   0      79862.41      80202.40      1907.60 o                         
  20   0   0       1921.20       2027.87       187.08 o                         
  22   0   0     146362.42     142483.16      4665.98 o                         
  24   0   0      26056.48      27923.17      1489.91 o                         
  26   0   0        943.77       1068.33       407.92 o                         
  28   0   0      48629.31      51152.67      3646.83 o                         
  30   0   0      13938.51      13722.56      1676.66 o                         
  32   0   0          2.43       -123.09       443.43 o                         
  34   0   0      13772.74      12685.79      1743.72 o                         
   1   1   0      17742.15      18541.97       304.81 o                         
   3   1   0     246750.95     254390.17      2740.24 o                         
   5   1   0      61008.53      63289.39      1166.94 o                         
   7   1   0      86955.55      90226.43      1324.55 o                         
   9   1   0      74005.13      70744.47      1101.67 o                         
  11   1   0      13579.08      14767.62       340.61 o                         
  13   1   0      30345.36      28854.04       611.26 o                         
  15   1   0      75612.78      75653.98      1346.17 o                         
  17   1   0         86.18        181.36        46.55 o                         
  19   1   0      63341.61      61089.08      1630.90 o                         
  21   1   0       7285.32       7159.91       306.30 o                         
  23   1   0         17.37        138.16       100.23 o                         
  25   1   0      25021.73      26505.48      1251.42 o                         
  27   1   0        801.85        842.89       238.67 o                         
  29   1   0         51.79        451.00       294.10 o                         
  31   1   0       5352.45       5848.35       777.73 o                         
  33   1   0       3658.39       3171.74       664.28 o                         
   0   2   0      26719.35      27098.27       945.29 o                         
   2   2   0       1708.05       1399.11        58.64 o                         
   4   2   0     163284.45     174295.78      2156.07 o                         
   6   2   0      10153.34      10630.25       182.36 o                         
   8   2   0     242547.94     247058.58      2935.80 o                         
  10   2   0      14317.67      14098.48       280.03 o                         
  12   2   0         62.02        114.40        28.75 o                         
  14   2   0      33990.14      33235.76       628.28 o                         
  16   2   0       5212.14       6019.28       247.64 o                         
  18   2   0      11633.49      12108.02       392.35 o                         
  20   2   0      35586.21      35819.79      1105.08 o                         
  22   2   0       8652.35       8619.24       642.65 o                         
  24   2   0       3619.00       3452.52       410.23 o                         
  26   2   0       5108.04       4274.01       476.50 o                         
  28   2   0       2315.42       2398.84       384.58 o                         
  30   2   0       4874.21       5125.41       584.90 o                         
  32   2   0          5.72       -144.07       274.17 o                         
   1   3   0       5338.60       5452.13       161.78 o                         
   3   3   0      83835.88      81348.16       986.60 o                         
   5   3   0       9305.80       8047.44       153.71 o                         
   7   3   0       1778.93       1739.72        74.92 o                         
   9   3   0      31593.33      30715.33       487.43 o                         
  11   3   0      74964.28      71584.48      1014.42 o                         
  13   3   0      15859.77      15790.91       385.88 o                         
  15   3   0      19973.84      20259.95       600.34 o                         
  17   3   0      10112.38       9886.95       610.92 o                         
  19   3   0      41452.47      42375.23      1212.12 o                         
  21   3   0        601.65        613.10       159.82 o                         
  23   3   0       6612.85       6762.36       470.00 o                         
  25   3   0      38687.95      38938.67      1385.98 o                         
  27   3   0      12082.84      13245.35      1217.85 o                         
  29   3   0        242.77        490.77       373.99 o                         
  31   3   0       8669.79       9180.99      1300.30 o                         
   0   4   0      13443.27      12929.08       426.82 o                         
   2   4   0      60751.26      62581.91      1075.76 o                         
   4   4   0      57071.47      57432.51       968.32 o                         
   6   4   0      51718.26      50573.31       809.56 o                         
   8   4   0       6640.88       6170.86       223.52 o                         
  10   4   0      30262.37      29005.47       682.54 o                         
  12   4   0       7720.83       7443.09       281.22 o                         
  14   4   0      15602.84      15294.75       607.01 o                         
  16   4   0       3333.26       3772.78       337.21 o                         
  18   4   0      10183.53      10301.22       560.28 o                         
  20   4   0       7863.59       7623.38       562.57 o                         
  22   4   0       8415.33       8309.23       597.98 o                         
  24   4   0       4309.33       4392.77       550.80 o                         
  26   4   0       1817.89       2683.44       707.75 o                         
  28   4   0         18.22        104.94       282.47 o                         
   1   5   0      96319.66      94803.91      2570.63 o                         
   3   5   0        216.34        250.52       147.15 o                         
   5   5   0     155616.64     145783.14      7080.23 o                         
   7   5   0      52737.68      51595.02      2276.78 o                         
   9   5   0        514.18        365.80       109.10 o                         
  11   5   0     126701.17     120269.70      2832.44 o                         
  13   5   0       3053.44       2552.90       228.78 o                         
  15   5   0        916.99        880.25       159.45 o                         
  17   5   0      66495.98      64475.01      1746.06 o                         
  19   5   0       4219.71       3502.85       340.96 o                         
  21   5   0       8165.85       7267.05       505.16 o                         
  23   5   0      20935.39      22056.81      1424.27 o                         
  25   5   0       3736.50       3604.22       822.94 o                         
   0   6   0       1933.80       1689.61       349.62 o                         
   2   6   0      74766.24      74124.12      2194.58 o                         
   4   6   0      59293.13      59103.16      2140.88 o                         
   6   6   0       2386.74       2559.23       349.55 o                         
   8   6   0      49489.34      48966.79      1961.71 o                         
  10   6   0      16184.70      16399.26      1101.03 o                         
  12   6   0       1484.36       1814.11       400.81 o                         
  14   6   0      84713.38      78129.22      3492.17 o                         
  16   6   0       1275.18       1320.54       268.26 o                         
  18   6   0       5903.82       6574.79       565.64 o                         
  20   6   0      34420.50      31751.39      1804.83 o                         
   1   7   0       5413.67       4921.58       445.52 o                         
   3   7   0      19267.46      19435.42       926.73 o                         
   5   7   0       1233.72        937.18       214.65 o                         
   7   7   0       2568.96       2190.12       358.58 o                         
   9   7   0      14067.87      15003.37      1135.49 o                         
  11   7   0       2314.31       2509.07       646.20 o                         
 -34   1   1       1594.62        829.12       470.96 o                         
 -32   1   1       4424.00       3327.98       654.78 o                         
 -30   1   1      21648.97      22417.66      1567.67 o                         
 -28   1   1      13939.75      13934.53       890.53 o                         
 -26   1   1      24004.36      25128.06      1229.55 o                         
 -24   1   1      26821.91      26758.36      1231.69 o                         
 -22   1   1       6819.65       6586.70       352.39 o                         
 -20   1   1      60543.43      61552.08      1716.66 o                         
 -18   1   1        435.74        642.00        72.15 o                         
 -16   1   1      57871.99      57327.69       972.30 o                         
 -14   1   1     163375.23     168313.97      3668.13 o                         
 -12   1   1       6780.70       6595.89       194.72 o                         
 -10   1   1      93827.02     101128.45      1493.58 o                         
  -8   1   1      95253.97      96679.45      1382.74 o                         
  -6   1   1      73319.26      72993.36       952.72 o                         
  -4   1   1       8020.41       8723.55       136.13 o                         
  -2   1   1       7268.49       6352.81        78.32 o                         
   0   1   1     121499.36     128342.78      1609.94 o                         
   2   1   1      17688.29      16593.82       231.81 o                         
   4   1   1       3194.06       4150.13       138.83 o                         
   6   1   1     106584.62     109755.57      3034.62 o                         
   8   1   1      31465.20      32374.55       618.19 o                         
  10   1   1     122953.76     126010.90      1868.59 o                         
  12   1   1     258018.12     264745.97      3766.80 o                         
  14   1   1      31086.46      31887.03       620.94 o                         
  16   1   1      80014.83      78309.73      1388.88 o                         
  18   1   1      13048.62      12330.62       402.13 o                         
  20   1   1      15089.01      16157.73       525.25 o                         
  22   1   1     126420.93     123288.93      3818.74 o                         
  24   1   1       7206.76       7136.67       567.89 o                         
  26   1   1         16.17        192.97       140.63 o                         
  28   1   1      70817.41      73693.64      2662.60 o                         
  30   1   1        807.55        982.87       351.51 o                         
  32   1   1        755.31        432.63       418.46 o                         
  34   1   1      28387.87      26318.28      1863.15 o                         
 -33   2   1      36280.66      36327.30      2175.85 o                         
 -31   2   1          2.87        209.78       228.35 o                         
 -29   2   1       9096.00       8312.95       705.17 o                         
 -27   2   1      17261.19      18277.51      1044.83 o                         
 -25   2   1        845.53        846.29       228.78 o                         
 -23   2   1      34784.38      36146.32      1503.91 o                         
 -21   2   1      21200.56      20440.96       620.02 o                         
 -19   2   1        226.88        269.40        65.99 o                         
 -17   2   1     133375.62     133480.19      2935.66 o                         
 -15   2   1      13665.82      14326.29       349.65 o                         
 -13   2   1       3873.01       4230.47       147.60 o                         
 -11   2   1      78209.62      80479.59      1048.39 o                         
  -9   2   1      37888.97      37414.38       523.35 o                         
  -7   2   1      22190.92      23719.93       366.56 o                         
  -5   2   1        163.85        319.91        25.44 o                         
  -3   2   1     227358.62     227239.86      2635.70 o                         
  -1   2   1        366.05        390.29        30.57 o                         
   1   2   1      12153.57      12070.57       210.98 o                         
   3   2   1      64910.25      60451.16       766.64 o                         
   5   2   1        993.43        985.12        48.96 o                         
   7   2   1       2750.46       2429.59        89.26 o                         
   9   2   1     117894.74     116779.83      1906.56 o                         
  11   2   1       1680.87       1907.64       120.43 o                         
  13   2   1      89842.22      87704.30      2278.21 o                         
  15   2   1     124135.38     129057.11      2331.14 o                         
  17   2   1       3157.97       3444.48       214.90 o                         
  19   2   1     109322.98     110318.50      3196.08 o                         
  21   2   1      51769.52      51720.09      1366.74 o                         
  23   2   1         75.59        244.50       142.74 o                         
  25   2   1      66956.68      66319.45      2392.59 o                         
  27   2   1       7486.74       8309.96       682.70 o                         
  29   2   1       5499.31       4613.18       538.02 o                         
  31   2   1      54151.70      49350.71      2075.28 o                         
  33   2   1       2679.85       1546.66       511.80 o                         
 -32   3   1      10217.00      10369.24      1405.24 o                         
 -30   3   1       5451.02       4898.21       942.08 o                         
 -28   3   1      31380.54      30168.72      1771.30 o                         
 -26   3   1       2733.84       2555.22       362.96 o                         
 -24   3   1       2062.94       2456.36       293.89 o                         
 -22   3   1      22686.77      23691.01       955.35 o                         
 -20   3   1        613.14        729.98       158.57 o                         
 -18   3   1      24312.12      24598.82       739.30 o                         
 -16   3   1      17172.92      15817.33       477.20 o                         
 -14   3   1          9.96         17.74        33.60 o                         
 -12   3   1       7607.60       7330.94       195.56 o                         
 -10   3   1        627.10        531.92        48.47 o                         
  -8   3   1      20679.30      20053.04       329.62 o                         
  -6   3   1       3029.61       3311.63        97.77 o                         
  -4   3   1       3957.78       3782.74        91.34 o                         
  -2   3   1      37764.74      40034.44       596.37 o                         
   0   3   1      61516.88      68024.14      1096.66 o                         
   2   3   1      60765.46      62351.47       826.92 o                         
   4   3   1      32458.51      31393.53       406.21 o                         
   6   3   1       9695.63       9333.19       186.33 o                         
   8   3   1      48008.36      43962.43       561.93 o                         
  10   3   1      28234.24      27376.33       466.18 o                         
  12   3   1       6230.74       6267.94       186.52 o                         
  14   3   1      77165.52      77182.52      1347.49 o                         
  16   3   1      71465.74      68890.32      1479.55 o                         
  18   3   1      48251.27      47527.69      1290.14 o                         
  20   3   1     139964.83     143570.61      3651.95 o                         
  22   3   1       9322.67      10300.46       649.35 o                         
  24   3   1      36613.16      35419.22      1286.49 o                         
  26   3   1      38068.56      38711.45      2048.02 o                         
  28   3   1       6071.91       6359.08       743.50 o                         
  30   3   1      19424.98      20284.01      1993.05 o                         
 -29   4   1       3962.68       3854.34       890.80 o                         
 -27   4   1        206.85        203.57       274.58 o                         
 -25   4   1      56697.43      58415.15      2630.11 o                         
 -23   4   1        741.36        572.05       221.69 o                         
 -21   4   1       3054.57       3018.60       355.13 o                         
 -19   4   1      64772.73      62002.32      2152.28 o                         
 -17   4   1      28246.09      27567.99      1024.22 o                         
 -15   4   1       9634.46      10026.31       593.68 o                         
 -13   4   1      35062.37      33742.62       922.60 o                         
 -11   4   1      37970.16      37370.36       921.97 o                         
  -9   4   1      33536.89      32749.10       892.26 o                         
  -7   4   1       1762.54       1547.99       103.97 o                         
  -5   4   1      78832.80      79417.80      1543.22 o                         
  -3   4   1      42626.29      45334.54       797.72 o                         
  -1   4   1      17461.17      17816.26       397.79 o                         
   1   4   1      74375.30      76381.48      1148.96 o                         
   3   4   1      52435.33      54461.76       922.16 o                         
   5   4   1     101169.27     101850.23      1436.70 o                         
   7   4   1       9915.68      10440.21       287.08 o                         
   9   4   1       4616.51       4741.41       211.65 o                         
  11   4   1     125803.09     123753.95      3005.28 o                         
  13   4   1         57.29         59.85        53.69 o                         
  15   4   1       5101.50       5187.55       375.99 o                         
  17   4   1     133910.69     128061.91      3342.85 o                         
  19   4   1       4794.25       4618.08       365.63 o                         
  21   4   1      16509.85      16559.73      1360.61 o                         
  23   4   1      50835.29      51573.00      2352.64 o                         
  25   4   1        278.69         97.84       262.74 o                         
  27   4   1      19988.90      18385.64      1899.16 o                         
 -24   5   1         11.30       -102.57       371.63 o                         
 -22   5   1       9056.33       9253.84       580.39 o                         
 -20   5   1       2192.54       2403.04       292.30 o                         
 -18   5   1        350.50        490.26       137.36 o                         
 -16   5   1        185.07        355.17       128.81 o                         
 -14   5   1        565.74        539.63       175.57 o                         
 -12   5   1       1051.58       1147.21       195.45 o                         
 -10   5   1       1200.60       1320.36       209.81 o                         
  -8   5   1       5551.62       5442.43       347.31 o                         
  -6   5   1       9609.43       8854.35       624.21 o                         
  -4   5   1        283.05        519.96       232.63 o                         
  -2   5   1       8644.48       7968.42       985.48 o                         
   0   5   1       1512.74       1315.66       229.82 o                         
   2   5   1       4734.52       5123.30       433.05 o                         
   4   5   1       3332.82       2939.09       339.98 o                         
   6   5   1         17.52         80.57       105.02 o                         
   8   5   1      17555.09      17305.19       677.58 o                         
  10   5   1       1931.02       2030.77       201.05 o                         
  12   5   1        625.25        575.23       120.34 o                         
  14   5   1       6500.41       6455.55       401.26 o                         
  16   5   1          8.83        122.11        99.98 o                         
  18   5   1         87.99        108.32       105.52 o                         
  20   5   1      11540.19      11370.36       634.23 o                         
  22   5   1       1223.91       1408.42       364.25 o                         
  24   5   1       4550.80       5402.39      1013.10 o                         
 -21   6   1        311.08        274.52       211.04 o                         
 -19   6   1       9166.52       8003.10       626.23 o                         
 -17   6   1       6347.92       6376.25       656.91 o                         
 -15   6   1       1501.59       1428.70       369.76 o                         
 -13   6   1      15409.58      14866.26      1056.43 o                         
 -11   6   1       7343.42       6602.03       554.08 o                         
  -9   6   1       4241.88       4539.49       450.38 o                         
  -7   6   1       1238.96        980.32       304.55 o                         
  -5   6   1      35456.02      34757.91      1466.49 o                         
  -3   6   1       2001.15       2518.67       298.62 o                         
  -1   6   1      10839.78      10914.31       718.16 o                         
   1   6   1       6092.47       6900.52       483.87 o                         
   3   6   1      11647.61      12041.00       657.41 o                         
   5   6   1      15160.43      15138.00       869.44 o                         
   7   6   1        496.56        540.15       191.66 o                         
   9   6   1       8874.22       8136.74       575.80 o                         
  11   6   1      10668.10      10492.51       690.89 o                         
  13   6   1        921.47        755.98       214.05 o                         
  15   6   1       2174.59       2785.47       364.96 o                         
  17   6   1      21700.07      21552.13      1525.68 o                         
  19   6   1         10.14        181.35       158.34 o                         
 -10   7   1       2638.85       2646.55       479.67 o                         
  -8   7   1      15999.50      14741.75      1280.66 o                         
  -6   7   1      10118.16      10062.33       937.27 o                         
  -4   7   1        167.56         62.17       167.05 o                         
  -2   7   1      16093.15      16388.83       835.13 o                         
   0   7   1       5550.61       5709.10       478.39 o                         
   2   7   1      21946.84      22066.71       996.98 o                         
   4   7   1      12579.92      13607.37       749.26 o                         
   6   7   1       2504.51       1998.45       294.02 o                         
   8   7   1      32929.15      31923.93      1452.93 o                         
  10   7   1       7463.55       6661.00       739.78 o                         
  12   7   1         72.60        -82.06       327.44 o                         
 -34   0   2        597.69        256.43       535.74 o                         
 -32   0   2       1700.72        845.82       483.67 o                         
 -30   0   2      80582.35      85000.65      5330.59 o                         
 -28   0   2       1392.83       1144.07       471.83 o                         
 -26   0   2      64559.54      65160.85      4191.25 o                         
 -24   0   2     168646.44     171432.28      6116.02 o                         
 -22   0   2      19315.42      19398.32       764.30 o                         
 -20   0   2     127546.20     125046.16      2813.54 o                         
 -18   0   2     111874.38     113696.83      2694.60 o                         
 -16   0   2        261.79        459.76        80.91 o                         
 -14   0   2     514685.59     525695.56     10608.03 o                         
 -12   0   2      19209.46      20639.74       548.50 o                         
 -10   0   2       6930.33       6976.45       246.79 o                         
  -8   0   2     120195.34     120166.28      2296.05 o                         
  -6   0   2      25232.54      25503.89       555.87 o                         
  -4   0   2      88467.94      78352.88      2939.06 o                         
  -2   0   2     854042.88     770018.31     19619.12 o                         
   2   0   2     484042.28     316452.84     14349.83 o                         
   4   0   2     192020.83     186337.42      5915.60 o                         
   6   0   2      27604.91      27507.79       854.63 o                         
   8   0   2     121918.05     125186.95      2932.84 o                         
  10   0   2       1002.08       1601.13       127.76 o                         
  12   0   2      35235.75      38904.95      1153.37 o                         
  14   0   2     268137.09     274355.81      9226.49 o                         
  16   0   2      25506.87      24163.26       749.39 o                         
  18   0   2      19832.46      21159.25       785.07 o                         
  20   0   2      28514.45      28009.39      1221.75 o                         
  22   0   2      43883.46      42160.60      1523.62 o                         
  24   0   2         77.09        321.22       183.05 o                         
  26   0   2         30.92         99.42       206.72 o                         
  28   0   2      50897.35      48768.27      3548.20 o                         
  30   0   2        179.28        581.50       371.63 o                         
  32   0   2       1169.92        624.11       452.11 o                         
  34   0   2      55814.31      54396.31      4103.67 o                         
 -33   1   2      11691.67      13510.87      1251.68 o                         
 -31   1   2       3413.79       3601.69       623.41 o                         
 -29   1   2      17011.28      16942.64      1312.10 o                         
 -27   1   2      27591.46      28456.38      1347.10 o                         
 -25   1   2      15732.60      15049.51       874.00 o                         
 -23   1   2      25837.57      25986.46      1012.33 o                         
 -21   1   2      85358.76      83151.34      2231.92 o                         
 -19   1   2      11256.16      11330.66       354.27 o                         
 -17   1   2      91757.19      89330.59      1458.86 o                         
 -15   1   2      27749.00      25988.47       529.68 o                         
 -13   1   2      50720.39      51921.80       883.78 o                         
 -11   1   2     145664.41     146998.88      2003.05 o                         
  -9   1   2      35537.38      34069.46       525.60 o                         
  -7   1   2      62193.73      61138.84       760.34 o                         
  -5   1   2     199724.31     196451.19      2340.25 o                         
  -3   1   2      56100.13      55314.22       546.31 o                         
  -1   1   2      96024.77      95313.34      1252.33 o                         
   1   1   2      63757.64      64821.44       767.32 o                         
   3   1   2      31814.39      33888.86       567.01 o                         
   5   1   2      16285.69      16429.68       332.76 o                         
   7   1   2      28538.90      27296.86      1160.53 o                         
   9   1   2        223.16        179.45        42.44 o                         
  11   1   2      16748.78      16170.48       388.22 o                         
  13   1   2       8375.95       9784.81       350.82 o                         
  15   1   2      25121.94      27668.90       612.30 o                         
  17   1   2       9462.84       9317.85       339.34 o                         
  19   1   2       2750.58       2689.98       182.25 o                         
  21   1   2       4594.21       4377.86       245.60 o                         
  23   1   2         18.09        184.39       127.71 o                         
  25   1   2       9700.46      10218.72       719.85 o                         
  27   1   2       2426.79       2296.03       389.98 o                         
  29   1   2        856.43        802.54       394.05 o                         
  31   1   2      17697.16      15045.48      1292.30 o                         
  33   1   2        855.21        759.72       452.61 o                         
 -32   2   2       6815.38       7194.16       908.47 o                         
 -30   2   2         91.36        210.98       183.84 o                         
 -28   2   2      10859.25      11657.95       818.10 o                         
 -26   2   2         88.51        224.02       156.50 o                         
 -24   2   2       5748.14       6096.01       530.64 o                         
 -22   2   2      75281.95      73106.34      2233.93 o                         
 -20   2   2       2278.34       2275.64       166.27 o                         
 -18   2   2      17548.46      17158.53       449.45 o                         
 -16   2   2      58460.26      55442.04       973.83 o                         
 -14   2   2       1696.09       1914.77        98.12 o                         
 -12   2   2      42538.59      42012.93       662.97 o                         
 -10   2   2      47007.49      44811.12       629.14 o                         
  -8   2   2      18710.84      20477.51       292.07 o                         
  -6   2   2     319222.09     325883.06      3362.73 o                         
  -4   2   2       8930.08       9547.78       134.18 o                         
  -2   2   2       6773.99       6046.50       103.72 o                         
   0   2   2      25477.55      24329.79       358.41 o                         
   2   2   2       6957.44       8132.76       149.51 o                         
   4   2   2      16696.17      15892.75       370.95 o                         
   6   2   2     223737.80     247199.72      3471.48 o                         
   8   2   2      43675.42      43581.76      1207.91 o                         
  10   2   2         37.28         95.36        29.89 o                         
  12   2   2      32395.60      32135.40       917.93 o                         
  14   2   2      18083.11      17867.66       429.86 o                         
  16   2   2       2684.80       2661.27       167.21 o                         
  18   2   2       1351.77       1301.46       143.09 o                         
  20   2   2      19119.66      20335.76       891.85 o                         
  22   2   2      15429.30      16092.74       893.00 o                         
  24   2   2        632.89        671.90       218.07 o                         
  26   2   2      25977.16      26121.79      1288.50 o                         
  28   2   2       3384.18       3128.04       434.98 o                         
  30   2   2       4887.28       4745.65       568.34 o                         
  32   2   2       3005.87       2213.90       429.17 o                         
 -31   3   2       7399.19       5191.72       968.91 o                         
 -29   3   2       1669.92       2126.40       633.58 o                         
 -27   3   2      13473.98      14493.93       871.26 o                         
 -25   3   2      25235.34      25493.94      1046.71 o                         
 -23   3   2      26382.82      25334.38      1016.75 o                         
 -21   3   2       1490.59       1443.63       213.41 o                         
 -19   3   2      26927.95      26331.93       978.57 o                         
 -17   3   2      40691.44      39436.36       875.36 o                         
 -15   3   2         16.26         15.89        41.23 o                         
 -13   3   2      24469.09      24300.80       453.21 o                         
 -11   3   2     127045.94     122732.32      1560.51 o                         
  -9   3   2      11156.38      10258.65       195.61 o                         
  -7   3   2        293.69        310.14        29.62 o                         
  -5   3   2     122682.28     120931.30      1365.94 o                         
  -3   3   2      63652.07      63987.85       757.48 o                         
  -1   3   2      16970.67      17726.56       321.51 o                         
   1   3   2      80347.10      83438.45      1089.18 o                         
   3   3   2     119288.62     126490.13      1597.23 o                         
   5   3   2      37423.80      36728.33       532.21 o                         
   7   3   2       7131.75       7364.13       171.21 o                         
   9   3   2      72359.02      74484.50       992.69 o                         
  11   3   2      89671.35      91414.70      1250.54 o                         
  13   3   2        831.57        833.55        72.72 o                         
  15   3   2      47867.28      47144.99      1011.23 o                         
  17   3   2      22243.73      21963.04      1149.26 o                         
  19   3   2       9118.89       9102.58       395.10 o                         
  21   3   2         82.13        406.02       134.53 o                         
  23   3   2      22971.02      22435.14       938.81 o                         
  25   3   2      23814.65      24892.53      1390.86 o                         
  27   3   2       3315.13       3719.72       973.25 o                         
  29   3   2       6684.27       9060.27      1257.69 o                         
  31   3   2      13590.33      12411.21      1559.09 o                         
 -28   4   2       7342.71       8110.29      1240.33 o                         
 -26   4   2       8351.63       8382.60       790.72 o                         
 -24   4   2      10297.24       9714.61      1396.56 o                         
 -22   4   2       8253.69       8098.26       740.05 o                         
 -20   4   2      50615.69      45607.58      1722.10 o                         
 -18   4   2      32959.36      32680.96      1172.67 o                         
 -16   4   2      20519.47      20128.91       830.15 o                         
 -14   4   2       3054.03       2814.84       237.12 o                         
 -12   4   2      19950.83      19948.28       613.74 o                         
 -10   4   2       8257.97       7664.75       297.55 o                         
  -8   4   2      26977.26      26171.10       679.62 o                         
  -6   4   2      20975.97      20103.33       468.20 o                         
  -4   4   2      32865.12      33358.19       605.23 o                         
  -2   4   2      12450.99      12624.15       307.58 o                         
   0   4   2      28469.91      30378.51       610.78 o                         
   2   4   2       7623.90       8019.01       231.76 o                         
   4   4   2      19006.27      20173.83       422.04 o                         
   6   4   2        333.30        428.61        57.37 o                         
   8   4   2      15760.07      15812.99       373.96 o                         
  10   4   2         32.23         83.03        52.95 o                         
  12   4   2        793.49        899.87        99.10 o                         
  14   4   2       1069.02        671.10       147.32 o                         
  16   4   2         41.14        145.35       114.85 o                         
  18   4   2       4810.42       4329.53       355.72 o                         
  20   4   2         90.87        121.91       115.19 o                         
  22   4   2       2632.61       2496.52       406.82 o                         
  24   4   2       1204.40       1047.81       460.79 o                         
  26   4   2       2544.59       3029.82       761.40 o                         
  28   4   2       4721.48       3923.77       864.76 o                         
 -25   5   2      63963.59      67288.03      4420.85 o                         
 -23   5   2       4144.87       3877.92       457.47 o                         
 -21   5   2       8296.21       9673.74       590.80 o                         
 -19   5   2      85372.56      79301.02      2644.06 o                         
 -17   5   2       6310.83       5867.88       496.83 o                         
 -15   5   2      61585.70      58655.24      2061.04 o                         
 -13   5   2      62265.63      57974.90      2035.12 o                         
 -11   5   2        722.34        688.55       161.39 o                         
  -9   5   2      66513.18      63101.05      2623.43 o                         
  -7   5   2      65480.28      61820.70      1856.61 o                         
  -5   5   2       4452.82       4385.75       412.01 o                         
  -3   5   2      81972.20      82903.62      3270.08 o                         
  -1   5   2      11667.32      12464.49       876.34 o                         
   1   5   2        421.17        481.36       136.11 o                         
   3   5   2     155356.50     152129.53      4435.12 o                         
   5   5   2        486.13        560.88       149.09 o                         
   7   5   2       6558.70       5877.25       360.00 o                         
   9   5   2      82334.67      79122.44      1818.57 o                         
  11   5   2      25034.12      24516.63       780.68 o                         
  13   5   2       4579.32       4108.06       339.24 o                         
  15   5   2      14031.76      13798.27       615.87 o                         
  17   5   2      17760.21      17766.35       727.13 o                         
  19   5   2       2946.33       2913.65       285.35 o                         
  21   5   2       1258.46       1432.39       359.72 o                         
  23   5   2      20286.70      22395.42      2116.93 o                         
  25   5   2       4083.22       4159.69       880.54 o                         
 -22   6   2      39166.29      38479.50      2776.55 o                         
 -20   6   2       4848.71       4478.49       474.06 o                         
 -18   6   2      12892.76      12026.16       780.43 o                         
 -16   6   2      57777.53      55108.37      2047.33 o                         
 -14   6   2       1130.87        919.78       243.57 o                         
 -12   6   2      41503.32      36655.48      2027.80 o                         
 -10   6   2      37445.41      35410.46      1488.27 o                         
  -8   6   2       4694.38       3674.07       509.38 o                         
  -6   6   2      27215.42      28692.68      1589.39 o                         
  -4   6   2      17633.75      17241.65      1844.32 o                         
  -2   6   2       4764.56       4724.91       393.39 o                         
   0   6   2      90993.48      91027.63      2574.52 o                         
   2   6   2       9414.04       9270.59       565.91 o                         
   4   6   2        403.21        429.88       141.30 o                         
   6   6   2      29200.51      29873.71      1316.76 o                         
   8   6   2        515.43        556.21       193.83 o                         
  10   6   2       3632.38       3624.37       395.79 o                         
  12   6   2       9213.54       8675.01       777.18 o                         
  14   6   2      20904.11      20039.25      1101.00 o                         
  16   6   2       1056.03       1031.30       196.72 o                         
  18   6   2       1648.52       1613.84       255.86 o                         
  20   6   2      10287.18      12320.48      1518.07 o                         
 -11   7   2      18196.71      17496.36      1241.82 o                         
  -9   7   2       2926.06       3022.09       513.18 o                         
  -7   7   2       4393.36       4384.13       507.05 o                         
  -5   7   2      14713.73      14799.95       798.68 o                         
  -3   7   2        720.84        688.36       199.52 o                         
  -1   7   2       6377.89       6552.87       513.20 o                         
   1   7   2       6050.98       6854.34       522.63 o                         
   3   7   2         16.22        -50.75       156.45 o                         
   5   7   2       3973.07       3699.04       392.06 o                         
   7   7   2       2498.76       2659.65       335.21 o                         
   9   7   2        511.61        375.59       202.99 o                         
  11   7   2       4154.11       4113.93       812.69 o                         
 -34   1   3       5139.19       4326.71       751.68 o                         
 -32   1   3         22.94       -237.49       606.75 o                         
 -30   1   3      21961.60      20768.30      1486.29 o                         
 -28   1   3      33082.65      32792.97      1486.32 o                         
 -26   1   3       2551.09       2474.52       350.16 o                         
 -24   1   3      10719.15      10934.38       708.82 o                         
 -22   1   3      53432.00      53876.54      1331.21 o                         
 -20   1   3      59450.80      58098.68      1198.09 o                         
 -18   1   3      16575.93      16821.53       412.51 o                         
 -16   1   3      16872.47      17361.23       404.20 o                         
 -14   1   3     119309.53     118595.77      1671.81 o                         
 -12   1   3      24271.49      26511.55       443.18 o                         
 -10   1   3       1601.67       2210.53        82.94 o                         
  -8   1   3     119796.07     117687.97      1534.13 o                         
  -6   1   3      20976.22      19554.24       304.35 o                         
  -4   1   3        540.64        614.29        43.61 o                         
  -2   1   3     626215.38     600934.44      6845.78 o                         
   0   1   3       9005.44       9842.71       155.73 o                         
   2   1   3     140746.67     140891.94      2408.14 o                         
   4   1   3     239215.44     244196.67      3777.36 o                         
   6   1   3      72983.88      76611.21      1240.06 o                         
   8   1   3     337331.50     340143.12      9865.92 o                         
  10   1   3     114417.21     121130.91      2674.72 o                         
  12   1   3        393.54        620.17        75.11 o                         
  14   1   3     201121.78     209482.31      5704.40 o                         
  16   1   3        185.43        379.66        72.95 o                         
  18   1   3       1101.59        873.02       100.11 o                         
  20   1   3      53015.64      54848.47      1497.61 o                         
  22   1   3        164.40        358.19       126.69 o                         
  24   1   3      11311.91      11303.60       747.76 o                         
  26   1   3      35919.46      35500.78      1555.49 o                         
  28   1   3      10449.32      11065.58       806.25 o                         
  30   1   3      12131.20      11436.24       846.23 o                         
  32   1   3       9330.81       9457.76      1051.09 o                         
 -33   2   3        741.32        481.86       318.40 o                         
 -31   2   3       6924.72       7013.30       789.39 o                         
 -29   2   3       1588.46       1563.59       326.51 o                         
 -27   2   3      20569.94      20217.14      1098.30 o                         
 -25   2   3       3472.35       3111.35       425.94 o                         
 -23   2   3       4641.69       4629.87       455.95 o                         
 -21   2   3      21581.00      22988.95       839.55 o                         
 -19   2   3      24440.66      24351.97       719.63 o                         
 -17   2   3      39607.86      40119.00       791.95 o                         
 -15   2   3      20103.96      20068.43       458.85 o                         
 -13   2   3        846.16        796.07        59.54 o                         
 -11   2   3      77434.13      72708.97       892.26 o                         
  -9   2   3      15022.87      14793.66       250.27 o                         
  -7   2   3      56936.78      56576.52       627.48 o                         
  -5   2   3     319171.41     311488.44      2850.56 o                         
  -3   2   3       3591.13       3296.22        72.36 o                         
  -1   2   3     111879.05     112521.56      1188.74 o                         
   1   2   3     100517.77      99172.83      1165.44 o                         
   3   2   3      13110.92      12941.22       251.81 o                         
   5   2   3      90524.04      88158.70      1512.23 o                         
   7   2   3     101929.34      97966.06      2512.54 o                         
   9   2   3      38520.34      40321.12      1002.57 o                         
  11   2   3     210524.14     212616.00      5800.03 o                         
  13   2   3      43294.14      44959.51      1351.84 o                         
  15   2   3       7189.10       7595.03       276.94 o                         
  17   2   3     176696.48     180895.81      3491.39 o                         
  19   2   3      13847.98      14834.17       518.41 o                         
  21   2   3        810.83        832.78       155.02 o                         
  23   2   3      79532.65      82480.66      2786.43 o                         
  25   2   3       4577.83       4872.83       506.10 o                         
  27   2   3      10335.74       9585.69       740.37 o                         
  29   2   3      26038.55      23973.74      1293.09 o                         
  31   2   3       2578.78       2455.13       420.72 o                         
  33   2   3      18104.96      17307.00      1134.79 o                         
 -32   3   3        178.81        310.08       373.99 o                         
 -30   3   3       3836.12       3257.06       765.34 o                         
 -28   3   3       3217.63       2876.67       387.23 o                         
 -26   3   3        253.55        401.47       188.13 o                         
 -24   3   3        125.32        320.80       138.85 o                         
 -22   3   3      16923.77      16965.13       775.56 o                         
 -20   3   3       6370.28       5910.20       409.38 o                         
 -18   3   3       2061.06       2002.78       196.63 o                         
 -16   3   3      36293.64      33870.63       685.33 o                         
 -14   3   3       7803.73       7408.96       247.02 o                         
 -12   3   3      12011.90      11697.95       251.24 o                         
 -10   3   3      98386.90      94952.15      1153.23 o                         
  -8   3   3      20666.62      19020.78       310.72 o                         
  -6   3   3     143638.83     143975.19      1591.73 o                         
  -4   3   3      85377.41      83961.49       914.43 o                         
  -2   3   3      52208.07      51595.88       712.36 o                         
   0   3   3     153202.52     156999.88      2636.43 o                         
   2   3   3     124973.80     137576.52      1371.96 o                         
   4   3   3     156438.17     169980.02      2378.08 o                         
   6   3   3     277112.72     288643.97      4790.81 o                         
   8   3   3      34890.96      35634.53       754.02 o                         
  10   3   3      21197.09      21705.07       502.99 o                         
  12   3   3      89485.96      90422.15      1474.93 o                         
  14   3   3      27199.10      26067.16       736.60 o                         
  16   3   3      58236.68      54773.00      1432.60 o                         
  18   3   3      83689.73      81240.14      2427.50 o                         
  20   3   3       7197.26       6775.85       411.08 o                         
  22   3   3      56949.62      54653.73      1707.80 o                         
  24   3   3      23163.23      23243.97      1179.71 o                         
  26   3   3       7132.32       6191.54       724.87 o                         
  28   3   3      21917.94      22814.99      1516.11 o                         
  30   3   3       3723.62       4038.18       882.12 o                         
 -29   4   3        259.51        636.74       443.43 o                         
 -27   4   3      13959.83      14261.88      1090.13 o                         
 -25   4   3      32077.30      31470.17      1716.14 o                         
 -23   4   3       1889.10       2479.57       433.56 o                         
 -21   4   3       1116.62       1082.29       298.40 o                         
 -19   4   3      49500.28      50992.07      4134.05 o                         
 -17   4   3      20551.67      20500.78       843.62 o                         
 -15   4   3        128.61        115.02        73.85 o                         
 -13   4   3      73247.20      70980.09      1786.27 o                         
 -11   4   3      22982.04      22410.50       827.06 o                         
  -9   4   3      68257.75      65991.21      1565.11 o                         
  -7   4   3      34276.73      33237.49       670.96 o                         
  -5   4   3       1755.96       1577.21       107.31 o                         
  -3   4   3     178193.39     185136.41      2925.42 o                         
  -1   4   3      46977.63      50854.63       831.44 o                         
   1   4   3       1326.42       1262.87        94.58 o                         
   3   4   3     190706.08     193637.61      2552.31 o                         
   5   4   3        958.29        891.99        75.71 o                         
   7   4   3      13156.17      13436.03       320.36 o                         
   9   4   3     122876.07     121023.57      2295.94 o                         
  11   4   3       4504.80       4523.89       206.00 o                         
  13   4   3      53191.01      51862.91      1205.38 o                         
  15   4   3      96124.76      93151.09      3439.43 o                         
  17   4   3       9905.78       8654.13       502.15 o                         
  19   4   3      64589.80      62473.17      1858.40 o                         
  21   4   3      15458.22      15171.01      1025.20 o                         
  23   4   3       5225.57       4448.47       850.56 o                         
  25   4   3      31459.92      28129.19      2415.97 o                         
  27   4   3        553.14        939.72       489.19 o                         
 -24   5   3        103.48        405.38       241.33 o                         
 -22   5   3       2492.96       2091.43       323.86 o                         
 -20   5   3       1018.53       1014.13       249.36 o                         
 -18   5   3        659.55       1015.70       235.73 o                         
 -16   5   3      13573.29      13511.22       779.99 o                         
 -14   5   3         18.78        122.56       109.39 o                         
 -12   5   3       4855.39       4635.91       424.99 o                         
 -10   5   3      13535.78      12135.38       845.25 o                         
  -8   5   3      15896.31      15434.54       633.00 o                         
  -6   5   3      14097.62      12863.59       761.43 o                         
  -4   5   3      10075.07      10527.27       980.58 o                         
  -2   5   3       1037.03       1166.13       210.84 o                         
   0   5   3      16215.90      16543.89       711.28 o                         
   2   5   3        660.90        396.70       138.57 o                         
   4   5   3         48.97        115.18       120.22 o                         
   6   5   3      23048.10      23230.45       946.37 o                         
   8   5   3         52.30        171.00        87.47 o                         
  10   5   3       4241.32       4375.99       398.32 o                         
  12   5   3      25935.75      24734.24       789.53 o                         
  14   5   3        601.29        626.17       142.81 o                         
  16   5   3        103.15        327.24       117.13 o                         
  18   5   3       6674.45       6369.79       411.41 o                         
  20   5   3        451.98        666.76       256.14 o                         
  22   5   3       8852.36       9812.20      1335.01 o                         
  24   5   3        230.08        628.06       455.26 o                         
 -21   6   3       2619.31       2796.80       376.85 o                         
 -19   6   3      12376.77      11327.40       823.23 o                         
 -17   6   3       5008.17       5603.39       522.33 o                         
 -15   6   3        913.76        916.92       240.20 o                         
 -13   6   3      13482.05      12953.02       796.41 o                         
 -11   6   3       6273.76       5784.98       644.23 o                         
  -9   6   3       5146.38       4069.45       550.71 o                         
  -7   6   3       6640.64       5894.48       643.00 o                         
  -5   6   3       8412.89       7482.52       725.57 o                         
  -3   6   3      39280.76      40967.66      2013.07 o                         
  -1   6   3        525.89        782.72       178.85 o                         
   1   6   3         77.40        151.48       123.65 o                         
   3   6   3      18026.12      18317.48       835.79 o                         
   5   6   3       3091.15       2565.67       423.22 o                         
   7   6   3          6.46         -0.63       137.79 o                         
   9   6   3      28570.68      27552.12      1069.35 o                         
  11   6   3        448.42        335.47       244.59 o                         
  13   6   3       4961.41       4823.44       478.83 o                         
  15   6   3      11347.87       9762.78       598.46 o                         
  17   6   3       5355.16       5038.95       445.09 o                         
  19   6   3       7634.47       7920.76       670.44 o                         
  21   6   3       7412.86       9054.74      1327.12 o                         
 -10   7   3      22357.32      23123.37      1465.64 o                         
  -8   7   3       1801.71       1818.09       335.68 o                         
  -6   7   3      30551.55      29620.17      1395.15 o                         
  -4   7   3      13573.03      13310.43       835.34 o                         
  -2   7   3        150.89         97.94       158.74 o                         
   0   7   3      64479.64      65376.83      2066.62 o                         
   2   7   3       6168.70       5994.41       507.85 o                         
   4   7   3        952.12       1138.61       238.40 o                         
   6   7   3      49956.75      50098.25      1699.60 o                         
   8   7   3        468.15        226.07       182.36 o                         
  10   7   3       6740.87       7107.45      1052.55 o                         
  12   7   3      46653.99      40960.95      2893.32 o                         
 -34   0   4      26819.73      27729.95      2645.57 o                         
 -32   0   4      28171.21      27992.69      2584.03 o                         
 -30   0   4      11145.81       9968.42      1397.35 o                         
 -28   0   4      77908.48      76362.50      4807.47 o                         
 -26   0   4      21404.13      19394.00      1871.54 o                         
 -24   0   4      33652.95      32846.71      2506.70 o                         
 -22   0   4     119385.02     121111.64      3652.34 o                         
 -20   0   4        756.35        670.77       105.76 o                         
 -18   0   4       2971.65       2329.15       183.81 o                         
 -16   0   4     266022.69     266410.88      5046.99 o                         
 -14   0   4      50017.15      52313.61      1169.05 o                         
 -12   0   4      98207.29      95898.62      1925.28 o                         
 -10   0   4     128064.70     121507.66      2351.36 o                         
  -8   0   4     128475.88     124825.72      2377.67 o                         
  -6   0   4      67266.30      60810.21      1116.51 o                         
  -4   0   4        954.05        856.89        65.67 o                         
  -2   0   4      41966.44      38650.11       564.84 o                         
   0   0   4     161204.73      87154.03     81962.94 o                         
   2   0   4     101184.38     108231.23      3420.79 o                         
   4   0   4     420414.12     325317.75     37228.52 o                         
   6   0   4      40785.05      39676.92      5031.95 o                         
   8   0   4      86713.90      85202.98      2240.79 o                         
  10   0   4      75498.54      84337.29      2938.13 o                         
  12   0   4       4911.11       4648.79       444.27 o                         
  14   0   4     309316.88     325142.56     10055.42 o                         
  16   0   4       2460.59       2225.30       217.75 o                         
  18   0   4       3739.59       3879.39       329.47 o                         
  20   0   4     186592.14     198485.45      5356.62 o                         
  22   0   4       1033.14       1076.04       199.23 o                         
  24   0   4      69050.19      68739.15      2906.15 o                         
  26   0   4     106910.94     106044.91      4175.26 o                         
  28   0   4        901.37        658.04       512.07 o                         
  30   0   4      28770.83      29901.32      2689.75 o                         
  32   0   4      33254.11      31497.50      2848.35 o                         
 -33   1   4       4815.05       4081.74       704.10 o                         
 -31   1   4      27822.57      26350.93      1738.50 o                         
 -29   1   4      17895.90      16232.82      1274.94 o                         
 -27   1   4      13868.90      13515.12       850.00 o                         
 -25   1   4      27246.99      26710.36      1238.72 o                         
 -23   1   4      23300.31      22765.78       881.03 o                         
 -21   1   4       3491.60       3917.36       222.48 o                         
 -19   1   4      99043.70      97332.14      1805.20 o                         
 -17   1   4      13076.52      13251.50       302.02 o                         
 -15   1   4      27242.70      27302.38       478.09 o                         
 -13   1   4      55789.08      55846.98       822.51 o                         
 -11   1   4        226.13        203.21        26.95 o                         
  -9   1   4      36038.25      34439.21       478.34 o                         
  -7   1   4      74443.92      73883.03       466.18 o                         
  -5   1   4       5753.42       5435.73       115.63 o                         
  -3   1   4       2178.42       2262.33        69.22 o                         
  -1   1   4       1599.46       1643.96        47.73 o                         
   1   1   4       1508.99       1592.74        58.71 o                         
   3   1   4      23984.76      25612.71       424.13 o                         
   5   1   4       1167.74       1399.56        72.60 o                         
   7   1   4      59357.33      59098.98      1483.16 o                         
   9   1   4       5102.87       5620.44       221.10 o                         
  11   1   4      22912.76      20777.87       664.54 o                         
  13   1   4      26125.99      25093.27       855.86 o                         
  15   1   4       6963.19       7660.17       309.35 o                         
  17   1   4      49713.71      51043.73      1323.84 o                         
  19   1   4      15813.14      16795.67       788.21 o                         
  21   1   4      23569.67      23544.64       664.97 o                         
  23   1   4      46668.33      49261.32      1884.77 o                         
  25   1   4       2787.45       2432.24       362.41 o                         
  27   1   4      12073.63      12403.23       850.02 o                         
  29   1   4      28170.97      27722.36      1395.54 o                         
  31   1   4       4695.76       3983.25       700.00 o                         
  33   1   4      17228.16      15288.51      1370.95 o                         
 -32   2   4        126.37       -287.94       444.65 o                         
 -30   2   4      26976.80      25865.20      1339.84 o                         
 -28   2   4       1344.98        899.61       256.41 o                         
 -26   2   4       1101.48        819.11       265.91 o                         
 -24   2   4      18409.98      19390.74      1012.25 o                         
 -22   2   4      15273.89      15176.06       843.47 o                         
 -20   2   4      46226.25      44211.34      1479.15 o                         
 -18   2   4      11714.06      11278.88       348.14 o                         
 -16   2   4      12477.73      12619.61       314.14 o                         
 -14   2   4      10939.00      10952.36       265.66 o                         
 -12   2   4       5102.48       5243.00       135.72 o                         
 -10   2   4      29092.20      28503.08       414.76 o                         
  -8   2   4     202124.27     208152.06      2192.80 o                         
  -6   2   4      16955.01      16180.59       242.23 o                         
  -4   2   4       8844.35       9238.68       147.65 o                         
  -2   2   4      95093.05      91279.24       894.91 o                         
   0   2   4      44731.73      46122.49       592.24 o                         
   2   2   4       3544.81       4285.80       121.45 o                         
   4   2   4       7615.30       6377.89       244.21 o                         
   6   2   4     101377.12     102468.91      2224.60 o                         
   8   2   4       2853.36       2677.83       121.60 o                         
  10   2   4       1120.36       1606.21        99.28 o                         
  12   2   4      59603.32      59218.00      2121.28 o                         
  14   2   4       2810.96       2524.08       196.68 o                         
  16   2   4      11559.34      11571.03       559.41 o                         
  18   2   4      45284.62      45614.48      1655.13 o                         
  20   2   4      14233.27      14780.62       708.54 o                         
  22   2   4      15421.82      15462.93       882.36 o                         
  24   2   4      27236.24      26081.40      1258.25 o                         
  26   2   4       7405.65       7264.28       637.65 o                         
  28   2   4      39547.50      38443.08      1861.00 o                         
  30   2   4       2131.74       2277.34       506.53 o                         
  32   2   4        792.55        320.50       257.21 o                         
 -31   3   4      13191.50      13466.13      1577.24 o                         
 -29   3   4       5861.12       5968.59       927.49 o                         
 -27   3   4       9238.01      10275.00       725.81 o                         
 -25   3   4      28414.73      27848.34      1112.63 o                         
 -23   3   4       3702.04       3543.18       343.15 o                         
 -21   3   4       2332.14       2318.74       265.84 o                         
 -19   3   4      37204.60      36668.81      1088.02 o                         
 -17   3   4      15396.78      15734.33       464.62 o                         
 -15   3   4       4139.32       4181.68       165.47 o                         
 -13   3   4      44689.17      41995.12       680.61 o                         
 -11   3   4      69293.48      70750.49       949.79 o                         
  -9   3   4      36255.57      36665.17       543.14 o                         
  -7   3   4      26865.58      26320.25       349.86 o                         
  -5   3   4      96585.65      99605.52      1167.24 o                         
  -3   3   4      82350.98      84103.18       871.48 o                         
  -1   3   4        284.17        352.35        25.72 o                         
   1   3   4     129079.63     136121.92      1878.45 o                         
   3   3   4      64296.18      68472.40       869.41 o                         
   5   3   4       8181.99       7638.04       195.54 o                         
   7   3   4      11043.04      10638.54       302.99 o                         
   9   3   4      69404.44      71525.56      1260.56 o                         
  11   3   4      43129.54      41958.95       637.41 o                         
  13   3   4        101.29        160.43        41.52 o                         
  15   3   4      48496.18      46668.95      1865.65 o                         
  17   3   4      48535.98      46074.91      2522.46 o                         
  19   3   4        289.49        348.50        89.17 o                         
  21   3   4       1331.52       1418.71       216.43 o                         
  23   3   4      40061.55      39947.18      1973.57 o                         
  25   3   4      14474.05      14445.79      1111.78 o                         
  27   3   4        339.60         98.68       206.01 o                         
  29   3   4      13983.31      14384.54      1650.62 o                         
  31   3   4       5282.75       3741.51       860.03 o                         
 -28   4   4       5620.44       6156.15       709.54 o                         
 -26   4   4       5537.74       5661.03       665.72 o                         
 -24   4   4       3660.96       3978.24       538.73 o                         
 -22   4   4      14622.05      14368.19      1033.01 o                         
 -20   4   4       6070.14       5947.69       624.71 o                         
 -18   4   4       3882.80       4202.97       512.38 o                         
 -16   4   4       2815.92       2993.49       324.85 o                         
 -14   4   4      18706.20      18521.21       878.64 o                         
 -12   4   4       2533.14       2556.18       248.82 o                         
 -10   4   4        456.85        558.46       106.11 o                         
  -8   4   4        574.41        587.23        83.58 o                         
  -6   4   4      13915.25      14292.55       339.40 o                         
  -4   4   4       6331.26       6381.05       218.39 o                         
  -2   4   4        258.94        271.69        57.92 o                         
   0   4   4       4497.38       5328.87       177.92 o                         
   2   4   4       4841.93       5579.63       179.69 o                         
   4   4   4       5963.41       6160.48       203.84 o                         
   6   4   4       7089.73       7348.17       220.52 o                         
   8   4   4      23191.58      23000.86       523.96 o                         
  10   4   4       6889.02       6850.01       373.41 o                         
  12   4   4       1599.10       1428.41       125.74 o                         
  14   4   4      17489.82      17565.12       706.41 o                         
  16   4   4       6481.13       6246.48       399.46 o                         
  18   4   4      10664.68      10371.01       757.28 o                         
  20   4   4       1680.10       1811.09       278.69 o                         
  22   4   4       2100.69       2180.84       606.75 o                         
  24   4   4       8630.12       8871.69      1257.69 o                         
  26   4   4      14163.69      14719.08      1672.71 o                         
  28   4   4      12496.59      10669.86      1421.81 o                         
 -25   5   4        396.17        631.09       391.75 o                         
 -23   5   4      24300.63      22942.04      1123.65 o                         
 -21   5   4      40274.65      37824.61      1541.40 o                         
 -19   5   4        238.31        387.25       164.22 o                         
 -17   5   4      66957.95      62068.61      2177.09 o                         
 -15   5   4       6066.37       6340.80       508.30 o                         
 -13   5   4         26.64         24.12        98.71 o                         
 -11   5   4      81896.00      81747.04      4725.81 o                         
  -9   5   4       2827.38       2643.81       273.63 o                         
  -7   5   4       3899.53       4047.35       297.70 o                         
  -5   5   4      42098.42      41222.83      1586.37 o                         
  -3   5   4      21680.41      23706.62       927.07 o                         
  -1   5   4        802.19        895.74       187.61 o                         
   1   5   4      32009.59      34405.10      1166.93 o                         
   3   5   4      69456.88      69092.17      2304.67 o                         
   5   5   4       3862.52       3974.05       292.52 o                         
   7   5   4       3909.80       4077.25       271.52 o                         
   9   5   4      92558.09      92825.87      2069.36 o                         
  11   5   4        351.07        416.72       103.87 o                         
  13   5   4      13410.62      13671.39       543.00 o                         
  15   5   4      32302.52      33068.68      1020.70 o                         
  17   5   4        231.75        396.04       126.25 o                         
  19   5   4      35250.17      36001.58      1553.82 o                         
  21   5   4      16637.70      17269.18      1783.18 o                         
  23   5   4        463.22        820.58       429.22 o                         
  25   5   4      35632.77      35818.15      2918.57 o                         
 -20   6   4      18882.49      17902.62      1116.80 o                         
 -18   6   4      17432.04      18303.86      1044.49 o                         
 -16   6   4       1723.74       1717.97       306.78 o                         
 -14   6   4      25830.74      25217.38      1189.63 o                         
 -12   6   4       2632.13       2857.76       368.71 o                         
 -10   6   4       8269.95       8043.03       784.56 o                         
  -8   6   4      11192.14      10858.07       735.95 o                         
  -6   6   4       1780.54       1443.55       335.90 o                         
  -4   6   4        357.58        470.54       227.43 o                         
  -2   6   4      21959.07      22940.41      1364.25 o                         
   0   6   4      21386.60      21090.80       913.39 o                         
   2   6   4        529.34        512.64       150.38 o                         
   4   6   4       4904.41       4973.65       407.58 o                         
   6   6   4      29414.34      29130.20      1305.65 o                         
   8   6   4        192.02        100.69       112.63 o                         
  10   6   4      11994.67      11436.62       640.58 o                         
  12   6   4      32424.52      32148.91      1396.96 o                         
  14   6   4        352.09        453.68       161.72 o                         
  16   6   4      11237.80      11240.31       656.41 o                         
  18   6   4      32899.55      34456.31      1555.57 o                         
  20   6   4        177.46        101.78       245.38 o                         
  -9   7   4       1455.30       1916.52       594.13 o                         
  -7   7   4        986.86       1267.10       283.75 o                         
  -5   7   4        259.32        243.19       161.60 o                         
  -3   7   4       7183.18       7849.52       566.70 o                         
  -1   7   4       1851.24       1783.65       276.42 o                         
   1   7   4       5250.92       5180.13       452.57 o                         
   3   7   4       1031.33        637.28       195.07 o                         
   5   7   4       1199.71       1098.38       233.38 o                         
   7   7   4       6465.10       6069.17       493.35 o                         
   9   7   4        863.95        493.58       333.75 o                         
  11   7   4       6655.16       5446.57       897.11 o                         
 -34   1   5       7836.39       8020.57       988.12 o                         
 -32   1   5       8250.14       7447.34       915.65 o                         
 -30   1   5       8479.45       9899.43       981.01 o                         
 -28   1   5      42453.12      43511.40      2275.12 o                         
 -26   1   5      12580.96      12567.21       797.18 o                         
 -24   1   5      16807.58      16273.25       961.81 o                         
 -22   1   5      82980.77      80624.28      2203.45 o                         
 -20   1   5        110.77        151.61        66.96 o                         
 -18   1   5          4.80         26.72        40.90 o                         
 -16   1   5     212270.05     203674.72      2664.26 o                         
 -14   1   5      13715.18      13257.21       278.09 o                         
 -12   1   5     104643.55     103918.45      1352.13 o                         
 -10   1   5     116531.66     110980.91      1371.14 o                         
  -8   1   5      54173.96      55406.01       724.70 o                         
  -6   1   5      29561.49      25392.96       391.32 o                         
  -4   1   5      41548.80      38938.71       625.21 o                         
  -2   1   5       4389.41       3908.22        83.79 o                         
   0   1   5     172999.67     183204.03      2220.97 o                         
   2   1   5         98.09        157.17        24.22 o                         
   4   1   5       3308.44       3106.01       104.42 o                         
   6   1   5     366696.97     367697.06      7171.20 o                         
   8   1   5       4307.68       3905.07       227.10 o                         
  10   1   5       9779.90      11067.09       398.80 o                         
  12   1   5     269274.09     274624.34     10477.07 o                         
  14   1   5      35344.45      36701.56       951.69 o                         
  16   1   5       7461.37       7360.09       308.10 o                         
  18   1   5      18761.37      18953.79       561.20 o                         
  20   1   5      34572.93      36592.75      1093.57 o                         
  22   1   5      23995.58      25462.26       992.96 o                         
  24   1   5       1550.27       1659.96       300.40 o                         
  26   1   5      33166.70      34686.94      1551.60 o                         
  28   1   5      10045.71      10699.37       806.51 o                         
  30   1   5        495.94        271.26       232.55 o                         
  32   1   5      16493.04      15689.63      1563.83 o                         
 -33   2   5        379.99        418.09       345.55 o                         
 -31   2   5      23526.36      22996.65      1586.78 o                         
 -29   2   5      15972.19      15827.08       976.44 o                         
 -27   2   5          0.01        228.58       155.39 o                         
 -25   2   5      54177.48      53963.78      2032.52 o                         
 -23   2   5      13227.35      12222.58      1331.07 o                         
 -21   2   5       1596.00       1457.34       146.65 o                         
 -19   2   5     169150.44     164926.20      3121.64 o                         
 -17   2   5       7165.39       6851.48       229.23 o                         
 -15   2   5      31708.76      31441.49       538.80 o                         
 -13   2   5     260992.20     258779.59      3047.70 o                         
 -11   2   5      28018.71      28098.24       415.02 o                         
  -9   2   5     137349.44     132276.30      1572.24 o                         
  -7   2   5     429562.56     419056.28      4696.38 o                         
  -5   2   5        182.86        167.47        20.44 o                         
  -3   2   5     201920.67     197403.77      1912.10 o                         
  -1   2   5     118845.32     121563.20      1415.45 o                         
   1   2   5       3220.42       3336.82        94.32 o                         
   3   2   5     180302.94     186592.64      3465.96 o                         
   5   2   5      30343.39      29971.04       622.42 o                         
   7   2   5      10886.15      10007.10       258.04 o                         
   9   2   5     246326.02     249276.08      3881.64 o                         
  11   2   5          0.86         90.10        35.97 o                         
  13   2   5       9984.81       8987.50       380.70 o                         
  15   2   5      84160.70      83600.86      4035.29 o                         
  17   2   5       5561.63       5596.07       243.20 o                         
  19   2   5       7994.62       8144.43       346.53 o                         
  21   2   5      11779.93      11510.39       575.27 o                         
  23   2   5      15013.40      15817.21       919.15 o                         
  25   2   5       5516.67       5796.32       567.49 o                         
  27   2   5          9.53         80.10       232.23 o                         
  29   2   5      11778.64      11670.11       870.43 o                         
  31   2   5       4741.15       3729.77       529.79 o                         
  33   2   5       6201.56       5118.85       628.27 o                         
 -32   3   5       4609.69       4503.70       919.20 o                         
 -30   3   5      10766.75       9892.47       881.03 o                         
 -28   3   5       2160.09       2321.26       354.57 o                         
 -26   3   5      13833.42      13886.20       847.86 o                         
 -24   3   5      39633.14      38984.01      1374.42 o                         
 -22   3   5      25963.01      23197.54       949.64 o                         
 -20   3   5      26003.71      25230.69       855.77 o                         
 -18   3   5     104276.87     100136.86      2371.77 o                         
 -16   3   5       3146.29       3074.95       152.90 o                         
 -14   3   5      55245.84      53806.07       913.17 o                         
 -12   3   5      77947.76      76385.65      1025.92 o                         
 -10   3   5      11358.69      10824.84       227.25 o                         
  -8   3   5     214014.39     214835.39      2413.88 o                         
  -6   3   5      67487.55      67104.77       765.89 o                         
  -4   3   5      64208.26      62871.96       690.77 o                         
  -2   3   5     127583.48     125976.41      1327.70 o                         
   0   3   5      26015.62      25988.43       348.85 o                         
   2   3   5      87394.78      87792.23      1115.73 o                         
   4   3   5     105824.50     103761.07      1318.29 o                         
   6   3   5       4208.23       3808.24       122.62 o                         
   8   3   5      42870.93      42354.31       800.35 o                         
  10   3   5      32262.35      34304.24       648.80 o                         
  12   3   5       2587.23       2781.04       167.81 o                         
  14   3   5      16153.05      15855.71       418.48 o                         
  16   3   5      12723.93      12854.22       504.06 o                         
  18   3   5         75.12        188.61        78.79 o                         
  20   3   5      17969.50      17865.50       779.15 o                         
  22   3   5       1071.27       1041.11       254.68 o                         
  24   3   5       2203.55       1961.59       452.49 o                         
  26   3   5       1663.48       1328.22       366.12 o                         
  28   3   5       5157.42       7026.18      1111.72 o                         
  30   3   5       3263.23       2423.07       725.11 o                         
 -29   4   5       1482.78       1015.46       412.66 o                         
 -27   4   5      60230.58      57754.56      2666.13 o                         
 -25   4   5       2440.26       2496.16       441.61 o                         
 -23   4   5      37303.67      38283.21      1938.67 o                         
 -21   4   5      44805.87      44044.23      2102.85 o                         
 -19   4   5       4109.17       3515.85       652.52 o                         
 -17   4   5      89742.72      84863.36      4700.95 o                         
 -15   4   5      63513.06      64628.86      3072.82 o                         
 -13   4   5      10062.30       9403.97       574.52 o                         
 -11   4   5     135281.83     131885.14      3429.89 o                         
  -9   4   5      14678.77      13147.48       429.95 o                         
  -7   4   5      15498.44      15212.13       373.79 o                         
  -5   4   5     146188.38     144457.34      2132.38 o                         
  -3   4   5       7227.57       7525.61       239.66 o                         
  -1   4   5       7919.54       7874.98       236.01 o                         
   1   4   5     165451.95     168258.19      2438.82 o                         
   3   4   5       9302.78       9249.40       244.50 o                         
   5   4   5      62650.62      64560.85      1018.40 o                         
   7   4   5      39305.81      39069.73       694.03 o                         
   9   4   5      12991.42      13319.77       329.16 o                         
  11   4   5      77172.33      73847.38      1746.95 o                         
  13   4   5      23521.26      23935.20      1089.33 o                         
  15   4   5       2539.21       2772.79       260.04 o                         
  17   4   5      66869.11      64532.62      1893.97 o                         
  19   4   5        512.29        779.95       257.42 o                         
  21   4   5      11135.65      11170.88      1338.17 o                         
  23   4   5      20236.79      24591.25      2175.32 o                         
  25   4   5      13338.59      14925.81      1665.61 o                         
  27   4   5       1261.76       1479.40       558.62 o                         
 -26   5   5        402.89        432.46       314.42 o                         
 -24   5   5       1971.46       1732.56       294.20 o                         
 -22   5   5        832.33        936.13       238.17 o                         
 -20   5   5         33.11        340.63       173.75 o                         
 -18   5   5       7320.94       7566.18       953.97 o                         
 -16   5   5       3351.26       3214.85       371.25 o                         
 -14   5   5       9170.91       7705.45       610.38 o                         
 -12   5   5       5543.66       5574.27       466.07 o                         
 -10   5   5       1401.44       1627.23       251.18 o                         
  -8   5   5      27918.39      27275.02      1310.75 o                         
  -6   5   5        238.19        312.13       129.85 o                         
  -4   5   5       3019.23       3161.84       350.03 o                         
  -2   5   5      16007.01      16939.22       743.17 o                         
   0   5   5         17.75         20.16       131.65 o                         
   2   5   5         24.19         73.26        80.09 o                         
   4   5   5       2497.11       2730.80       215.92 o                         
   6   5   5       6611.74       5966.98       325.85 o                         
   8   5   5       8669.63       8917.95       414.74 o                         
  10   5   5       6964.57       7277.34       376.30 o                         
  12   5   5       1736.15       1519.55       198.87 o                         
  14   5   5       6500.06       6522.06       361.31 o                         
  16   5   5        407.65        434.42       118.16 o                         
  18   5   5       3101.63       3248.32       643.27 o                         
  20   5   5       6991.74       7187.74       616.15 o                         
  22   5   5       4217.88       3800.69       833.99 o                         
  24   5   5        492.16        843.46       459.21 o                         
 -21   6   5      10040.32      10305.51       880.38 o                         
 -19   6   5       4690.49       4024.68       444.58 o                         
 -17   6   5      15840.26      14786.95      1151.36 o                         
 -15   6   5        831.21        901.36       239.84 o                         
 -13   6   5       2404.48       2605.63       344.85 o                         
 -11   6   5      18577.85      17557.68       996.14 o                         
  -9   6   5      10610.02       9525.02       857.36 o                         
  -7   6   5        590.86        711.45       220.94 o                         
  -5   6   5      36759.86      37763.88      1919.66 o                         
  -3   6   5       1261.78       1267.93       322.19 o                         
  -1   6   5       1621.06       1445.36       272.63 o                         
   1   6   5       4432.39       4745.73       400.07 o                         
   3   6   5       4080.65       4839.89       395.85 o                         
   5   6   5       3369.46       3666.93       348.70 o                         
   7   6   5      11810.13      12196.93       651.83 o                         
   9   6   5      16357.76      16014.46       692.20 o                         
  11   6   5      19702.04      19874.64      1031.37 o                         
  13   6   5       7874.34       7647.00       525.32 o                         
  15   6   5        904.41       1117.15       238.96 o                         
  17   6   5      28672.64      27829.66      1353.60 o                         
  19   6   5        915.23       1204.59       372.58 o                         
  -8   7   5      54869.45      51494.31      3567.93 o                         
  -6   7   5       2659.70       2451.66       467.99 o                         
  -4   7   5       2443.38       2024.57       300.21 o                         
  -2   7   5      65811.66      65302.57      2074.70 o                         
   0   7   5        251.08        413.39       180.41 o                         
   2   7   5      12197.89      11269.91       673.12 o                         
   4   7   5      22291.27      23314.24      1024.85 o                         
   6   7   5       5860.44       5545.92       461.33 o                         
   8   7   5      24368.08      23107.93      1016.52 o                         
  10   7   5      14350.33      14287.49      1483.35 o                         
 -34   0   6       1350.63       1267.16       684.87 o                         
 -32   0   6       2341.45       2251.06       720.37 o                         
 -30   0   6      52843.80      50720.29      3676.02 o                         
 -28   0   6      11406.78      11079.36      1432.06 o                         
 -26   0   6       6541.96       5979.95       990.21 o                         
 -24   0   6      59972.03      60079.59      3815.68 o                         
 -22   0   6      65419.34      65529.91      2659.00 o                         
 -20   0   6      16523.42      16570.43       592.97 o                         
 -18   0   6       3500.70       3423.64       210.25 o                         
 -16   0   6     138644.22     131155.25      2626.86 o                         
 -14   0   6      57143.45      56409.17      1247.07 o                         
 -12   0   6      62847.58      66370.70      1397.27 o                         
 -10   0   6     147474.78     132604.59      2366.93 o                         
  -8   0   6      15279.33      14366.74       430.81 o                         
  -6   0   6     177687.81     169924.88      2954.19 o                         
  -4   0   6     310425.59     288703.88      7510.00 o                         
  -2   0   6      22845.20      23459.49       787.49 o                         
   0   0   6     223183.12     240221.56      8754.15 o                         
   2   0   6     303010.69     325387.69      8359.92 o                         
   4   0   6     195192.17     161328.22     10398.44 o                         
   6   0   6     582256.81     496498.59     56618.95 o                         
   8   0   6      83518.47      78968.02      9884.00 o                         
  10   0   6     125439.50     138253.00      5796.50 o                         
  12   0   6     606401.62     617419.62     24530.10 o                         
  14   0   6       6855.56       6738.18       496.83 o                         
  16   0   6      52884.07      55796.27      2263.08 o                         
  18   0   6     202066.75     233176.66      7375.78 o                         
  20   0   6       3407.06       3203.99       336.37 o                         
  22   0   6      77407.48      80912.48      3304.44 o                         
  24   0   6      46740.64      45311.91      2160.05 o                         
  26   0   6        163.62         81.79       162.53 o                         
  28   0   6      63043.61      64979.38      4405.86 o                         
  30   0   6       6034.19       6031.23      1128.29 o                         
  32   0   6        243.51       -129.40       602.81 o                         
 -33   1   6      13462.66      13956.70      1623.79 o                         
 -31   1   6       2253.48       2287.90       508.49 o                         
 -29   1   6       4433.50       3479.66       580.21 o                         
 -27   1   6      11880.26      11775.61      1012.41 o                         
 -25   1   6       1413.47       1557.85       271.41 o                         
 -23   1   6        299.38        556.00       138.11 o                         
 -21   1   6      17507.88      17857.12       526.37 o                         
 -19   1   6      12016.96      11479.48       351.71 o                         
 -17   1   6        704.83        758.86        69.78 o                         
 -15   1   6       1979.87       2063.73        89.76 o                         
 -13   1   6       3817.67       3171.49        94.43 o                         
 -11   1   6       7133.22       7466.89       166.51 o                         
  -9   1   6      22867.22      23598.54       427.17 o                         
  -7   1   6     171828.48     166036.44      2114.10 o                         
  -5   1   6      26627.30      27778.00       459.68 o                         
  -3   1   6     117188.01     111872.43      1494.79 o                         
  -1   1   6     162970.20     163272.95      1847.08 o                         
   1   1   6         72.16         72.76        20.32 o                         
   3   1   6     416114.25     427204.38      6151.80 o                         
   5   1   6      16311.76      15268.53       325.72 o                         
   7   1   6       7500.35       6393.13       213.89 o                         
   9   1   6     270304.03     261895.03      4410.03 o                         
  11   1   6      13675.20      12513.00       460.85 o                         
  13   1   6      69326.59      71570.73      1549.06 o                         
  15   1   6      81168.20      77421.26      1952.34 o                         
  17   1   6      22393.78      22630.48       687.36 o                         
  19   1   6      32188.92      32568.25       938.52 o                         
  21   1   6      82288.19      81753.16      2507.61 o                         
  23   1   6        118.25        272.42       112.80 o                         
  25   1   6      19605.90      22268.59      1161.17 o                         
  27   1   6      23120.64      21622.31      1181.76 o                         
  29   1   6        184.97        366.74       251.96 o                         
  31   1   6      26149.84      24330.66      1719.46 o                         
  33   1   6       2309.11       2043.64       601.23 o                         
 -32   2   6      13132.17      13324.45      1763.06 o                         
 -30   2   6       4676.46       3977.53       488.97 o                         
 -28   2   6       3024.04       3321.80       437.07 o                         
 -26   2   6       2117.74       2388.30       359.42 o                         
 -24   2   6       5723.29       5845.31       512.90 o                         
 -22   2   6      39876.67      39511.34      1566.79 o                         
 -20   2   6       1179.99       1189.43       123.09 o                         
 -18   2   6       6747.14       6797.69       222.62 o                         
 -16   2   6       9979.46       9043.47       250.80 o                         
 -14   2   6      33942.52      32720.97       510.98 o                         
 -12   2   6      23956.07      24276.03       428.91 o                         
 -10   2   6       1160.81        828.76        58.25 o                         
  -8   2   6      93911.64      94728.33      1152.40 o                         
  -6   2   6        382.99        574.26        38.96 o                         
  -4   2   6      64791.75      65505.37       745.57 o                         
  -2   2   6      67934.63      63615.91       693.08 o                         
   0   2   6      14646.98      16831.10       260.89 o                         
   2   2   6      32471.04      34999.52       580.13 o                         
   4   2   6     180160.86     184542.16      3342.77 o                         
   6   2   6       2572.54       2780.29       113.13 o                         
   8   2   6      63307.78      59597.83      1219.45 o                         
  10   2   6     102397.63     100745.27      1927.86 o                         
  12   2   6      16510.35      17273.60       432.54 o                         
  14   2   6      40942.27      39965.28      1526.10 o                         
  16   2   6      18676.13      19151.51      1151.59 o                         
  18   2   6        810.63        879.67       104.16 o                         
  20   2   6      17764.64      18708.96       662.26 o                         
  22   2   6        470.81        235.00       173.93 o                         
  24   2   6       1335.52       1062.30       268.43 o                         
  26   2   6      38255.45      38183.46      1678.91 o                         
  28   2   6         26.97       -150.32       192.20 o                         
  30   2   6       8741.51       8776.87       759.03 o                         
  32   2   6       8511.99       7373.20       730.24 o                         
 -31   3   6        363.97        198.59       204.05 o                         
 -29   3   6       5751.73       5129.03       628.44 o                         
 -27   3   6      19858.38      21189.48      1106.35 o                         
 -25   3   6       7414.64       7601.83       532.34 o                         
 -23   3   6        368.84        332.56       161.72 o                         
 -21   3   6      10003.98      10260.73       575.42 o                         
 -19   3   6      22221.37      22339.50       781.13 o                         
 -17   3   6       5845.24       5763.55       304.92 o                         
 -15   3   6      13914.41      13284.60       332.46 o                         
 -13   3   6      33104.82      33240.17       623.63 o                         
 -11   3   6      45033.18      45354.09       680.34 o                         
  -9   3   6      18028.77      18660.94       312.57 o                         
  -7   3   6      35953.29      34327.15       528.84 o                         
  -5   3   6      70175.54      69820.45       768.26 o                         
  -3   3   6      70234.20      72146.70       783.71 o                         
  -1   3   6      16968.57      17152.50       247.75 o                         
   1   3   6      43632.32      44095.05       594.22 o                         
   3   3   6      71511.82      75895.21      1028.06 o                         
   5   3   6       1319.15       1356.62        82.33 o                         
   7   3   6       3856.92       3373.86       116.34 o                         
   9   3   6      72292.75      70273.54      1874.92 o                         
  11   3   6      11264.78      11450.37       288.73 o                         
  13   3   6       2511.03       2534.74       130.48 o                         
  15   3   6      71128.51      67527.30      2199.92 o                         
  17   3   6       8345.20       8293.37       555.05 o                         
  19   3   6       3985.34       4553.72       445.74 o                         
  21   3   6       4899.11       4941.01       474.67 o                         
  23   3   6      21028.82      21755.00      1126.44 o                         
  25   3   6      16364.15      15626.33      1168.78 o                         
  27   3   6       1438.37       1316.59       383.46 o                         
  29   3   6      12369.76      13201.81      1600.91 o                         
 -28   4   6       3079.05       2912.26       648.57 o                         
 -26   4   6       1035.29       1145.65       424.49 o                         
 -24   4   6       1739.62       1331.86       431.59 o                         
 -22   4   6         13.40         71.80       172.79 o                         
 -20   4   6        898.18        964.97       391.35 o                         
 -18   4   6        308.29        131.77       238.28 o                         
 -16   4   6       6653.75       7053.93       606.94 o                         
 -14   4   6      14439.71      15628.67       948.08 o                         
 -12   4   6      12922.26      11392.37       641.74 o                         
 -10   4   6       5085.38       5366.41       378.60 o                         
  -8   4   6       8193.44       8066.13       315.17 o                         
  -6   4   6        168.10        183.56        47.76 o                         
  -4   4   6       5966.49       5864.19       221.42 o                         
  -2   4   6       1732.83       1890.10       111.55 o                         
   0   4   6        923.64        919.41        78.88 o                         
   2   4   6      15781.93      15912.12       361.82 o                         
   4   4   6      80635.43      84341.98      1272.37 o                         
   6   4   6      47979.32      48036.53       948.55 o                         
   8   4   6      41595.33      42556.33      1147.83 o                         
  10   4   6      25204.76      23765.45       489.79 o                         
  12   4   6      19690.60      18839.18       519.53 o                         
  14   4   6      30877.54      29591.71       881.72 o                         
  16   4   6      22349.56      22274.44       739.56 o                         
  18   4   6       1227.80       1786.82       361.96 o                         
  20   4   6      10057.20      10728.69       902.19 o                         
  22   4   6       8850.57       9077.62      1226.13 o                         
  24   4   6       8439.16       7097.19      1119.61 o                         
  26   4   6       7304.01       7053.80      1132.24 o                         
  28   4   6       9242.83      10259.57      1408.39 o                         
 -25   5   6      22357.50      23211.27      1141.63 o                         
 -23   5   6        734.50        568.51       198.87 o                         
 -21   5   6      12026.97      10556.10       705.58 o                         
 -19   5   6      20261.65      19180.21      1356.85 o                         
 -17   5   6       9183.78       8082.39       590.75 o                         
 -15   5   6       6121.21       6432.86       515.67 o                         
 -13   5   6       2824.41       2905.05       378.85 o                         
 -11   5   6      87093.90      84323.23      3160.76 o                         
  -9   5   6        162.90        193.99       120.64 o                         
  -7   5   6       8124.19       7821.70       616.80 o                         
  -5   5   6     118447.48     118151.15      3088.60 o                         
  -3   5   6        417.63        367.56       122.38 o                         
  -1   5   6       8683.34       9224.23       588.46 o                         
   1   5   6     106780.45     106711.36      2531.63 o                         
   3   5   6        394.43        430.12       115.40 o                         
   5   5   6      38095.00      39551.70      1054.59 o                         
   7   5   6     131111.48     124452.07      2630.35 o                         
   9   5   6       2201.45       1842.27       187.70 o                         
  11   5   6      76344.91      78384.12      2231.87 o                         
  13   5   6      65247.07      65319.70      1944.31 o                         
  15   5   6        161.72        228.88        93.71 o                         
  17   5   6      78516.56      80824.57      2759.91 o                         
  19   5   6      10160.11      10247.71       734.51 o                         
  21   5   6        712.97        489.19       373.20 o                         
  23   5   6      61038.56      59116.99      4028.71 o                         
 -20   6   6        510.60        384.47       172.52 o                         
 -18   6   6       5110.38       5006.61       493.98 o                         
 -16   6   6      10823.63      10651.21       789.34 o                         
 -14   6   6      12350.12      11925.56       779.32 o                         
 -12   6   6      11576.87      11021.05       811.94 o                         
 -10   6   6       4439.94       3371.79       840.70 o                         
  -8   6   6      60087.35      50014.69      2381.36 o                         
  -6   6   6       2416.39       2353.18       343.01 o                         
  -4   6   6       2013.67       2131.60       395.95 o                         
  -2   6   6      82298.27      82074.59      3964.01 o                         
   0   6   6         66.23         -1.68       154.48 o                         
   2   6   6      15494.90      17470.76       962.69 o                         
   4   6   6      87823.84      84887.84      2431.90 o                         
   6   6   6       1818.74       1745.01       253.29 o                         
   8   6   6      38561.96      40247.21      1254.33 o                         
  10   6   6      39941.83      41876.89      1437.42 o                         
  12   6   6       3887.97       3653.56       439.91 o                         
  14   6   6      48082.34      50930.31      1685.54 o                         
  16   6   6      16055.35      15292.30       944.27 o                         
  18   6   6         84.84        119.15       191.58 o                         
  20   6   6      47750.45      48306.08      2465.06 o                         
  -7   7   6      12171.01      10660.69      2923.70 o                         
  -5   7   6          3.51          0.29       193.25 o                         
  -3   7   6       9827.28       9583.52       627.07 o                         
  -1   7   6      13557.46      13300.74       746.59 o                         
   1   7   6        422.00        339.44       172.00 o                         
   3   7   6      12351.66      12592.00       719.76 o                         
   5   7   6       7166.67       6784.67       516.13 o                         
   7   7   6       1489.49       1244.54       251.04 o                         
   9   7   6      11891.77      11622.25       942.50 o                         
  11   7   6       1229.91       1268.74       508.13 o                         
 -34   1   7       2776.52       1807.84       545.04 o                         
 -32   1   7       1613.32       1534.74       463.07 o                         
 -30   1   7      40634.48      40053.35      2221.07 o                         
 -28   1   7       1297.92       1929.92       410.07 o                         
 -26   1   7       4102.66       4011.09       471.56 o                         
 -24   1   7      94359.73      93393.64      3027.28 o                         
 -22   1   7       8226.62       8403.90       402.81 o                         
 -20   1   7      11160.65      10281.95       334.76 o                         
 -18   1   7      49514.93      47443.32       823.84 o                         
 -16   1   7      17120.50      17689.18       349.79 o                         
 -14   1   7      97369.05      91760.73      1198.51 o                         
 -12   1   7      79537.32      81736.90      1198.71 o                         
 -10   1   7      30742.44      30034.14       529.23 o                         
  -8   1   7     198035.05     191328.89      2434.58 o                         
  -6   1   7         24.80         47.82        18.98 o                         
  -4   1   7      12544.62      10618.44       242.60 o                         
  -2   1   7     408047.41     399573.34      4951.21 o                         
   0   1   7       4686.45       4939.72       122.56 o                         
   2   1   7       6754.33       7454.25       227.34 o                         
   4   1   7      20063.61      24732.67       682.23 o                         
   6   1   7     200631.08     196629.38      3354.16 o                         
   8   1   7       4424.26       4865.09       187.21 o                         
  10   1   7       2785.22       2203.39       170.74 o                         
  12   1   7      69249.51      68334.12      1447.35 o                         
  14   1   7      20348.03      19629.64       536.16 o                         
  16   1   7        279.63        402.84        87.87 o                         
  18   1   7      44718.02      46182.98      1254.72 o                         
  20   1   7      47602.31      48258.50      1708.69 o                         
  22   1   7      12533.34      13494.79       689.26 o                         
  24   1   7      52902.89      55839.81      2144.74 o                         
  26   1   7       7640.92       8152.89       680.79 o                         
  28   1   7      36944.66      35292.30      1774.08 o                         
  30   1   7      12603.02      12236.00       897.04 o                         
  32   1   7        741.67         50.79       445.71 o                         
 -33   2   7      45301.43      48261.00      2603.50 o                         
 -31   2   7      13713.55      13182.78      1512.94 o                         
 -29   2   7      22561.66      20958.03      1152.99 o                         
 -27   2   7      86718.34      87202.37      2974.57 o                         
 -25   2   7       9471.29      10086.88       710.79 o                         
 -23   2   7      25960.83      25538.56      1188.03 o                         
 -21   2   7      90029.07      88153.64      1840.45 o                         
 -19   2   7          5.96         62.04        48.00 o                         
 -17   2   7      47204.86      46554.67       725.70 o                         
 -15   2   7     104013.65     103687.29      1449.26 o                         
 -13   2   7       1787.10       1781.01        94.79 o                         
 -11   2   7      82487.70      79491.96      1185.86 o                         
  -9   2   7     131805.70     134932.77      1661.01 o                         
  -7   2   7        346.47        371.20        32.39 o                         
  -5   2   7     438402.66     441722.69      4290.75 o                         
  -3   2   7       4830.05       5240.00       108.03 o                         
  -1   2   7        494.67        551.20        37.62 o                         
   1   2   7      46134.33      44688.34       605.47 o                         
   3   2   7      48790.22      52862.15       793.54 o                         
   5   2   7       3567.41       3737.85       128.75 o                         
   7   2   7      60204.13      61668.20      1198.27 o                         
   9   2   7      75679.66      75952.81      1508.23 o                         
  11   2   7       8926.25       8594.55       224.48 o                         
  13   2   7       2411.79       2411.17       120.74 o                         
  15   2   7      42266.12      41130.26      1255.09 o                         
  17   2   7      16764.85      16616.18       893.09 o                         
  19   2   7      24775.65      25193.74       960.98 o                         
  21   2   7      57601.90      62333.92      2261.55 o                         
  23   2   7          5.49         30.12       143.52 o                         
  25   2   7      34592.06      35136.59      1583.18 o                         
  27   2   7      21304.58      21989.69      1208.09 o                         
  29   2   7        315.25        127.92       238.25 o                         
  31   2   7      29165.16      27340.92      1535.57 o                         
  33   2   7       6315.19       7003.30      1176.42 o                         
 -32   3   7      22302.51      22318.88      1952.02 o                         
 -30   3   7       6532.47       7201.34      1026.51 o                         
 -28   3   7      18062.78      19428.62      1071.55 o                         
 -26   3   7      27060.69      28099.00      1305.14 o                         
 -24   3   7       8031.83       8029.43       583.54 o                         
 -22   3   7      59301.56      56998.36      1775.45 o                         
 -20   3   7      54473.95      53084.39      1648.49 o                         
 -18   3   7       7436.17       7493.20       496.56 o                         
 -16   3   7      82968.48      81936.59      1383.95 o                         
 -14   3   7       4009.74       3737.33       163.66 o                         
 -12   3   7      13558.40      13189.65       323.29 o                         
 -10   3   7      74595.40      72623.41      1001.23 o                         
  -8   3   7       3951.14       4181.94       128.45 o                         
  -6   3   7      27717.31      26598.29       378.66 o                         
  -4   3   7      33595.42      33451.16       402.88 o                         
  -2   3   7       5813.61       5819.73       126.09 o                         
   0   3   7      13538.76      13537.58       247.23 o                         
   2   3   7      28879.02      31526.33       478.86 o                         
   4   3   7      10483.34      10400.24       257.62 o                         
   6   3   7       6740.56       6870.94       200.88 o                         
   8   3   7      31378.04      33538.86       968.00 o                         
  10   3   7       5840.13       5617.29       197.60 o                         
  12   3   7        502.41        441.98        65.18 o                         
  14   3   7      37139.80      36934.99      1031.55 o                         
  16   3   7      11477.13      10782.39       462.27 o                         
  18   3   7       1029.44       1220.79       194.10 o                         
  20   3   7      33836.21      36388.37      1179.32 o                         
  22   3   7       6191.63       5596.73       528.43 o                         
  24   3   7       1745.53       1909.62       328.07 o                         
  26   3   7      36731.52      37628.86      2046.10 o                         
  28   3   7      12832.53      12849.91      1559.09 o                         
  30   3   7      11912.17      10248.52      1417.07 o                         
 -29   4   7      34092.30      31254.48      2415.18 o                         
 -27   4   7       2204.12       2445.95       610.70 o                         
 -25   4   7      55172.02      53887.39      3444.84 o                         
 -23   4   7       5832.60       5460.78       848.98 o                         
 -21   4   7        338.06        142.81       210.67 o                         
 -19   4   7      95832.44      90041.66      5007.88 o                         
 -17   4   7        180.96        172.14       154.97 o                         
 -15   4   7       1166.08       1285.23       260.38 o                         
 -13   4   7     183670.34     178663.30      6163.27 o                         
 -11   4   7       1984.77       1807.64       213.06 o                         
  -9   4   7      57655.44      55809.56      1193.29 o                         
  -7   4   7      49308.31      47843.66       988.74 o                         
  -5   4   7       3563.15       3840.37       177.64 o                         
  -3   4   7      13924.18      14078.96       358.45 o                         
  -1   4   7      33017.64      33003.50       605.55 o                         
   1   4   7      57130.04      60076.38       926.33 o                         
   3   4   7      37128.26      38788.76       678.64 o                         
   5   4   7        147.54        157.84        49.23 o                         
   7   4   7      22463.33      23758.41       528.19 o                         
   9   4   7      41025.95      41626.71       937.95 o                         
  11   4   7      15719.47      14872.11       388.24 o                         
  13   4   7       6449.53       6395.40       315.55 o                         
  15   4   7      30759.38      30340.64       902.17 o                         
  17   4   7      53265.23      55658.46      2246.52 o                         
  19   4   7       3429.10       3472.76       756.27 o                         
  21   4   7       3943.37       4124.40       907.76 o                         
  23   4   7      59495.56      60250.02      3982.16 o                         
  25   4   7         38.80       -102.57       246.17 o                         
  27   4   7       1888.76       1615.90       626.48 o                         
 -26   5   7       4898.51       4368.56       585.77 o                         
 -24   5   7        112.62         83.20       187.04 o                         
 -22   5   7       3161.01       3118.69       385.64 o                         
 -20   5   7       1337.84       1021.18       231.91 o                         
 -18   5   7       2355.38       2214.17       317.37 o                         
 -16   5   7      15132.27      13418.68       787.99 o                         
 -14   5   7       1044.77        866.88       204.75 o                         
 -12   5   7        195.65        208.87       139.91 o                         
 -10   5   7       3229.72       4148.45       435.87 o                         
  -8   5   7       8762.40       9050.82       774.81 o                         
  -6   5   7       3656.00       3851.16       334.90 o                         
  -4   5   7      11655.47      12876.51       646.61 o                         
  -2   5   7       1519.21       1206.17       187.34 o                         
   0   5   7        120.17        183.60       105.97 o                         
   2   5   7        204.57        243.35       101.77 o                         
   4   5   7       7163.44       7838.72       384.93 o                         
   6   5   7      16185.20      16304.43       591.54 o                         
   8   5   7       4201.73       4264.54       267.91 o                         
  10   5   7       6112.56       6659.17       359.15 o                         
  12   5   7       5686.93       6211.45       433.58 o                         
  14   5   7       4435.85       4796.94       389.06 o                         
  16   5   7       1091.64       1055.25       238.26 o                         
  18   5   7        653.73       1033.23       244.74 o                         
  20   5   7      11410.24      12267.12      1029.34 o                         
  22   5   7         20.88        202.78       366.89 o                         
  24   5   7       1694.97       1282.15       517.59 o                         
 -19   6   7      22704.88      20781.42      1084.10 o                         
 -17   6   7       1288.06       1000.21       255.21 o                         
 -15   6   7        245.22        369.36       185.02 o                         
 -13   6   7      20755.51      21867.34      1263.62 o                         
 -11   6   7         46.44        249.14       207.01 o                         
  -9   6   7        245.91        264.32       411.87 o                         
  -7   6   7      27551.66      23996.13      1724.39 o                         
  -5   6   7       4562.68       5008.79       495.85 o                         
  -3   6   7       6678.94       6349.56       672.69 o                         
  -1   6   7        706.70        845.07       230.05 o                         
   1   6   7      12874.17      13196.66       791.80 o                         
   3   6   7       7017.17       7085.66       706.21 o                         
   5   6   7       1366.75       1445.51       210.22 o                         
   7   6   7      22309.30      21842.86       835.83 o                         
   9   6   7       9741.33      10753.65       552.04 o                         
  11   6   7       5744.11       5230.41       499.33 o                         
  13   6   7       1395.65       1311.82       273.41 o                         
  15   6   7      12431.48      13650.56       873.75 o                         
  17   6   7      12421.43      13035.81       872.01 o                         
  19   6   7        386.07        238.70       255.71 o                         
  -6   7   7       5468.93       6543.39       781.91 o                         
  -4   7   7      24194.70      24878.76      1244.54 o                         
  -2   7   7      11288.84      11819.77       803.16 o                         
   0   7   7      17486.54      16975.64       853.29 o                         
   2   7   7        159.58        208.15       157.56 o                         
   4   7   7      16354.36      15387.57      1473.32 o                         
   6   7   7      15608.08      15378.64       795.66 o                         
   8   7   7       2159.19       2051.81       328.45 o                         
  10   7   7       5324.60       5003.39       617.84 o                         
 -34   0   8        557.50        254.06       507.34 o                         
 -32   0   8        498.78        355.85       404.76 o                         
 -30   0   8      32288.90      33752.51      2813.63 o                         
 -28   0   8       1604.64       1326.34       552.31 o                         
 -26   0   8       2690.08       2437.27       666.72 o                         
 -24   0   8      54281.29      55532.23      2573.28 o                         
 -22   0   8       1814.70       1782.59       350.65 o                         
 -20   0   8      27402.24      26553.49       706.17 o                         
 -18   0   8     100595.06      93337.48      1838.48 o                         
 -16   0   8        436.08        359.20        66.10 o                         
 -14   0   8     196268.78     197742.62      4178.20 o                         
 -12   0   8     217230.86     202421.28      4253.18 o                         
 -10   0   8       4770.73       4491.92       202.82 o                         
  -8   0   8     424340.94     399228.53      6794.06 o                         
  -6   0   8      27298.11      25275.29       605.03 o                         
  -4   0   8     143201.09     142000.27      3383.89 o                         
  -2   0   8     229989.28     226567.20      5188.10 o                         
   0   0   8      34688.32      37399.59       957.05 o                         
   2   0   8      59039.60      61354.31      2166.75 o                         
   4   0   8     512988.06     485282.59     13952.45 o                         
   6   0   8      48789.15      44338.82      6193.38 o                         
   8   0   8      75026.38      70714.44      2363.95 o                         
  10   0   8     403119.41     377834.44     32123.20 o                         
  12   0   8         92.52        127.64        75.99 o                         
  14   0   8      65764.98      62420.52      2973.40 o                         
  16   0   8      53349.36      53252.22      2221.00 o                         
  18   0   8      15740.72      17179.04      1054.19 o                         
  20   0   8      75502.16      83837.31      3546.20 o                         
  22   0   8       7910.95       7502.35       714.82 o                         
  24   0   8        944.45        747.96       261.04 o                         
  26   0   8      44819.75      45961.91      2403.34 o                         
  28   0   8       7234.12       7164.26      1264.79 o                         
  30   0   8        206.29        124.66       367.68 o                         
  32   0   8       8819.01       7355.20      1362.63 o                         
 -33   1   8       6235.11       5578.49       832.94 o                         
 -31   1   8       1652.57       1294.22       409.94 o                         
 -29   1   8       1362.66       1116.13       399.29 o                         
 -27   1   8      22046.88      22713.89      1481.59 o                         
 -25   1   8       1469.63       1488.44       274.28 o                         
 -23   1   8       3254.31       3108.96       246.70 o                         
 -21   1   8      47368.10      46453.26       922.17 o                         
 -19   1   8      11421.74      10816.09       295.62 o                         
 -17   1   8      28233.05      27524.58       521.98 o                         
 -15   1   8      90870.80      89167.99      1328.06 o                         
 -13   1   8      40876.40      40929.48       710.84 o                         
 -11   1   8     201216.25     202963.83      2861.26 o                         
  -9   1   8     238609.12     235602.00      3122.55 o                         
  -7   1   8        193.23        152.24        25.23 o                         
  -5   1   8     272062.25     261422.59      3940.99 o                         
  -3   1   8     220060.66     219034.81      4025.10 o                         
  -1   1   8      29520.84      29925.60       423.96 o                         
   1   1   8      54406.50      52968.67      1235.16 o                         
   3   1   8       2858.58       2441.31       122.80 o                         
   5   1   8     199141.30     199805.31      7250.30 o                         
   7   1   8     276414.72     270480.72      4695.91 o                         
   9   1   8      24411.70      22171.63       740.53 o                         
  11   1   8      95444.27      88428.20      1648.25 o                         
  13   1   8      49048.56      47566.88      1389.31 o                         
  15   1   8      43738.63      46061.20      1316.66 o                         
  17   1   8      37836.38      35811.34      1255.29 o                         
  19   1   8      13437.51      12854.29       529.59 o                         
  21   1   8         74.15        182.89       119.36 o                         
  23   1   8      15883.47      15830.73       782.16 o                         
  25   1   8        436.33        425.08       249.44 o                         
  27   1   8        181.27        369.75       249.92 o                         
  29   1   8       5388.74       5833.15       618.13 o                         
  31   1   8        709.36        599.44       296.06 o                         
  33   1   8        499.40        386.49       454.74 o                         
 -32   2   8       5965.22       4824.00       753.98 o                         
 -30   2   8      12761.37      10748.88      1155.12 o                         
 -28   2   8       5883.63       5231.83       534.17 o                         
 -26   2   8       1560.12       1804.06       322.80 o                         
 -24   2   8       2405.08       3112.55       395.17 o                         
 -22   2   8      36253.36      35570.41      1274.81 o                         
 -20   2   8       2557.42       2445.43       152.42 o                         
 -18   2   8      10871.18      10555.58       299.86 o                         
 -16   2   8      87941.70      87655.45      1368.72 o                         
 -14   2   8         10.86         84.95        39.99 o                         
 -12   2   8        358.86        333.05        45.64 o                         
 -10   2   8      95539.03      90948.29      1234.52 o                         
  -8   2   8       1784.57       1937.63        75.06 o                         
  -6   2   8      11057.79      10324.25       199.49 o                         
  -4   2   8     102065.47     100534.81      1198.36 o                         
  -2   2   8     134447.61     147805.64      1926.87 o                         
   0   2   8     145470.86     149018.92      1845.03 o                         
   2   2   8      26856.36      27655.69       650.59 o                         
   4   2   8      14124.34      15641.29       314.97 o                         
   6   2   8     160829.72     160684.06      4489.73 o                         
   8   2   8      20663.18      22329.05       495.49 o                         
  10   2   8      32588.75      31456.21       852.79 o                         
  12   2   8     109865.74     108240.04      2421.08 o                         
  14   2   8        275.17        256.81        50.61 o                         
  16   2   8       2234.49       2664.89       168.23 o                         
  18   2   8      35702.41      40554.61      1121.50 o                         
  20   2   8      22286.10      24266.91       920.57 o                         
  22   2   8       3291.78       2788.39       375.99 o                         
  24   2   8       6472.92       6535.26       683.23 o                         
  26   2   8       8846.76       8559.96       712.40 o                         
  28   2   8       2188.79       2197.10       396.05 o                         
  30   2   8        804.15        827.97       296.16 o                         
  32   2   8       4281.07       4246.17       583.38 o                         
 -31   3   8       1763.60       2206.09       598.07 o                         
 -29   3   8       7014.91       7601.38      1050.18 o                         
 -27   3   8      34826.67      35133.88      1869.81 o                         
 -25   3   8       9061.38       9493.97       839.94 o                         
 -23   3   8        119.75         76.46       146.94 o                         
 -21   3   8      35099.69      33217.71      1754.43 o                         
 -19   3   8      45039.75      43763.47      1154.49 o                         
 -17   3   8      11594.23      11775.98       505.95 o                         
 -15   3   8      30811.70      30743.09       609.55 o                         
 -13   3   8      54590.46      53884.41       957.50 o                         
 -11   3   8      54402.22      53810.57       818.29 o                         
  -9   3   8       5905.19       5879.03       173.32 o                         
  -7   3   8      23855.29      22650.68       351.13 o                         
  -5   3   8     116754.70     114729.89      1281.92 o                         
  -3   3   8        729.19        691.49        42.37 o                         
  -1   3   8      51850.63      52571.96       732.55 o                         
   1   3   8      83125.25      85473.57      1069.01 o                         
   3   3   8      33619.06      34218.75       524.65 o                         
   5   3   8        380.16        519.39        57.35 o                         
   7   3   8      81766.91      80822.15      2264.86 o                         
   9   3   8      22963.89      20687.97      1015.38 o                         
  11   3   8      20908.73      20606.11       515.44 o                         
  13   3   8      23577.68      22027.34       570.46 o                         
  15   3   8      30253.24      28926.38       866.74 o                         
  17   3   8      42143.77      44835.18      1553.50 o                         
  19   3   8       1029.08       1160.73       266.29 o                         
  21   3   8       5804.94       6453.41       568.27 o                         
  23   3   8      11442.70      12887.98       850.64 o                         
  25   3   8       9610.55       9700.70      1059.25 o                         
  27   3   8       8793.50       8713.62       899.57 o                         
  29   3   8      18760.07      18451.92      1933.88 o                         
 -28   4   8        392.78       1143.28       463.94 o                         
 -26   4   8        472.67        789.02       393.72 o                         
 -24   4   8       2038.06       1679.81       500.24 o                         
 -22   4   8       1354.59       1764.24       490.77 o                         
 -20   4   8       3424.90       4183.36       733.00 o                         
 -18   4   8      12575.54      12057.60       843.20 o                         
 -16   4   8       7580.33       7377.08       617.76 o                         
 -14   4   8      33041.82      31461.05      1503.37 o                         
 -12   4   8      15912.84      17464.59       990.36 o                         
 -10   4   8      74072.52      70722.23      1459.44 o                         
  -8   4   8      52717.25      49971.38      1098.49 o                         
  -6   4   8      14013.53      14349.34       455.21 o                         
  -4   4   8       2127.35       2196.14       127.57 o                         
  -2   4   8       9498.41       9818.79       263.57 o                         
   0   4   8      10812.07      11262.00       293.89 o                         
   2   4   8      39379.61      41332.92       694.08 o                         
   4   4   8      14023.12      14227.30       351.61 o                         
   6   4   8      28533.16      28115.28       631.89 o                         
   8   4   8      19982.22      19372.46       478.41 o                         
  10   4   8      32528.33      34139.03       788.78 o                         
  12   4   8      18208.46      17584.28       668.91 o                         
  14   4   8      20613.54      21477.80       765.53 o                         
  16   4   8       5490.12       5836.45       577.41 o                         
  18   4   8         67.60        106.98       143.56 o                         
  20   4   8       1903.99       1958.18       391.61 o                         
  22   4   8        711.44       1224.55       523.12 o                         
  24   4   8         82.09        200.41       319.55 o                         
  26   4   8       2668.94       2327.60       681.71 o                         
 -25   5   8      24583.85      23341.26      1442.33 o                         
 -23   5   8       9674.92       9936.27       877.92 o                         
 -21   5   8       1584.71       1520.24       275.74 o                         
 -19   5   8      58948.20      58975.94      2117.59 o                         
 -17   5   8      12738.91      10791.91       697.79 o                         
 -15   5   8      16285.12      14551.78       926.90 o                         
 -13   5   8     116300.43     111930.84      5737.72 o                         
 -11   5   8        383.26        428.19       151.12 o                         
  -9   5   8      35696.30      32869.45      1404.50 o                         
  -7   5   8     166633.19     166148.22      6740.10 o                         
  -5   5   8       6731.23       6556.65       445.11 o                         
  -3   5   8      61661.44      65724.67      1929.50 o                         
  -1   5   8      69756.30      70242.56      1816.43 o                         
   1   5   8       3089.77       3249.49       264.79 o                         
   3   5   8      95742.19      95700.34      2317.19 o                         
   5   5   8      37598.88      38291.43      1139.50 o                         
   7   5   8         22.49         32.28        77.11 o                         
   9   5   8     101837.42     103582.36      2115.70 o                         
  11   5   8      21807.36      22584.39       916.58 o                         
  13   5   8       4025.31       3994.29       363.41 o                         
  15   5   8      82746.62      85125.66      2424.36 o                         
  17   5   8        564.92        169.30       180.69 o                         
  19   5   8       4246.15       3407.09       426.88 o                         
  21   5   8      25958.02      28298.65      1700.60 o                         
  23   5   8       5772.08       5562.56      1024.93 o                         
 -20   6   8       6702.04       6055.69       978.38 o                         
 -18   6   8       1334.40        901.89       231.28 o                         
 -16   6   8      45588.62      42475.34      1706.15 o                         
 -14   6   8       8188.17       6909.70       759.58 o                         
 -12   6   8       5936.75       4933.69      1092.79 o                         
 -10   6   8      67853.37      63466.98      6991.07 o                         
  -8   6   8         29.43        -88.37       261.16 o                         
  -6   6   8      27669.59      27277.09      1287.11 o                         
  -4   6   8      49371.80      52914.40      2009.88 o                         
  -2   6   8       1960.54       2046.00       399.12 o                         
   0   6   8      59178.38      60996.61      2172.89 o                         
   2   6   8      41809.89      41905.25      1645.43 o                         
   4   6   8        117.34        158.36       137.16 o                         
   6   6   8      76773.43      74102.89      2965.66 o                         
   8   6   8      14438.46      15000.21       663.01 o                         
  10   6   8       3751.63       3778.70       357.80 o                         
  12   6   8      46779.20      47622.86      1843.40 o                         
  14   6   8        394.88        294.71       171.91 o                         
  16   6   8       1885.59       2094.19       344.51 o                         
  18   6   8      29128.67      33038.89      1904.68 o                         
  20   6   8        532.94        713.01       316.10 o                         
  -5   7   8      24436.93      24505.08      1541.12 o                         
  -3   7   8       1691.20       1953.51       342.27 o                         
  -1   7   8       4294.10       3725.16       449.65 o                         
   1   7   8      40180.94      37082.79      1382.35 o                         
   3   7   8       2231.97       1928.02       294.23 o                         
   5   7   8       7905.73       7371.34       536.61 o                         
   7   7   8      16753.66      16056.92      1167.46 o                         
   9   7   8       1083.84       1106.88       454.73 o                         
 -32   1   9      27037.36      25603.99      1750.34 o                         
 -30   1   9       5256.02       4839.27       925.91 o                         
 -28   1   9      27690.39      27242.81      1694.20 o                         
 -26   1   9      54572.05      53836.82      2583.58 o                         
 -24   1   9      31928.30      31146.00      1069.09 o                         
 -22   1   9      22881.82      21312.09       703.07 o                         
 -20   1   9        436.70        451.63        74.24 o                         
 -18   1   9      44444.86      43615.00       848.72 o                         
 -16   1   9      54593.65      52075.05       895.01 o                         
 -14   1   9      23080.79      22818.26       465.61 o                         
 -12   1   9      17566.16      17602.32       375.27 o                         
 -10   1   9      68183.70      62674.59       935.64 o                         
  -8   1   9      71545.56      69089.47       907.66 o                         
  -6   1   9         47.55         88.90        28.82 o                         
  -4   1   9     145661.33     134373.70      1998.48 o                         
  -2   1   9       5448.55       5123.65       121.44 o                         
   0   1   9       3095.31       3321.02       102.12 o                         
   2   1   9       1089.93       1158.21       100.21 o                         
   4   1   9      83195.64      74766.74      1680.39 o                         
   6   1   9       1117.39       1203.35        93.58 o                         
   8   1   9      67971.25      60864.76      1849.15 o                         
  10   1   9     281359.97     258672.28      6358.53 o                         
  12   1   9       3230.93       3075.10       162.48 o                         
  14   1   9      46927.94      46939.48      1389.36 o                         
  16   1   9      29762.04      30182.12       969.82 o                         
  18   1   9      18249.16      18407.98       804.87 o                         
  20   1   9      68139.63      72308.83      2144.01 o                         
  22   1   9      10566.06      11921.19       657.65 o                         
  24   1   9        668.17       1060.53       268.05 o                         
  26   1   9      66821.79      65203.88      2477.32 o                         
  28   1   9          3.53       -139.08       219.80 o                         
  30   1   9       1389.10        889.60       313.09 o                         
  32   1   9      34836.87      33116.30      2126.29 o                         
 -33   2   9         88.77        120.72       545.21 o                         
 -31   2   9      15319.92      16742.18      1352.33 o                         
 -29   2   9      29108.88      27669.92      1732.83 o                         
 -27   2   9        101.09        -97.82       305.18 o                         
 -25   2   9      27521.15      27414.99      3278.75 o                         
 -23   2   9      30145.79      29182.95      1157.09 o                         
 -21   2   9       6050.68       5701.02       426.86 o                         
 -19   2   9      27725.10      27142.02       617.76 o                         
 -17   2   9          3.52        130.98        43.04 o                         
 -15   2   9      13131.50      12960.99       344.69 o                         
 -13   2   9      21938.11      21771.75       466.45 o                         
 -11   2   9      16225.09      16063.44       336.30 o                         
  -9   2   9       4918.30       4431.85       132.47 o                         
  -7   2   9      57612.94      61358.71       765.05 o                         
  -5   2   9     103453.07     104632.12      1355.31 o                         
  -3   2   9        386.80        334.22        33.53 o                         
  -1   2   9        674.51        806.87        53.22 o                         
   1   2   9     288494.62     303118.78      6053.66 o                         
   3   2   9        811.88        885.90        62.79 o                         
   5   2   9      84844.89      89812.88      1742.44 o                         
   7   2   9     304722.06     307090.94     10471.46 o                         
   9   2   9       4347.53       4899.73       188.99 o                         
  11   2   9      60990.48      56765.98      1130.20 o                         
  13   2   9      58705.11      53017.83      1620.11 o                         
  15   2   9        208.69        224.13        52.21 o                         
  17   2   9     101222.27      98818.33      5777.23 o                         
  19   2   9      34914.62      37353.86      1340.62 o                         
  21   2   9       3777.91       3094.68       560.86 o                         
  23   2   9      75349.16      76357.35      2723.83 o                         
  25   2   9      23513.72      23779.59      1264.07 o                         
  27   2   9       6161.47       5891.52       610.86 o                         
  29   2   9      53055.88      51726.77      2167.12 o                         
  31   2   9       1806.59       1882.82       409.33 o                         
 -32   3   9       1439.96       1769.76       523.12 o                         
 -30   3   9      26404.15      29243.29      2316.55 o                         
 -26   3   9        995.98       1118.04       491.56 o                         
 -24   3   9      31356.29      29574.25      1331.48 o                         
 -22   3   9       2362.01       2722.78       338.92 o                         
 -20   3   9       9057.19      10264.78       519.12 o                         
 -18   3   9      18117.94      19096.51       645.10 o                         
 -16   3   9       4525.87       4491.86       242.02 o                         
 -14   3   9       3296.34       3391.19       165.94 o                         
 -12   3   9        489.53        468.65        60.41 o                         
 -10   3   9      15966.85      15033.22       318.14 o                         
  -8   3   9         64.01        121.34        27.03 o                         
  -6   3   9       1915.67       1741.91        75.77 o                         
  -4   3   9      50974.67      50391.25       657.60 o                         
  -2   3   9        393.61        402.80        35.35 o                         
   0   3   9      21392.96      21677.99       340.29 o                         
   2   3   9      59239.80      60810.36       829.26 o                         
   4   3   9       2069.12       2137.95       107.25 o                         
   6   3   9     128297.20     134743.27      2870.98 o                         
   8   3   9      13964.55      12533.95       389.38 o                         
  10   3   9      11300.83      10844.15       622.71 o                         
  12   3   9     134889.06     134133.73      3795.16 o                         
  14   3   9      30271.79      29980.72       643.52 o                         
  16   3   9      35786.87      39704.17      1411.64 o                         
  18   3   9      78056.03      80699.19      2729.76 o                         
  20   3   9      10064.99      10649.24       901.57 o                         
  22   3   9      30146.62      28465.93      1363.60 o                         
  24   3   9      33691.76      34821.04      1927.43 o                         
  26   3   9       8845.46       9809.12       953.43 o                         
  28   3   9      20744.11      22070.34      2141.39 o                         
  30   3   9      17204.95      17436.45      1897.58 o                         
 -29   4   9       1304.56       1762.66       531.01 o                         
 -27   4   9      52820.69      55246.08      3582.92 o                         
 -25   4   9       1098.75       1266.37       450.53 o                         
 -23   4   9        340.04        303.77       259.59 o                         
 -21   4   9      25023.77      24315.09      1973.33 o                         
 -19   4   9      13456.85      13708.15       912.82 o                         
 -17   4   9         63.30        184.82       130.51 o                         
 -15   4   9      21819.46      22181.14      1193.44 o                         
 -13   4   9      55822.28      55177.69      1841.48 o                         
 -11   4   9       9331.92       8927.62       446.80 o                         
  -9   4   9       5455.79       6039.88       318.48 o                         
  -7   4   9      33902.94      33544.06       806.64 o                         
  -5   4   9      25821.29      27129.90       616.47 o                         
  -3   4   9      27404.58      28405.10       553.29 o                         
  -1   4   9      63217.24      63888.01      1069.56 o                         
   1   4   9      40323.38      43354.12       751.37 o                         
   3   4   9      78581.42      79638.67      1276.71 o                         
   5   4   9      21136.82      21936.52       497.96 o                         
   7   4   9       1622.82       1679.59       126.06 o                         
   9   4   9     123771.28     126136.69      3221.02 o                         
  11   4   9      14880.96      15659.06       587.39 o                         
  13   4   9          2.89        150.10        85.65 o                         
  15   4   9     106287.31     108366.21      3024.45 o                         
  17   4   9       1333.37       1254.64       385.24 o                         
  19   4   9       6280.17       5775.59       928.67 o                         
  21   4   9      91860.54      94241.77      3885.34 o                         
  23   4   9        829.58        391.35       354.27 o                         
  25   4   9      21988.48      23231.77      2195.04 o                         
  27   4   9      21694.69      23711.49      2247.12 o                         
 -24   5   9       6887.46       7522.89       782.22 o                         
 -22   5   9       2096.10       1811.47       389.29 o                         
 -20   5   9         35.66        179.05       220.95 o                         
 -18   5   9       9237.62       9289.06       643.37 o                         
 -16   5   9       2993.67       2823.11       348.44 o                         
 -14   5   9       5296.35       5019.10       517.33 o                         
 -12   5   9       4420.08       3761.40       578.52 o                         
 -10   5   9       5300.58       4701.49       421.49 o                         
  -8   5   9        453.38        516.78       207.77 o                         
  -6   5   9         30.79        481.76       176.56 o                         
  -4   5   9      22676.47      22764.90       922.97 o                         
  -2   5   9       1241.24       1402.98       180.50 o                         
   0   5   9       5730.75       6405.77       389.33 o                         
   2   5   9       9921.31      10646.37       502.67 o                         
   4   5   9       8753.86       8459.19       402.05 o                         
   6   5   9      21816.57      22897.70       811.95 o                         
   8   5   9         61.72        178.62        97.17 o                         
  10   5   9        476.46        430.78       113.35 o                         
  12   5   9       9123.79      10289.91       742.20 o                         
  14   5   9          1.34          7.12       127.98 o                         
  16   5   9       1634.59       1409.89       280.92 o                         
  18   5   9       5921.33       6242.85       573.24 o                         
  20   5   9        366.86        146.69       203.90 o                         
  22   5   9       4325.37       3592.39       826.10 o                         
  24   5   9       1955.14       2816.00       759.82 o                         
 -19   6   9       6177.51       5285.61       935.77 o                         
 -17   6   9        327.93        362.84       164.23 o                         
 -15   6   9       2534.49       2820.60       369.69 o                         
 -13   6   9       8636.18       7733.59      1359.87 o                         
 -11   6   9       6027.55       4886.20       615.07 o                         
  -9   6   9       5158.09       4557.70       586.84 o                         
  -7   6   9      11899.72      12416.60       980.68 o                         
  -5   6   9       8907.57       8777.04       810.37 o                         
  -3   6   9       5155.27       5210.19       597.98 o                         
  -1   6   9       9806.03      10050.24       683.28 o                         
   1   6   9       7095.50       7477.50       578.26 o                         
   3   6   9       5761.76       5713.95       439.20 o                         
   5   6   9       3156.40       3124.95       328.50 o                         
   7   6   9       3089.24       3366.71       278.14 o                         
   9   6   9      23320.36      23818.61       985.93 o                         
  11   6   9        146.06        344.72       182.67 o                         
  13   6   9        818.25       1010.47       237.93 o                         
  15   6   9      17473.79      18012.03      1277.21 o                         
  17   6   9        746.26       1329.54       296.06 o                         
  19   6   9       2480.53       3102.85       566.91 o                         
  -4   7   9      18062.61      19302.46      1292.49 o                         
  -2   7   9      11903.89      11439.37       788.26 o                         
   0   7   9      13281.37      13541.80       860.77 o                         
   2   7   9      15186.86      14919.77       902.99 o                         
   4   7   9        550.92        417.00       178.44 o                         
   6   7   9      33329.88      31798.15      1240.49 o                         
   8   7   9       5974.31       5886.56       546.13 o                         
 -32   0  10      60599.40      60148.23      4240.17 o                         
 -30   0  10       2877.01       2116.93       728.26 o                         
 -28   0  10      22953.85      22931.16      2156.38 o                         
 -26   0  10      75587.45      76015.56      3340.12 o                         
 -24   0  10       2677.64       2120.59       652.12 o                         
 -22   0  10     131414.67     127531.66      6118.02 o                         
 -20   0  10      38781.41      37865.69      1266.20 o                         
 -18   0  10       1270.79       1279.93       146.14 o                         
 -16   0  10     240878.95     234819.89      4505.62 o                         
 -14   0  10     133576.34     133162.39      2670.14 o                         
 -12   0  10       5247.74       4431.88       219.39 o                         
 -10   0  10     438577.53     416781.72      7718.20 o                         
  -8   0  10      23762.71      26177.46       723.99 o                         
  -6   0  10      59257.54      53580.51      2090.97 o                         
  -4   0  10     258287.55     250169.11      8284.19 o                         
  -2   0  10      19283.73      20432.03       801.53 o                         
   0   0  10      98478.77     104512.80      2462.00 o                         
   2   0  10     201530.30     221666.64      5816.12 o                         
   4   0  10      61578.94      57137.55      4206.04 o                         
   6   0  10      89456.02      68156.24      2992.08 o                         
   8   0  10     103174.00     114907.06      5454.86 o                         
  10   0  10       4186.88       3120.94       269.20 o                         
  12   0  10       4641.92       3754.07       446.91 o                         
  14   0  10      23910.82      26017.25      1806.06 o                         
  16   0  10      37928.38      41213.04      1883.40 o                         
  18   0  10      14649.55      17026.49      1075.90 o                         
  20   0  10      55097.52      58081.98      2589.06 o                         
  22   0  10      17844.75      19209.35      1252.81 o                         
  24   0  10      13847.75      13829.46      1056.31 o                         
  26   0  10      58156.10      61608.02      2849.30 o                         
  28   0  10        881.41        394.27       231.55 o                         
  30   0  10        406.65        385.83       438.69 o                         
  32   0  10      36703.48      34763.23      3107.93 o                         
 -33   1  10       5087.26       5291.20       817.03 o                         
 -31   1  10      10268.07      11563.53      1111.64 o                         
 -29   1  10      32148.01      31490.78      1883.45 o                         
 -27   1  10       6775.06       8103.33       840.60 o                         
 -25   1  10      72022.03      71112.29      2227.85 o                         
 -23   1  10      30035.22      31037.33      1198.28 o                         
 -21   1  10       6032.62       5851.18       409.36 o                         
 -19   1  10      54905.62      52579.95       992.92 o                         
 -17   1  10      48586.88      48166.79       908.33 o                         
 -15   1  10      24517.88      23796.55       491.35 o                         
 -13   1  10     113343.39     109790.99      1645.80 o                         
 -11   1  10      23678.40      22458.11       417.63 o                         
  -9   1  10      61488.54      60001.10       781.84 o                         
  -7   1  10     426548.25     430812.62      7139.28 o                         
  -5   1  10      18698.16      18048.90       329.18 o                         
  -3   1  10      88968.32      90465.46      1303.15 o                         
  -1   1  10      25542.03      25557.01       478.71 o                         
   1   1  10       4606.24       4951.35       155.23 o                         
   3   1  10      47556.43      46876.41       967.46 o                         
   5   1  10      17278.96      18076.51       360.58 o                         
   7   1  10      24395.65      24240.26       919.41 o                         
   9   1  10      43676.53      38817.33      1791.31 o                         
  11   1  10      12298.07      11822.89       556.22 o                         
  13   1  10         67.33        180.04        55.73 o                         
  15   1  10       5723.97       5981.28       488.12 o                         
  17   1  10       9284.36       9460.55       476.34 o                         
  19   1  10        345.14        845.85       173.82 o                         
  21   1  10       3247.24       3447.99       341.70 o                         
  23   1  10      41285.45      41940.21      1489.28 o                         
  25   1  10        801.95       1367.21       318.26 o                         
  27   1  10       5734.97       5536.45       589.64 o                         
  29   1  10       5236.49       5363.45       591.40 o                         
  31   1  10       1672.32       2336.78       451.70 o                         
 -32   2  10       2386.37       1366.75       463.15 o                         
 -30   2  10      24757.69      23826.73      1609.34 o                         
 -28   2  10         13.37        201.23       253.37 o                         
 -26   2  10         12.31        200.84       220.28 o                         
 -24   2  10      19786.22      20703.05       958.78 o                         
 -22   2  10        449.57        718.03       162.86 o                         
 -20   2  10       1231.23       1064.52       132.41 o                         
 -18   2  10      81077.30      78539.70      1359.34 o                         
 -16   2  10       6742.78       6555.55       242.69 o                         
 -14   2  10      30017.41      28432.74       594.24 o                         
 -12   2  10      29583.63      28824.42       534.11 o                         
 -10   2  10       2064.24       1941.23        90.31 o                         
  -8   2  10      95596.09      97224.78      1156.67 o                         
  -6   2  10      27020.55      26282.43       381.21 o                         
  -4   2  10     137843.86     144728.02      2372.08 o                         
  -2   2  10     143380.84     150406.25      2387.06 o                         
   0   2  10       5986.18       5323.74       136.55 o                         
   2   2  10       3563.44       3823.34       121.29 o                         
   4   2  10     115325.55     117808.82      1865.54 o                         
   6   2  10      13095.97      13482.42       375.71 o                         
   8   2  10       1811.24       2276.58       218.00 o                         
  10   2  10      14076.62      11756.58       331.01 o                         
  12   2  10      24969.38      24265.49       579.11 o                         
  14   2  10      10421.91      10354.49       343.14 o                         
  16   2  10       2388.94       2425.56       270.41 o                         
  18   2  10      33849.53      35352.63      1257.26 o                         
  20   2  10       6644.11       6461.22       895.09 o                         
  22   2  10        125.45        122.43       218.22 o                         
  24   2  10       8671.68       9221.92       742.96 o                         
  26   2  10       1641.30       1929.75       373.09 o                         
  28   2  10       5922.23       5567.55       617.58 o                         
  30   2  10      14745.49      13746.35       994.54 o                         
  32   2  10       4085.22       3767.31       744.58 o                         
 -31   3  10        859.81        760.61       381.88 o                         
 -27   3  10      11946.27      11226.90      1403.66 o                         
 -25   3  10       4021.60       2787.59       712.48 o                         
 -23   3  10       8219.34       7573.60       593.75 o                         
 -21   3  10      17535.88      17103.15       712.56 o                         
 -19   3  10      37906.88      35567.94      1102.46 o                         
 -17   3  10       1250.88       1136.04       128.92 o                         
 -15   3  10      11255.69      11377.10       376.76 o                         
 -13   3  10      83887.09      82798.40      1307.81 o                         
 -11   3  10       9834.42       9693.23       291.50 o                         
  -9   3  10        230.47        240.36        35.01 o                         
  -7   3  10     108355.27     108115.07      1284.98 o                         
  -5   3  10      25073.05      24757.43       388.26 o                         
  -3   3  10         21.35         52.36        26.35 o                         
  -1   3  10      51897.09      50319.09       826.68 o                         
   1   3  10      95999.72      98997.68      1704.47 o                         
   3   3  10      10522.89      10363.84       231.92 o                         
   5   3  10      13983.27      14198.01       339.57 o                         
   7   3  10      23836.85      22668.40       615.92 o                         
   9   3  10      51449.81      49649.62      2417.40 o                         
  11   3  10        820.42        913.60        97.25 o                         
  13   3  10      36679.79      35172.65      1005.76 o                         
  15   3  10      62909.59      67864.95      2067.47 o                         
  17   3  10      12801.58      12949.80       755.11 o                         
  19   3  10       6223.94       6449.20       563.04 o                         
  21   3  10      14092.92      16393.15       973.60 o                         
  23   3  10      14740.44      15597.66       970.99 o                         
  25   3  10       1175.09       1146.33       347.57 o                         
  27   3  10       5055.42       5016.56       964.18 o                         
  29   3  10      20073.74      17705.51      1891.27 o                         
 -28   4  10       7537.88       7227.38      1055.70 o                         
 -26   4  10       4141.93       4484.76       815.84 o                         
 -24   4  10       7761.89       8906.41      1126.71 o                         
 -22   4  10       4239.73       4680.44       798.48 o                         
 -20   4  10      20198.26      19284.32      1137.81 o                         
 -18   4  10      12352.65      11960.94       828.06 o                         
 -16   4  10      19605.76      19455.02      1099.46 o                         
 -14   4  10      11247.98      12604.73      1033.22 o                         
 -12   4  10      31175.52      32146.14       931.61 o                         
 -10   4  10      35865.12      35739.29       915.61 o                         
  -8   4  10      33514.43      33439.39       808.81 o                         
  -6   4  10       4004.33       4112.93       225.59 o                         
  -4   4  10       5451.35       5498.41       230.74 o                         
  -2   4  10       5108.44       5309.44       196.76 o                         
   0   4  10      12829.11      14274.25       361.74 o                         
   2   4  10         70.43        162.40        50.25 o                         
   4   4  10      18588.95      19624.34       444.89 o                         
   6   4  10       3423.17       3190.20       161.01 o                         
   8   4  10       1995.68       1727.12       141.72 o                         
  10   4  10         21.11        104.51        59.19 o                         
  12   4  10        691.15        534.50       133.91 o                         
  14   4  10       1476.13        804.48       221.13 o                         
  16   4  10       2219.58       2383.15       495.61 o                         
  18   4  10         12.20        134.95       207.87 o                         
  20   4  10       5012.35       5129.39       908.95 o                         
  22   4  10        292.98        481.30       347.96 o                         
  24   4  10        833.53       1327.91       525.48 o                         
  26   4  10       1823.15       1618.27       585.45 o                         
 -25   5  10       3611.09       3240.49       718.00 o                         
 -23   5  10       7206.32       5734.56       930.25 o                         
 -21   5  10      78423.12      74133.36      3354.50 o                         
 -19   5  10        239.93        365.95       199.64 o                         
 -17   5  10      20496.00      19876.79       995.77 o                         
 -15   5  10      80507.97      80277.06      3767.94 o                         
 -13   5  10         98.07        155.78       127.06 o                         
 -11   5  10     102648.64      98927.23      3698.51 o                         
  -9   5  10      40975.62      40499.25      3723.36 o                         
  -7   5  10       1503.74       1696.26       339.02 o                         
  -5   5  10     103744.06     106841.68      2884.48 o                         
  -3   5  10      42256.34      43937.37      1282.67 o                         
  -1   5  10        594.43        472.77       121.21 o                         
   1   5  10      76656.33      77823.43      1959.63 o                         
   3   5  10        887.73        990.43       140.21 o                         
   5   5  10        980.08       1049.86       146.51 o                         
   7   5  10      48942.82      49274.27      1265.76 o                         
   9   5  10      10973.69      11419.53       455.17 o                         
  11   5  10        128.64         67.83        88.98 o                         
  13   5  10      17958.65      18205.47       811.84 o                         
  15   5  10      16139.96      16991.26       962.71 o                         
  17   5  10       4403.63       4172.35       467.95 o                         
  19   5  10        182.90        223.25       179.70 o                         
  21   5  10      27961.64      29165.31      1763.53 o                         
  23   5  10       2345.98       2651.88       720.37 o                         
 -18   6  10      48133.34      46201.65      2822.71 o                         
 -16   6  10       1409.82       1738.48       386.99 o                         
 -14   6  10      21133.85      20323.44      3908.78 o                         
 -12   6  10      45819.20      44610.88      5200.40 o                         
 -10   6  10         64.43         97.39       204.36 o                         
  -8   6  10      35869.39      32701.54      2562.72 o                         
  -6   6  10      17322.39      17818.88       980.60 o                         
  -4   6  10        548.46        403.96       167.75 o                         
  -2   6  10      48528.39      51338.43      2392.06 o                         
   0   6  10       2963.13       2582.82       344.76 o                         
   2   6  10         70.16        104.14       146.74 o                         
   4   6  10      47765.70      49490.61      1814.29 o                         
   6   6  10       2807.52       2699.03       276.18 o                         
   8   6  10       1291.97       1193.09       196.68 o                         
  10   6  10       8588.81       8432.37       540.33 o                         
  12   6  10      14143.18      14205.14       856.57 o                         
  14   6  10       3339.82       3314.18       528.83 o                         
  16   6  10        194.24        151.84       273.79 o                         
  18   6  10      11607.02      12351.81      1082.92 o                         
  -5   7  10        167.54        465.52       355.06 o                         
  -3   7  10       5456.88       4696.76       620.60 o                         
  -1   7  10       7618.68       7620.11       641.06 o                         
   1   7  10        597.07        256.53       173.81 o                         
   3   7  10        616.10        363.19       168.28 o                         
   5   7  10       5946.99       5457.70       547.78 o                         
   7   7  10        123.75         43.15       174.14 o                         
   9   7  10       4850.89       2961.18       720.37 o                         
 -32   1  11      12155.06      11594.56      1135.55 o                         
 -30   1  11      12099.17      11267.03      1076.46 o                         
 -28   1  11         55.01        103.74       271.07 o                         
 -26   1  11       2925.22       3405.84       387.05 o                         
 -24   1  11      47542.95      46810.39      1613.02 o                         
 -22   1  11      13672.03      13806.22       598.32 o                         
 -20   1  11      26402.31      25845.23       603.20 o                         
 -18   1  11      15418.04      15535.44       420.11 o                         
 -16   1  11     119738.51     118236.45      1898.24 o                         
 -14   1  11       6607.87       6346.68       208.32 o                         
 -12   1  11       9877.75       9742.71       230.98 o                         
 -10   1  11     209833.98     195194.41      2290.57 o                         
  -8   1  11        207.55        211.85        41.75 o                         
  -6   1  11       1715.71       1573.90        82.01 o                         
  -4   1  11      86757.53      76413.69      1308.06 o                         
  -2   1  11        983.72       1012.00        52.55 o                         
   0   1  11     105610.97     108208.93      2258.94 o                         
   2   1  11     108010.89     107200.61      2092.54 o                         
   4   1  11      23002.63      23035.89       829.89 o                         
   6   1  11     173442.34     170952.30      6696.96 o                         
   8   1  11      57179.96      51191.68      2517.32 o                         
  10   1  11      54257.02      47786.39      2062.92 o                         
  12   1  11     142318.08     121224.92      7436.73 o                         
  14   1  11       3303.48       3328.83       229.15 o                         
  16   1  11      15171.56      15902.51      1143.08 o                         
  18   1  11     102805.94     108494.96      6163.14 o                         
  20   1  11       1355.07       1373.83       225.08 o                         
  22   1  11       1193.01       1218.24       226.98 o                         
  24   1  11      62600.29      63298.30      2206.63 o                         
  26   1  11       2808.46       2757.28       417.30 o                         
  28   1  11       5835.29       4541.25       563.59 o                         
  30   1  11       7888.99       7935.45       904.12 o                         
  32   1  11       7005.43       6421.81       703.45 o                         
 -33   2  11       9019.84       8300.04       992.21 o                         
 -31   2  11       1683.53       1022.07       451.91 o                         
 -29   2  11      10901.98      10826.05      1024.69 o                         
 -27   2  11      10258.29      10334.84       965.75 o                         
 -25   2  11      14043.52      13587.15       767.05 o                         
 -23   2  11      50714.13      50347.45      1674.15 o                         
 -21   2  11       8719.70       7919.45       510.77 o                         
 -19   2  11      74392.71      73330.45      1300.33 o                         
 -17   2  11      21273.18      21227.68       510.42 o                         
 -15   2  11        323.80        362.12        62.51 o                         
 -13   2  11     152767.28     149783.00      2196.19 o                         
 -11   2  11      15236.41      14528.20       348.24 o                         
  -9   2  11       4187.39       3811.79       106.70 o                         
  -7   2  11     103388.73      96317.41      1144.73 o                         
  -5   2  11      43602.54      45568.78       880.10 o                         
  -3   2  11     102597.74     104351.05      1535.14 o                         
  -1   2  11     298992.47     308269.81      4325.58 o                         
   1   2  11      27474.13      28373.60       630.66 o                         
   3   2  11     217863.58     218689.14      7596.38 o                         
   5   2  11     190683.95     192916.53      3564.54 o                         
   7   2  11        710.64        603.29        80.73 o                         
   9   2  11     234494.12     217742.78     16559.95 o                         
  11   2  11      26303.53      24610.30       608.70 o                         
  13   2  11      15195.69      14980.72       525.85 o                         
  15   2  11     129271.68     133237.17      3766.44 o                         
  17   2  11       3491.56       3807.56       310.35 o                         
  19   2  11      45819.68      49142.38      1850.97 o                         
  21   2  11      91812.08      95465.59      3227.49 o                         
  23   2  11         68.45         16.07       197.31 o                         
  25   2  11       4560.85       4531.31       529.80 o                         
  27   2  11      12313.94      12782.43       932.62 o                         
  29   2  11        780.05        685.57       289.74 o                         
  31   2  11       7545.97       7429.35       738.35 o                         
 -24   3  11      13402.01      11858.81       975.52 o                         
 -22   3  11        867.48        914.28       178.48 o                         
 -20   3  11       3110.70       2935.97       264.14 o                         
 -18   3  11      26386.97      25556.69       866.71 o                         
 -16   3  11       2390.73       2077.38       186.86 o                         
 -14   3  11       8292.10       8199.87       271.95 o                         
 -12   3  11      62386.69      62477.64      1030.46 o                         
 -10   3  11      23411.01      24210.15       471.07 o                         
  -8   3  11      55117.63      54557.52       719.67 o                         
  -6   3  11     101318.68     101027.54      1255.31 o                         
  -4   3  11      15788.91      15231.62       299.96 o                         
  -2   3  11      92028.82      98520.22      1595.90 o                         
   0   3  11      37981.95      37517.02       579.46 o                         
   2   3  11      52871.56      55280.10       833.38 o                         
   4   3  11     146810.36     155583.98      2167.28 o                         
   6   3  11      21923.89      22774.48       509.42 o                         
   8   3  11      56139.00      55572.30      1539.50 o                         
  10   3  11      70135.78      68284.70      2087.41 o                         
  12   3  11       7664.87       7231.33       338.13 o                         
  14   3  11      58595.72      59726.37      1609.18 o                         
  16   3  11      52630.91      53748.50      2074.86 o                         
  18   3  11       2562.93       2403.59       322.52 o                         
  20   3  11      25719.49      25742.84      1269.14 o                         
  22   3  11      12445.95      13016.94       879.73 o                         
  24   3  11       3987.35       4400.65       622.02 o                         
  26   3  11      19345.56      19300.02      1607.23 o                         
  28   3  11       2642.89       2766.29       735.36 o                         
 -27   4  11      27608.45      27172.12      2228.18 o                         
 -25   4  11        530.51        325.07       309.29 o                         
 -23   4  11       4301.98       5639.09       889.22 o                         
 -21   4  11      39187.23      39833.45      2758.40 o                         
 -19   4  11       1084.10       1078.58       400.03 o                         
 -17   4  11        495.26        369.87       162.87 o                         
 -15   4  11     114010.96     111929.66      4086.07 o                         
 -13   4  11       5431.36       6128.57       422.83 o                         
 -11   4  11      22721.63      22125.77       714.81 o                         
  -9   4  11     108201.48     110584.85      2430.49 o                         
  -7   4  11        979.11        905.06       104.04 o                         
  -5   4  11     172356.50     177429.81      3044.02 o                         
  -3   4  11      27049.28      27924.86       607.17 o                         
  -1   4  11        507.34        546.09        75.74 o                         
   1   4  11     162429.03     168745.70      2619.90 o                         
   3   4  11       5825.96       6286.68       212.67 o                         
   5   4  11       2992.11       3076.12       172.72 o                         
   7   4  11     101914.96     101572.45      2267.75 o                         
   9   4  11       2814.16       3026.52       298.98 o                         
  11   4  11      32199.62      32372.86      1587.54 o                         
  13   4  11      90001.57      88318.45      3054.05 o                         
  15   4  11       3080.48       2924.80       757.06 o                         
  17   4  11      39888.41      40453.72      4762.89 o                         
  19   4  11      30090.29      30533.51      2052.03 o                         
  21   4  11       8368.96       9573.91      1282.94 o                         
  23   4  11      35712.34      37990.31      2924.88 o                         
  25   4  11      10284.09       9076.05      1301.09 o                         
 -24   5  11       4355.87       4512.38       831.62 o                         
 -22   5  11          3.39         82.85       281.68 o                         
 -20   5  11          2.35        321.13       321.13 o                         
 -18   5  11       5259.42       4090.74       550.34 o                         
 -16   5  11         78.71        178.12       146.39 o                         
 -14   5  11       8504.69       8404.76       747.46 o                         
 -12   5  11       5038.23       4881.89       430.71 o                         
 -10   5  11       6877.45       6451.04       652.28 o                         
  -8   5  11       3868.70       4046.88       504.97 o                         
  -6   5  11         47.40        178.32       193.43 o                         
  -4   5  11       8311.05       8892.26       464.34 o                         
  -2   5  11      25134.10      25502.03       984.69 o                         
   0   5  11         57.50        126.56        91.51 o                         
   2   5  11        135.40        183.70        96.08 o                         
   4   5  11      22879.68      24211.75       933.78 o                         
   6   5  11         27.55         85.20        88.27 o                         
   8   5  11       6995.35       7728.13       395.04 o                         
  10   5  11      17594.45      18430.22       737.77 o                         
  12   5  11        337.19        242.59       108.23 o                         
  14   5  11        879.92        768.15       201.29 o                         
  16   5  11       1387.26       1756.77       310.35 o                         
  18   5  11       1040.32        946.86       248.94 o                         
  20   5  11       3538.00       3563.29       580.21 o                         
  22   5  11        765.68       1089.98       366.56 o                         
 -17   6  11        700.30        948.12       331.72 o                         
 -15   6  11      18132.91      15507.77      1154.33 o                         
 -13   6  11       4315.69       3934.99       849.38 o                         
 -11   6  11       2897.52       2703.57       463.86 o                         
  -9   6  11       4811.69       5067.10       615.64 o                         
  -7   6  11       4271.70       4259.34       566.71 o                         
  -5   6  11      20360.73      20991.23      1072.89 o                         
  -3   6  11       7464.64       7307.20       582.14 o                         
  -1   6  11        994.20       1120.86       209.51 o                         
   1   6  11      30738.35      32348.99      1210.44 o                         
   3   6  11       3019.85       2660.74       302.04 o                         
   5   6  11        174.35        153.97       126.17 o                         
   7   6  11      29146.29      27831.06       889.57 o                         
   9   6  11       2255.67       2118.61       277.21 o                         
  11   6  11       2722.70       2759.40       377.29 o                         
  13   6  11      12543.95      12436.74       800.53 o                         
  15   6  11       3058.71       2791.29       492.60 o                         
  17   6  11       3906.38       4260.68       912.10 o                         
  19   6  11       5832.96       7422.27      1168.53 o                         
  -4   7  11       2438.74       2331.38       440.62 o                         
  -2   7  11      37077.44      37982.82      1968.41 o                         
   0   7  11       3218.86       2692.67       386.99 o                         
   2   7  11        751.77        580.94       202.25 o                         
   4   7  11      52449.20      50040.71      1685.11 o                         
   6   7  11        670.91        698.66       228.65 o                         
   8   7  11       9145.05       7680.28      1111.72 o                         
 -32   0  12         59.16        120.72       383.46 o                         
 -30   0  12      52142.47      50724.23      3698.91 o                         
 -28   0  12      48412.31      46905.29      2432.57 o                         
 -26   0  12       5337.27       5382.91       675.07 o                         
 -24   0  12     128616.03     123123.54      4763.43 o                         
 -22   0  12       1469.55       1381.63       322.40 o                         
 -20   0  12       9153.00       9025.00       513.69 o                         
 -18   0  12     146236.59     140734.94      2865.39 o                         
 -16   0  12       3474.25       3153.53       206.31 o                         
 -14   0  12      55875.99      54815.43      1254.85 o                         
 -12   0  12     179083.72     173558.06      3398.64 o                         
 -10   0  12     195761.39     190210.48      4467.87 o                         
  -8   0  12      26702.93      27829.80       774.73 o                         
  -6   0  12        110.47        112.48        44.08 o                         
  -4   0  12     189013.64     192939.73      9141.97 o                         
  -2   0  12      98566.20      96757.87      3941.38 o                         
   0   0  12       6171.12       6821.53       306.66 o                         
   2   0  12     118347.48     122435.75      3428.71 o                         
   4   0  12     194207.69     210871.75      5684.50 o                         
   6   0  12       8214.03       6022.40       656.07 o                         
   8   0  12      66050.75      42341.63      4043.70 o                         
  10   0  12       5809.42       6615.36       345.85 o                         
  12   0  12     227093.14     226100.11     21404.02 o                         
  14   0  12      37178.91      37359.95      3328.46 o                         
  16   0  12      13660.73      15501.69      1021.00 o                         
  18   0  12     186141.92     205416.34      6842.18 o                         
  20   0  12      11763.41      12839.13      1188.26 o                         
  22   0  12       1689.39       1585.83       354.53 o                         
  24   0  12     123206.62     132570.97      5380.69 o                         
  26   0  12       1791.03       2004.35       434.05 o                         
  28   0  12      21267.41      21546.75      1479.14 o                         
  30   0  12      46045.98      48850.32      3877.22 o                         
  32   0  12       1059.18        554.68       579.14 o                         
 -33   1  12      15558.22      15047.57      1330.60 o                         
 -31   1  12      15466.13      16076.98      1337.30 o                         
 -29   1  12       1755.85       2429.30       485.04 o                         
 -27   1  12      45291.27      45648.72      1660.42 o                         
 -25   1  12        797.02       1299.64       248.63 o                         
 -23   1  12       7372.50       7397.96       512.75 o                         
 -21   1  12      52539.30      49880.89      1403.82 o                         
 -19   1  12       7890.23       7850.76       287.84 o                         
 -17   1  12      14671.32      14422.94       398.35 o                         
 -15   1  12      14616.42      13626.89       352.02 o                         
 -13   1  12       4864.42       4981.14       158.22 o                         
 -11   1  12      31247.21      30859.04       492.45 o                         
  -9   1  12       3863.35       3540.75       171.99 o                         
  -7   1  12      68939.17      71614.13      1653.72 o                         
  -5   1  12      16312.96      16071.08       355.99 o                         
  -3   1  12        404.77        466.29        41.72 o                         
  -1   1  12      27545.59      27944.67       660.33 o                         
   1   1  12        206.16        360.94        48.37 o                         
   3   1  12      15690.99      15756.53       342.46 o                         
   5   1  12      52862.69      53369.15      1531.35 o                         
   7   1  12      41664.55      43181.58      1817.21 o                         
   9   1  12     118955.18     109434.43      5484.12 o                         
  11   1  12      44723.50      39994.64      1361.39 o                         
  13   1  12      10362.09       9459.62       456.94 o                         
  15   1  12      66586.01      68080.88      3799.89 o                         
  17   1  12      10223.80      10951.85       612.80 o                         
  19   1  12      22981.68      25397.79      1039.16 o                         
  21   1  12      65303.72      70313.54      2156.80 o                         
  23   1  12       7960.52       7979.30       561.52 o                         
  25   1  12      16491.34      17389.47      1403.06 o                         
  27   1  12      17702.06      16797.88      1080.16 o                         
  29   1  12       8048.29       6883.86       697.46 o                         
  31   1  12      12832.65      13422.29       999.42 o                         
 -32   2  12      28669.06      27584.13      1833.60 o                         
 -30   2  12        298.05         59.44       306.16 o                         
 -28   2  12       2212.64       3153.66       565.43 o                         
 -26   2  12      22522.04      21384.85      1016.68 o                         
 -24   2  12         44.02        214.78       141.04 o                         
 -22   2  12       5232.00       5112.43       421.49 o                         
 -20   2  12      23431.25      22943.38       944.28 o                         
 -18   2  12      28728.25      26716.61       607.68 o                         
 -16   2  12      40275.55      39815.25       790.69 o                         
 -14   2  12       4766.67       4755.54       201.07 o                         
 -12   2  12        163.44        183.45        45.61 o                         
 -10   2  12     106945.46     106600.34      1398.93 o                         
  -8   2  12        681.29        783.48        50.24 o                         
  -6   2  12        884.94        867.95        54.30 o                         
  -4   2  12      42881.26      40901.20       690.26 o                         
  -2   2  12      45551.92      47470.70       739.98 o                         
   0   2  12         18.82         86.32        26.93 o                         
   2   2  12       1950.98       1625.36        88.11 o                         
   4   2  12     111490.48     114557.01      1789.34 o                         
   6   2  12       3595.48       3695.59       138.17 o                         
   8   2  12       6221.32       6458.38       329.95 o                         
  10   2  12      13484.09      12055.78       458.52 o                         
  12   2  12       1929.69       1509.78       265.71 o                         
  14   2  12       1706.38       1837.68       223.18 o                         
  16   2  12      24007.11      24197.79      1126.79 o                         
  18   2  12       5318.42       5903.03       449.20 o                         
  20   2  12      33910.94      36609.80      1342.92 o                         
  22   2  12       3366.75       3335.05       445.41 o                         
  24   2  12         48.28        143.46       175.41 o                         
  26   2  12      22114.77      21433.96      1605.98 o                         
  28   2  12       2391.96       2957.35       468.92 o                         
  30   2  12        465.60         25.59       293.62 o                         
 -25   3  12        138.52        273.00       290.36 o                         
 -23   3  12       6504.96       6935.28       512.72 o                         
 -21   3  12      30861.22      30518.63      1030.11 o                         
 -19   3  12       5787.91       5450.61       363.10 o                         
 -17   3  12       3893.92       3926.83       286.68 o                         
 -15   3  12      38150.63      36972.85       890.61 o                         
 -13   3  12      41164.62      41085.56       786.36 o                         
 -11   3  12        615.28        817.25        73.77 o                         
  -9   3  12      27177.61      27548.79       457.68 o                         
  -7   3  12      39025.44      37742.13       509.09 o                         
  -5   3  12      16254.61      17157.31       318.22 o                         
  -3   3  12       1643.18       1697.93        93.47 o                         
  -1   3  12      93627.08      96725.70      2087.97 o                         
   1   3  12      94713.74     100604.72      2071.97 o                         
   3   3  12      12513.25      12782.80       322.27 o                         
   5   3  12      15018.08      16320.81       377.19 o                         
   7   3  12      62648.02      63611.89      1238.37 o                         
   9   3  12      15870.90      16061.87       685.34 o                         
  11   3  12       7837.39       7617.16       339.18 o                         
  13   3  12      16512.83      16538.43       632.53 o                         
  15   3  12      39251.46      41521.23      1546.62 o                         
  17   3  12         40.48        139.95       145.72 o                         
  19   3  12       2920.46       3400.60       427.60 o                         
  21   3  12      16950.44      16906.90      1010.92 o                         
  23   3  12       3895.91       4299.90       625.17 o                         
  25   3  12        789.58        585.14       294.26 o                         
  27   3  12      13243.90      14535.24      1669.56 o                         
  29   3  12      14362.69      12774.16      1595.39 o                         
 -28   4  12       1625.46       1638.00       513.65 o                         
 -26   4  12       7427.93       7605.32      1069.91 o                         
 -24   4  12       5502.29       5969.69       943.66 o                         
 -22   4  12      13352.77      13514.26      1406.81 o                         
 -20   4  12       1437.27       1478.62       483.67 o                         
 -18   4  12       6139.54       6256.10       886.85 o                         
 -16   4  12       3547.74       3570.65       417.41 o                         
 -14   4  12       3708.67       4388.76       463.93 o                         
 -12   4  12       9520.75       9590.33       533.43 o                         
 -10   4  12       9962.39      10658.04       472.78 o                         
  -8   4  12       3014.31       3131.94       216.05 o                         
  -6   4  12        168.52        187.15        63.23 o                         
  -4   4  12        647.70        543.39        88.81 o                         
  -2   4  12        428.80        653.72        91.10 o                         
   0   4  12       1251.89       1293.16       123.54 o                         
   2   4  12         65.78        134.89        50.38 o                         
   4   4  12       3162.88       3513.41       158.18 o                         
   6   4  12       7776.62       7805.92       305.77 o                         
   8   4  12       1808.95       1439.20       137.40 o                         
  10   4  12       6099.59       6299.14       383.44 o                         
  12   4  12       2590.33       2385.23       316.42 o                         
  14   4  12       9343.91       9080.87      1444.69 o                         
  16   4  12      19930.30      20282.05      3677.60 o                         
  18   4  12      16453.57      13815.26      1277.73 o                         
  20   4  12       1924.80       2288.15       632.00 o                         
  22   4  12       6263.24       6243.48      1027.30 o                         
  24   4  12       2943.71       4230.70       897.90 o                         
  26   4  12       8703.83       6787.11      1180.37 o                         
 -23   5  12      27850.04      29852.40      2382.04 o                         
 -21   5  12       1798.12       1974.91       575.98 o                         
 -19   5  12      17020.37      17060.88      1640.36 o                         
 -17   5  12      13477.31      12144.82       963.78 o                         
 -15   5  12       6148.39       5573.42       973.25 o                         
 -13   5  12      36366.23      36975.25      1993.05 o                         
 -11   5  12       1009.55       1235.12       308.99 o                         
  -9   5  12       4126.64       3727.92       493.53 o                         
  -7   5  12      87760.41      84969.37      3414.50 o                         
  -5   5  12      21165.62      21743.37       800.06 o                         
  -3   5  12      14120.87      13218.26       940.91 o                         
  -1   5  12      16415.11      17459.30       776.10 o                         
   1   5  12      46696.96      46332.01      1409.14 o                         
   3   5  12        532.19        554.45       115.84 o                         
   5   5  12        196.89        167.93        88.77 o                         
   7   5  12     107544.92     109694.41      2542.09 o                         
   9   5  12        388.85        310.07       100.85 o                         
  11   5  12       1102.70       1114.05       183.25 o                         
  13   5  12      51051.61      54786.83      1610.02 o                         
  15   5  12        224.96        354.10       162.27 o                         
  17   5  12      19626.60      20586.72      1112.38 o                         
  19   5  12      53686.26      56034.61      2704.42 o                         
  21   5  12       1011.62        714.32       305.45 o                         
  23   5  12      52477.93      48147.30      3549.78 o                         
 -18   6  12        247.43        -86.00       206.72 o                         
 -16   6  12      33291.21      28663.55      6884.16 o                         
 -14   6  12       4896.60       4931.66      1312.53 o                         
 -12   6  12        732.82        953.64       293.67 o                         
 -10   6  12      18753.71      17622.12      1576.45 o                         
  -8   6  12       2297.44       2651.15       370.23 o                         
  -6   6  12        722.78        683.21       251.18 o                         
  -4   6  12      13803.03      14394.68       850.19 o                         
  -2   6  12      18141.70      18139.08       974.74 o                         
   0   6  12        585.61        598.94       163.51 o                         
   2   6  12       2898.35       2945.08       341.74 o                         
   4   6  12      24652.72      23087.66       964.38 o                         
   6   6  12        564.36        344.04       115.08 o                         
   8   6  12       1011.77       1125.89       218.18 o                         
  10   6  12      31819.80      32774.56      1441.29 o                         
  12   6  12        159.42         39.03       145.23 o                         
  14   6  12      22256.13      23224.90      1507.95 o                         
  16   6  12      25073.60      26370.84      1698.75 o                         
  -3   7  12         51.59       -157.80       342.43 o                         
  -1   7  12       3069.77       3185.26       511.61 o                         
   1   7  12         30.75          9.33       208.29 o                         
   3   7  12       1711.04       1351.07       280.97 o                         
   5   7  12       9124.50       8100.32       840.78 o                         
   7   7  12        272.99         88.37       368.47 o                         
 -32   1  13       2558.74       1862.27       540.17 o                         
 -30   1  13      27389.52      25524.99      1704.89 o                         
 -28   1  13       6716.40       7254.73       588.00 o                         
 -26   1  13       2963.30       3173.73       366.60 o                         
 -24   1  13      91146.52      89974.88      2633.52 o                         
 -22   1  13       4374.00       4533.84       392.91 o                         
 -20   1  13       4462.23       4487.72       310.40 o                         
 -18   1  13      80652.73      78986.59      1307.95 o                         
 -16   1  13        439.78        392.04        64.56 o                         
 -14   1  13       5410.67       5198.98       181.97 o                         
 -12   1  13     170631.28     164115.34      2095.88 o                         
 -10   1  13       8317.70       7837.32       260.60 o                         
  -8   1  13      15245.26      13686.12       450.50 o                         
  -6   1  13     157033.66     153852.53      3544.52 o                         
  -4   1  13       6509.27       6036.32       280.29 o                         
  -2   1  13     223743.34     229603.80      4566.23 o                         
   0   1  13      32090.44      35090.81       878.89 o                         
   2   1  13      28716.34      29574.29       681.67 o                         
   4   1  13     185886.50     183480.81      5824.32 o                         
   6   1  13       2297.59       2831.65       125.10 o                         
   8   1  13      13675.45      13902.66       723.11 o                         
  10   1  13     151505.38     135390.19      8062.80 o                         
  12   1  13      21774.68      19582.83      1152.28 o                         
  14   1  13        422.15        327.12       119.11 o                         
  16   1  13      30205.05      31350.89      1784.74 o                         
  18   1  13      34640.22      38354.85      1349.19 o                         
  20   1  13       3652.10       4222.68       424.64 o                         
  22   1  13       1273.42       1451.10       259.20 o                         
  24   1  13      33072.86      36092.61      1395.49 o                         
  26   1  13      10360.11      10465.67       836.41 o                         
  28   1  13         26.78         21.63       273.15 o                         
  30   1  13      11031.21      11760.89       936.57 o                         
  32   1  13       9495.87      12132.69      1522.01 o                         
 -31   2  13      12061.59      12140.41      1152.38 o                         
 -29   2  13        847.46        309.94       322.44 o                         
 -27   2  13      55879.12      58456.79      1985.14 o                         
 -25   2  13      11597.70      11038.54       680.33 o                         
 -23   2  13       9349.95       8706.99       660.19 o                         
 -21   2  13     148802.58     142991.59      3751.20 o                         
 -19   2  13      12748.84      11717.06       496.58 o                         
 -17   2  13      46478.30      44530.04       874.17 o                         
 -15   2  13     119064.49     115358.33      1769.50 o                         
 -13   2  13        214.84        174.42        52.37 o                         
 -11   2  13      54396.14      52060.82       828.12 o                         
  -9   2  13     146608.22     143519.97      2114.42 o                         
  -7   2  13       8562.41       8876.38       207.92 o                         
  -5   2  13     168951.77     167022.64      2480.90 o                         
  -3   2  13     123817.94     128578.09      2054.77 o                         
  -1   2  13       4255.69       4603.47       131.22 o                         
   1   2  13     245134.95     251093.48      6178.79 o                         
   3   2  13      34047.81      34275.87      1024.25 o                         
   5   2  13       3355.59       3853.68       139.07 o                         
   7   2  13      76409.06      71953.54      2383.51 o                         
   9   2  13       1483.71       1367.56       147.98 o                         
  11   2  13         81.52        114.74        62.20 o                         
  13   2  13      31396.66      24974.21      2550.93 o                         
  15   2  13       4592.84       4539.66       524.35 o                         
  17   2  13      15135.08      16026.91       770.41 o                         
  19   2  13      35555.29      38568.41      1395.19 o                         
  21   2  13      20425.13      21481.59      1177.11 o                         
  23   2  13       8892.60       9904.64       776.26 o                         
  25   2  13          1.72        161.73       199.54 o                         
  27   2  13       9193.85       8831.40       782.64 o                         
  29   2  13        467.88        240.82       254.80 o                         
  31   2  13       7606.52       5609.39       901.15 o                         
 -26   3  13      32780.55      30649.31      2522.48 o                         
 -24   3  13       4251.04       3714.34       561.24 o                         
 -22   3  13      39196.25      40863.12      1438.82 o                         
 -20   3  13      57791.95      56840.24      1580.52 o                         
 -18   3  13      17302.77      16691.38       670.09 o                         
 -16   3  13      71266.12      69957.19      1476.47 o                         
 -14   3  13      37774.40      37889.85       845.63 o                         
 -12   3  13      35763.02      36279.54       653.42 o                         
 -10   3  13     109371.56     107937.18      1685.99 o                         
  -8   3  13      39151.73      38040.35       663.21 o                         
  -6   3  13      33234.40      34050.55       557.09 o                         
  -4   3  13      73920.79      75869.09      1314.37 o                         
  -2   3  13      31392.33      31312.20       653.24 o                         
   0   3  13      62612.15      62745.26      1176.83 o                         
   2   3  13     100151.03     106463.88      2462.74 o                         
   4   3  13      29423.34      30245.63       537.36 o                         
   6   3  13      49050.29      51123.05      1499.44 o                         
   8   3  13      25051.14      24857.90       701.48 o                         
  10   3  13       1687.61       1453.39       172.97 o                         
  12   3  13      36207.81      33756.37      1014.36 o                         
  14   3  13        830.92        960.82       226.31 o                         
  16   3  13       2472.48       2811.09       370.52 o                         
  18   3  13       1648.29       1534.50       277.46 o                         
  20   3  13        145.32        356.59       217.77 o                         
  22   3  13        352.55        280.43       285.23 o                         
  24   3  13       2218.02       1784.08       422.92 o                         
  26   3  13       2316.78       2465.67       686.44 o                         
  28   3  13       1019.23       1192.20       540.48 o                         
 -27   4  13         64.17        258.01       273.79 o                         
 -25   4  13       5430.34       5810.31       919.20 o                         
 -23   4  13      54853.68      57688.08      3666.56 o                         
 -21   4  13       1953.97       1452.58       464.73 o                         
 -19   4  13      44587.45      45740.02      3017.98 o                         
 -17   4  13      58301.70      56674.20      3507.17 o                         
 -15   4  13       5201.28       6795.00       889.22 o                         
 -13   4  13     139739.03     136564.06     11243.08 o                         
 -11   4  13       8534.75       8777.81       399.45 o                         
  -9   4  13       5852.55       6503.27       340.82 o                         
  -7   4  13     128206.49     131153.33      2922.59 o                         
  -5   4  13          5.31         56.94        53.62 o                         
  -3   4  13      29039.83      31349.08       796.54 o                         
  -1   4  13     150655.34     155674.44      3318.98 o                         
   1   4  13        625.81        643.67        85.34 o                         
   3   4  13      20441.31      20812.66       464.92 o                         
   5   4  13      78832.21      78446.95      2220.00 o                         
   7   4  13       5498.10       5226.34       261.87 o                         
   9   4  13      38504.20      37627.56      1578.05 o                         
  11   4  13      12194.38      12638.63       638.63 o                         
  13   4  13      32754.21      32281.24      1862.27 o                         
  15   4  13      53253.67      57223.72      2928.93 o                         
  17   4  13       1832.82       1565.14       443.56 o                         
  19   4  13      12971.60      12710.87      1810.40 o                         
  21   4  13      23788.99      23825.90      2161.11 o                         
  23   4  13       4531.89       3768.34       830.04 o                         
  25   4  13       2379.32       1716.11       596.50 o                         
 -22   5  13        487.56        590.18       381.09 o                         
 -20   5  13       2621.18       2859.39       664.35 o                         
 -18   5  13          6.10         78.90       251.70 o                         
 -16   5  13      14145.76      12416.35      2453.05 o                         
 -14   5  13       3633.24       2473.24       417.64 o                         
 -12   5  13        370.63        571.99       225.10 o                         
 -10   5  13      28883.96      28626.45      3214.45 o                         
  -8   5  13       1652.91       2087.15       614.64 o                         
  -6   5  13        399.84        539.58       156.15 o                         
  -4   5  13       8317.35       8256.10       448.54 o                         
  -2   5  13       4334.77       4336.90       359.91 o                         
   0   5  13        391.86        326.84       128.11 o                         
   2   5  13        252.68        466.09       123.27 o                         
   4   5  13       2218.76       2257.39       211.70 o                         
   6   5  13       4341.86       4414.62       295.61 o                         
   8   5  13       4190.04       4661.87       395.43 o                         
  10   5  13        835.52       1239.40       196.24 o                         
  12   5  13       7979.74       7639.28       555.46 o                         
  14   5  13         47.74         41.07       153.72 o                         
  16   5  13        254.08        401.44       171.59 o                         
  18   5  13       4246.11       4394.90       500.41 o                         
  20   5  13       2321.39       2486.02       496.09 o                         
  22   5  13       1502.20       1240.18       391.51 o                         
 -17   6  13      12897.82      13147.37      1463.62 o                         
 -15   6  13       1749.24       1585.61       373.04 o                         
 -13   6  13      12097.24      12456.83      1469.54 o                         
 -11   6  13         38.90        128.58       201.86 o                         
  -9   6  13       1954.64       2347.69       349.82 o                         
  -7   6  13      21504.73      22743.83      1399.01 o                         
  -5   6  13          7.63          5.67       221.39 o                         
  -3   6  13         21.05         33.97       151.03 o                         
  -1   6  13      37325.01      36662.76      1387.60 o                         
   1   6  13       1086.31        951.20       195.79 o                         
   3   6  13       5463.95       5424.47       381.20 o                         
   5   6  13       6923.59       7172.01       582.20 o                         
   7   6  13       4427.82       4036.51       382.58 o                         
   9   6  13       7229.71       6783.73       496.78 o                         
  11   6  13        922.66       1154.38       261.43 o                         
  13   6  13       4146.33       4458.02       625.79 o                         
  15   6  13       5625.39       4989.39       674.84 o                         
  -4   7  13      38308.22      37036.87      1936.62 o                         
  -2   7  13         34.37         61.67       203.88 o                         
   0   7  13       3294.29       3369.39       508.06 o                         
   2   7  13      35982.52      31291.57      2493.29 o                         
   4   7  13       1144.79        925.38       326.56 o                         
   6   7  13      15243.55      12056.16      1425.75 o                         
 -32   0  14      28435.53      28249.12      2637.68 o                         
 -30   0  14        362.52        115.41       249.37 o                         
 -28   0  14       1326.89       1136.97       380.26 o                         
 -26   0  14      23259.83      20963.61      1406.77 o                         
 -24   0  14       9791.05      10169.66       895.45 o                         
 -22   0  14      10620.50      10672.67       881.98 o                         
 -20   0  14       7937.43       8228.66       743.42 o                         
 -18   0  14      44821.40      44458.92      1252.97 o                         
 -16   0  14      26256.05      25173.38       721.05 o                         
 -14   0  14      24283.42      25438.36       710.91 o                         
 -12   0  14     266426.91     256793.31      4894.99 o                         
 -10   0  14      12294.48      12503.40       540.61 o                         
  -8   0  14      89071.48      92666.55      2645.51 o                         
  -6   0  14     301031.47     308022.81     11135.00 o                         
  -4   0  14       4838.63       3840.39       222.87 o                         
  -2   0  14     367491.44     368055.28     17323.00 o                         
   0   0  14     134786.41     153773.28      4729.61 o                         
   2   0  14      32908.25      36324.64      1252.96 o                         
   4   0  14     186299.30     187198.92      5209.42 o                         
   6   0  14      37871.87      32913.14      1878.11 o                         
   8   0  14       1899.47       1155.75       263.69 o                         
  10   0  14     262329.56     176096.20     18661.79 o                         
  12   0  14       6666.83       7352.82      1081.35 o                         
  14   0  14      49519.06      46673.75      3586.08 o                         
  16   0  14     177714.31     177657.42     19609.80 o                         
  18   0  14       1297.85       1501.18       401.61 o                         
  20   0  14      30494.73      35023.52      1884.75 o                         
  22   0  14      93134.15     107872.02      4353.11 o                         
  24   0  14        726.72       1306.14       361.39 o                         
  26   0  14      45371.12      48737.03      3485.48 o                         
  28   0  14      10243.93      11708.39      1845.90 o                         
  30   0  14        137.74       -145.18       605.17 o                         
 -31   1  14          6.05       -117.16       365.19 o                         
 -29   1  14       7825.26       7944.29       648.23 o                         
 -27   1  14        353.91        456.39       191.10 o                         
 -25   1  14        115.70         74.38       141.08 o                         
 -23   1  14        393.97        619.66       161.41 o                         
 -21   1  14      16181.26      15432.77       640.61 o                         
 -19   1  14        850.08        896.62       118.76 o                         
 -17   1  14        306.25        361.78        69.52 o                         
 -15   1  14      19018.29      18790.33       441.54 o                         
 -13   1  14        884.80        855.50        77.21 o                         
 -11   1  14      22991.42      22089.29       497.65 o                         
  -9   1  14      29075.42      27181.92       737.35 o                         
  -7   1  14       6877.86       6591.60       192.47 o                         
  -5   1  14      68929.90      67634.33      1534.98 o                         
  -3   1  14      74618.80      76999.60      1379.48 o                         
  -1   1  14     189792.61     214225.89      5605.14 o                         
   1   1  14      80489.09      84614.05      2483.15 o                         
   3   1  14     105684.28     105486.55      2429.42 o                         
   5   1  14      18645.46      17444.17       530.27 o                         
   7   1  14     173252.53     174202.27      8008.69 o                         
   9   1  14      12613.17      10743.44       573.97 o                         
  11   1  14      32287.59      26413.81      3135.02 o                         
  13   1  14      56934.95      47453.35      4344.81 o                         
  15   1  14      28771.70      28736.76      1268.90 o                         
  17   1  14      61209.76      68641.35      2056.98 o                         
  19   1  14      41847.77      46769.70      1604.67 o                         
  21   1  14      12896.53      12957.66       728.91 o                         
  23   1  14      37309.92      39283.16      1475.72 o                         
  25   1  14      14775.64      16153.74       866.63 o                         
  27   1  14       2583.28       2751.43       455.08 o                         
  29   1  14       8849.78       8691.33       796.91 o                         
  31   1  14       4319.92       5002.36       643.08 o                         
 -32   2  14       4456.11       3573.54       667.52 o                         
 -30   2  14       8979.60       8314.47      1172.48 o                         
 -28   2  14         30.58        -37.62       242.39 o                         
 -26   2  14       9206.40       8773.83       617.99 o                         
 -24   2  14      20293.62      20032.58       940.50 o                         
 -22   2  14       1487.10       1567.12       229.92 o                         
 -20   2  14      12282.07      12519.49       662.40 o                         
 -18   2  14      31900.99      30199.90       668.65 o                         
 -16   2  14      51274.83      49960.24       898.88 o                         
 -14   2  14         39.73        222.09        63.04 o                         
 -12   2  14      11814.44      11034.05       292.86 o                         
 -10   2  14      65874.53      62598.89       888.07 o                         
  -8   2  14        352.12        402.73        46.15 o                         
  -6   2  14       5136.15       5285.84       174.53 o                         
  -4   2  14      70096.62      66601.59      1728.96 o                         
  -2   2  14      10940.35      11564.30       249.16 o                         
   0   2  14        193.63        165.89        33.42 o                         
   2   2  14     114978.56     114835.21      3349.09 o                         
   4   2  14       2210.05       2401.84       128.74 o                         
   6   2  14      22939.05      23654.29       481.09 o                         
   8   2  14      58923.88      58004.09      2598.64 o                         
  10   2  14       2504.21       2104.05       253.01 o                         
  12   2  14      32231.69      26286.10      2732.01 o                         
  14   2  14      13766.03      11462.61      1062.54 o                         
  16   2  14      10334.95      10170.53       995.41 o                         
  18   2  14      74290.98      81004.92      2398.96 o                         
  20   2  14         11.29        141.31       160.18 o                         
  22   2  14       2775.29       1820.00       435.54 o                         
  24   2  14      18788.67      20806.58      1214.64 o                         
  26   2  14        164.54         49.03       251.16 o                         
  28   2  14       1985.02       1174.24       358.33 o                         
  30   2  14       6619.82       6135.40       688.85 o                         
 -25   3  14       1847.97       1558.73       486.82 o                         
 -23   3  14      22303.37      21684.59       971.54 o                         
 -21   3  14      31151.59      29238.11      1008.94 o                         
 -19   3  14       9655.51       9217.49       489.31 o                         
 -17   3  14      11045.62      10789.15       514.51 o                         
 -15   3  14      50119.25      50302.64      1249.21 o                         
 -13   3  14      21984.81      21220.80       635.51 o                         
 -11   3  14        627.86        666.07        62.60 o                         
  -9   3  14      33366.67      33494.11       506.59 o                         
  -7   3  14      41765.29      43753.69       740.03 o                         
  -5   3  14      10551.91      10842.21       259.55 o                         
  -3   3  14      12394.83      12794.30       419.60 o                         
  -1   3  14      62334.25      65095.55      1337.77 o                         
   1   3  14     108481.52     112159.88      2745.98 o                         
   3   3  14       2040.94       2128.34       110.96 o                         
   5   3  14      24150.09      24684.87       758.52 o                         
   7   3  14      43056.02      43864.85      1472.18 o                         
   9   3  14       2970.55       3098.43       225.75 o                         
  11   3  14        307.05        392.52       124.40 o                         
  13   3  14      59778.36      60673.22      2878.63 o                         
  15   3  14      37488.58      37982.48      1595.41 o                         
  17   3  14       5835.83       5356.54       497.63 o                         
  19   3  14      24036.24      25527.61      1295.49 o                         
  21   3  14      15511.82      17791.50      1066.66 o                         
  23   3  14       7415.03       7545.05      1231.26 o                         
  25   3  14       1432.59       1460.74       403.65 o                         
  27   3  14       8478.25       6396.55      1110.14 o                         
 -26   4  14         42.04        170.43       291.15 o                         
 -24   4  14        192.44        411.87       298.25 o                         
 -22   4  14        347.15       1187.47       470.25 o                         
 -20   4  14        831.83        452.89       302.19 o                         
 -18   4  14        829.35        792.96       349.53 o                         
 -16   4  14         53.65        690.39       323.50 o                         
 -14   4  14       2072.71        981.54       372.42 o                         
 -12   4  14       3787.87       3190.34       313.85 o                         
 -10   4  14        286.43        371.73       132.60 o                         
  -8   4  14      18218.56      18094.37       654.63 o                         
  -6   4  14      25556.03      25695.33       800.64 o                         
  -4   4  14      13658.68      14897.82       534.29 o                         
  -2   4  14      18611.38      18392.04       606.74 o                         
   0   4  14       8405.32       8749.34       371.44 o                         
   2   4  14       5154.20       5248.58       245.79 o                         
   4   4  14      46139.12      47026.74      1240.15 o                         
   6   4  14      14174.65      14249.30       614.98 o                         
   8   4  14       9546.99      10659.60       657.76 o                         
  10   4  14      11926.73      12918.97       639.35 o                         
  12   4  14      14327.95      14294.13      1054.39 o                         
  14   4  14      22749.35      24773.75      1651.70 o                         
  16   4  14      16629.61      18931.75      1484.31 o                         
  18   4  14       7179.62       7625.77       945.01 o                         
  20   4  14      10141.67      11881.30      1221.01 o                         
  22   4  14       3957.33       4678.07       927.88 o                         
  24   4  14       8703.82       8503.22      1262.42 o                         
 -23   5  14       9083.56       9412.17      1216.66 o                         
 -21   5  14      12399.05      13137.90      1456.52 o                         
 -19   5  14       5322.08       5572.03       893.17 o                         
 -17   5  14      20202.49      21034.37      1833.67 o                         
 -15   5  14       9009.24       9477.09      1520.04 o                         
 -13   5  14      18966.32      19533.01      1961.10 o                         
 -11   5  14       5524.34       5208.67       588.80 o                         
  -9   5  14       2234.55       2242.42       443.82 o                         
  -7   5  14     124047.85     130441.41      3434.54 o                         
  -5   5  14      10118.53      10150.63       772.82 o                         
  -3   5  14       6067.49       5941.60       533.23 o                         
  -1   5  14     135236.48     129779.80      4458.36 o                         
   1   5  14       2535.48       2559.28       244.26 o                         
   3   5  14      44092.10      42362.38      1553.11 o                         
   5   5  14      92109.48      91343.97      3952.85 o                         
   7   5  14       1026.72       1077.84       181.68 o                         
   9   5  14      59538.88      62225.70      1942.26 o                         
  11   5  14      47123.64      48659.47      1458.60 o                         
  13   5  14         71.90        257.79       139.00 o                         
  15   5  14      44869.68      48659.64      1779.24 o                         
  17   5  14      16151.35      17091.45      1124.84 o                         
  19   5  14       4156.89       4569.02       519.07 o                         
  21   5  14      64439.27      64700.07      3063.86 o                         
  23   5  14       4495.55       4396.39       940.51 o                         
 -16   6  14       9355.21       7697.17      1786.73 o                         
 -14   6  14       2258.65       1952.61       676.19 o                         
 -12   6  14       1515.43       1540.98       358.31 o                         
 -10   6  14      22035.91      26231.36      2087.34 o                         
  -8   6  14       2964.98       3601.99       425.67 o                         
  -6   6  14       1833.75       2198.92       412.61 o                         
  -4   6  14      59698.44      59008.45      2168.15 o                         
  -2   6  14       2647.73       2745.74       315.58 o                         
   0   6  14      18698.40      19113.75       865.64 o                         
   2   6  14      47232.95      48776.77      2259.42 o                         
   4   6  14        948.85       1034.32       247.72 o                         
   6   6  14      16140.90      17440.39       949.05 o                         
   8   6  14      35024.06      36936.69      1764.63 o                         
  10   6  14        485.44        207.84       166.62 o                         
  12   6  14      37777.47      41234.14      2170.58 o                         
  14   6  14      18930.65      20028.85      2240.41 o                         
  -3   7  14       8324.02       7723.89       770.09 o                         
  -1   7  14        138.46        548.37       397.66 o                         
   1   7  14      18946.19      17098.76      1738.20 o                         
   3   7  14      12250.19      11363.32      1863.65 o                         
   5   7  14        187.71         88.37       301.40 o                         
   7   7  14      13965.29      11833.66      1388.67 o                         
 -32   1  15      41860.54      41935.92      2375.93 o                         
 -30   1  15        405.50        144.00       239.92 o                         
 -28   1  15         20.83       -105.31       227.89 o                         
 -26   1  15      68998.88      68554.88      2189.66 o                         
 -24   1  15        757.05        696.23       187.92 o                         
 -22   1  15       4236.40       4132.31       378.01 o                         
 -20   1  15      98297.79      95683.26      2354.85 o                         
 -18   1  15       2131.23       1906.73       131.12 o                         
 -16   1  15      44138.73      43767.54       817.63 o                         
 -14   1  15      66018.00      64194.48      1199.43 o                         
 -12   1  15      19610.20      18662.97       424.02 o                         
 -10   1  15      99166.05     101295.76      2732.11 o                         
  -8   1  15       3443.52       3518.79       130.22 o                         
  -6   1  15      16831.79      17889.71       385.93 o                         
  -4   1  15      87306.62      86164.73      1808.00 o                         
  -2   1  15      56382.88      63657.36      1436.15 o                         
   0   1  15       1280.49       1225.47       104.48 o                         
   2   1  15     108000.66     110979.16      2991.74 o                         
   4   1  15      83138.62      85234.25      2357.81 o                         
   6   1  15       3802.35       3788.95       158.48 o                         
   8   1  15      19320.21      18736.15      1024.97 o                         
  10   1  15      61256.84      49600.32      5425.43 o                         
  12   1  15      19764.22      17713.05      2054.69 o                         
  14   1  15       4110.16       3811.57       345.39 o                         
  16   1  15      38146.49      40454.85      1924.02 o                         
  18   1  15       8628.67      10139.94       621.94 o                         
  20   1  15      21403.49      20723.14       963.59 o                         
  22   1  15      32332.53      34469.03      1347.92 o                         
  24   1  15       6601.33       6891.85       553.80 o                         
  26   1  15      24018.71      26804.32      1439.08 o                         
  28   1  15      11634.58      12045.49       939.04 o                         
  30   1  15       3467.04       3231.02       528.49 o                         
 -31   2  15        299.49       -115.20       459.21 o                         
 -29   2  15      57403.73      58956.40      2046.85 o                         
 -27   2  15       2052.68       1785.15       302.48 o                         
 -25   2  15      22301.73      20748.36       978.16 o                         
 -23   2  15      59218.91      59268.56      1908.47 o                         
 -21   2  15       1088.38       1136.76       200.32 o                         
 -19   2  15      50393.95      49880.17      1610.68 o                         
 -17   2  15      53292.99      51835.19       987.07 o                         
 -15   2  15        205.37        210.10        69.36 o                         
 -13   2  15      58592.77      57129.79      1070.20 o                         
 -11   2  15       7538.49       7468.75       190.92 o                         
  -9   2  15       6569.10       6818.63       184.28 o                         
  -7   2  15      52850.72      51748.65       851.77 o                         
  -5   2  15       1887.51       1908.27       119.78 o                         
  -3   2  15       1404.34       1448.74        91.43 o                         
  -1   2  15      55448.65      58474.78      1179.61 o                         
   1   2  15      30735.07      31927.54       834.14 o                         
   3   2  15          1.32         18.11        29.41 o                         
   5   2  15      26578.82      26517.25       686.47 o                         
   7   2  15      21398.92      20835.71       599.47 o                         
   9   2  15       1507.46       1292.94       183.12 o                         
  11   2  15       4262.57       3726.66       379.64 o                         
  13   2  15      89087.80      72965.19      6620.89 o                         
  15   2  15       1259.44        249.25       292.34 o                         
  17   2  15       4337.61       5028.55       448.13 o                         
  19   2  15      56284.64      61333.93      1970.07 o                         
  21   2  15         17.38        -46.40       171.03 o                         
  23   2  15      35275.74      38076.56      1761.38 o                         
  25   2  15      25307.09      25582.92      1400.88 o                         
  27   2  15        904.45        724.72       289.97 o                         
  29   2  15      19720.13      19517.87      1240.06 o                         
 -26   3  15       5225.68       5466.30      1001.26 o                         
 -24   3  15      53782.38      53918.97      2558.81 o                         
 -22   3  15      44880.72      42674.12      1493.38 o                         
 -20   3  15      17402.61      17808.13       733.26 o                         
 -18   3  15      73075.87      72189.29      1879.42 o                         
 -16   3  15      14777.16      15513.42       634.10 o                         
 -14   3  15      26569.93      27352.86       803.29 o                         
 -12   3  15      55740.20      55679.60      1008.23 o                         
 -10   3  15       6471.57       6304.02       193.54 o                         
  -8   3  15      15001.93      15334.59       341.37 o                         
  -6   3  15       7397.24       7684.59       233.07 o                         
  -4   3  15        212.12        302.14        66.60 o                         
  -2   3  15      19519.93      19399.52       604.10 o                         
   0   3  15       7246.14       8181.59       248.86 o                         
   2   3  15       2652.27       3088.59       171.71 o                         
   4   3  15      12873.49      13004.58       386.26 o                         
   6   3  15       1617.90       1585.34       110.91 o                         
   8   3  15      15718.99      16200.20      1366.62 o                         
  10   3  15       3575.97       3635.80       353.43 o                         
  12   3  15       8736.15       9079.52       873.83 o                         
  14   3  15      26166.04      26490.12      1696.49 o                         
  16   3  15      14471.47      14710.03       893.20 o                         
  18   3  15      32127.52      34942.68      1852.89 o                         
  20   3  15       7082.28       7570.31       672.34 o                         
  22   3  15        921.55        831.70       372.42 o                         
  24   3  15      19785.92      20710.67      2191.10 o                         
  26   3  15       2749.37       3342.27       808.74 o                         
 -27   4  15      24613.47      25487.57      2179.26 o                         
 -25   4  15      19368.76      19815.34      1832.09 o                         
 -23   4  15       4455.98       5134.91       863.18 o                         
 -21   4  15      72586.13      74179.30      4422.43 o                         
 -19   4  15       2373.45       1858.92       497.08 o                         
 -17   4  15       1271.97       1424.96       441.85 o                         
 -15   4  15     102574.77     105803.83      5706.16 o                         
 -13   4  15       1495.02       1281.36       397.66 o                         
 -11   4  15         49.04        154.37       119.54 o                         
  -9   4  15      58878.35      61691.39      1774.98 o                         
  -7   4  15      20950.80      22071.23       728.39 o                         
  -5   4  15       1997.74       2267.07       195.84 o                         
  -3   4  15      10288.08      10647.11       480.01 o                         
  -1   4  15      55419.46      56250.60      1606.99 o                         
   1   4  15      52330.64      52778.90      2113.02 o                         
   3   4  15       3384.92       3425.64       180.89 o                         
   5   4  15      77554.69      78648.45      2936.29 o                         
   7   4  15      39312.00      43971.27      1560.53 o                         
   9   4  15      19063.46      20640.80      1016.87 o                         
  11   4  15      19770.01      21038.20      1071.89 o                         
  13   4  15      23020.85      24620.29      1728.73 o                         
  15   4  15      59601.83      60273.74      3059.22 o                         
  17   4  15       5643.67       7644.28      1469.94 o                         
  19   4  15        144.17        260.69       419.76 o                         
  21   4  15      38163.83      34793.22      2755.24 o                         
  23   4  15       1209.30       1553.57       561.78 o                         
  25   4  15        387.61        108.88       321.13 o                         
 -22   5  15         24.32        342.43       325.86 o                         
 -20   5  15        580.01       1489.66       482.09 o                         
 -18   5  15       8111.99       8389.60      1095.94 o                         
 -16   5  15        118.80        -77.32       186.21 o                         
 -14   5  15       1164.27       1068.40       305.74 o                         
 -12   5  15       4430.33       4934.64       584.35 o                         
 -10   5  15       1499.03       1595.27       340.83 o                         
  -8   5  15        957.93       1129.46       239.47 o                         
  -6   5  15      13574.47      14021.87       692.32 o                         
  -4   5  15         49.35        165.20       134.48 o                         
  -2   5  15       7816.19       8071.20       506.82 o                         
   0   5  15         30.05        326.07       136.14 o                         
   2   5  15       5109.56       4788.97       333.31 o                         
   4   5  15       2093.44       2224.75       441.53 o                         
   6   5  15         89.65        330.81       141.47 o                         
   8   5  15       6115.43       5192.14       424.80 o                         
  10   5  15       1292.07       1755.47       323.80 o                         
  12   5  15      10571.72      10255.92       665.03 o                         
  14   5  15         25.30        269.23       174.44 o                         
  16   5  15       3076.68       2869.33       375.22 o                         
  18   5  15       1711.17       1651.06       313.46 o                         
  20   5  15         30.56        155.80       220.52 o                         
  22   5  15         10.17       -110.55       199.24 o                         
 -15   6  15      17267.06      16972.65      1930.33 o                         
 -13   6  15        808.57        674.02       290.64 o                         
 -11   6  15        363.95        524.54       251.38 o                         
  -9   6  15       6358.45       5609.49       537.45 o                         
  -7   6  15       7316.19       7275.14       592.59 o                         
  -5   6  15       2029.72       2541.64       440.16 o                         
  -3   6  15       7666.81       7495.74       526.16 o                         
  -1   6  15       4622.55       4675.67       358.49 o                         
   1   6  15       9872.68       9332.69       689.87 o                         
   3   6  15         11.19         17.03       161.65 o                         
   5   6  15       3165.22       3333.76       425.50 o                         
   7   6  15      11086.90      11841.82      1070.95 o                         
   9   6  15       2492.64       2505.94       839.91 o                         
  11   6  15       4006.58       3841.87       578.74 o                         
  13   6  15       5474.91       5838.14       722.33 o                         
  15   6  15       3270.26       3199.46       814.26 o                         
  -4   7  15       7231.00       7496.44      1024.93 o                         
  -2   7  15       4857.59       5134.91       924.73 o                         
   0   7  15       6537.40       6515.69      1039.13 o                         
   2   7  15       5957.07       3939.55       839.51 o                         
   4   7  15      12181.80       9190.45      1224.55 o                         
 -32   0  16      41540.82      38197.03      3189.99 o                         
 -30   0  16       2382.49       2434.43       503.60 o                         
 -28   0  16        320.17        255.42       244.28 o                         
 -26   0  16      94040.43      93326.62      4283.57 o                         
 -24   0  16       4365.11       4154.24       560.81 o                         
 -22   0  16      51416.96      48639.20      2322.77 o                         
 -20   0  16      88627.84      85209.21      3475.80 o                         
 -18   0  16       8210.39       8108.90       478.77 o                         
 -16   0  16      68477.55      66148.52      1516.98 o                         
 -14   0  16     153360.02     147519.06      3257.55 o                         
 -12   0  16       3768.54       3473.13       243.54 o                         
 -10   0  16     181036.98     179953.73      9687.25 o                         
  -8   0  16     113606.16     113873.41      4058.51 o                         
  -6   0  16       4122.89       4188.56       294.68 o                         
  -4   0  16     657506.94     645153.75     28630.00 o                         
  -2   0  16      45461.94      47502.98      1792.32 o                         
   0   0  16      37203.11      39260.39      1573.67 o                         
   2   0  16     522057.47     562432.88     12468.05 o                         
   4   0  16       2461.35       2192.24       293.47 o                         
   6   0  16      69621.48      64410.21      2309.13 o                         
   8   0  16     173419.77     145289.20      7257.76 o                         
  10   0  16       3499.95       1822.24       405.16 o                         
  12   0  16     145777.06     112043.58     17445.53 o                         
  14   0  16      43378.84      44834.86      3797.53 o                         
  16   0  16      20664.49      21158.10      3709.95 o                         
  18   0  16      66232.26      73782.89      3218.58 o                         
  20   0  16       1685.82       1661.73       374.31 o                         
  22   0  16       3259.10       3421.45       535.26 o                         
  24   0  16      42719.23      47834.26      2439.81 o                         
  26   0  16       4367.69       4405.19       647.56 o                         
  28   0  16         26.30        -33.67       237.23 o                         
  30   0  16      10730.95       8436.94      1562.25 o                         
 -31   1  16          4.29         10.79       248.63 o                         
 -29   1  16       7525.94       7821.75       615.25 o                         
 -27   1  16       1421.47       1511.91       288.68 o                         
 -25   1  16       7625.07       8428.17       592.94 o                         
 -23   1  16      43246.36      41262.21      1488.74 o                         
 -21   1  16        249.53        182.48       135.61 o                         
 -19   1  16      43140.32      43427.77      1147.15 o                         
 -17   1  16      67120.37      63759.98      1105.48 o                         
 -15   1  16      14968.77      14708.81       424.39 o                         
 -13   1  16      79587.70      77243.20      1430.43 o                         
 -11   1  16      24370.71      23644.70       604.57 o                         
  -9   1  16       8729.76       8461.44       241.84 o                         
  -7   1  16     127406.38     124888.02      3263.93 o                         
  -5   1  16      20353.81      18442.64       506.72 o                         
  -3   1  16      34707.98      35049.59       853.97 o                         
  -1   1  16     115994.95     120158.52      3386.68 o                         
   1   1  16      85197.30      90557.86      2404.36 o                         
   3   1  16      39025.87      38979.43      1055.41 o                         
   5   1  16     102832.14     101361.25      2549.82 o                         
   7   1  16      21187.72      21241.52       964.99 o                         
   9   1  16      24166.60      20823.35      1618.22 o                         
  11   1  16      17782.49      15193.82      1901.03 o                         
  13   1  16       2407.81       1691.45       237.34 o                         
  15   1  16       6165.76       6641.44       696.43 o                         
  17   1  16      16154.54      16926.28      1072.32 o                         
  19   1  16        243.67        281.07       137.09 o                         
  21   1  16      23811.21      24700.65      1527.88 o                         
  23   1  16        575.31        655.32       209.33 o                         
  25   1  16        214.54        331.20       192.68 o                         
  27   1  16       5366.37       5705.07       639.62 o                         
  29   1  16       1293.33        745.97       324.17 o                         
  31   1  16         54.27        101.78       325.07 o                         
 -30   2  16       3211.46       2609.68       396.10 o                         
 -28   2  16       6504.16       5596.98       507.49 o                         
 -26   2  16       4574.95       4735.56       453.74 o                         
 -24   2  16      17218.12      17128.60       862.06 o                         
 -22   2  16       4410.23       4356.44       403.26 o                         
 -20   2  16        247.16        131.09       139.14 o                         
 -18   2  16      49912.88      48584.09      1575.74 o                         
 -16   2  16        742.61        989.46       134.23 o                         
 -14   2  16       4207.33       4603.52       230.61 o                         
 -12   2  16      73738.27      71427.62      1287.74 o                         
 -10   2  16       1094.24       1146.03        78.41 o                         
  -8   2  16      15879.47      15843.54       444.01 o                         
  -6   2  16     117027.32     119300.75      2350.05 o                         
  -4   2  16         47.05        155.90        45.29 o                         
  -2   2  16       3362.82       3183.20       170.01 o                         
   0   2  16      37985.82      38124.46       873.88 o                         
   2   2  16       3949.71       3826.82       181.69 o                         
   4   2  16      78716.24      82572.52      3096.76 o                         
   6   2  16       3183.30       3090.53       148.91 o                         
   8   2  16      17839.03      17310.89       608.86 o                         
  10   2  16      59498.00      53323.44      3443.13 o                         
  12   2  16        636.39        599.11       167.51 o                         
  14   2  16       2291.08       1669.15       473.06 o                         
  16   2  16      42501.11      40921.12      3283.49 o                         
  18   2  16       3873.76       4171.85       406.05 o                         
  20   2  16       1025.04       1193.22       250.41 o                         
  22   2  16       7136.01       8389.32       734.42 o                         
  24   2  16       6444.28       7478.47       711.76 o                         
  26   2  16        510.24        635.88       298.74 o                         
  28   2  16         34.68        154.74       277.44 o                         
  30   2  16       6498.80       5872.99       925.37 o                         
 -25   3  16        670.51        608.94       304.89 o                         
 -23   3  16      24891.19      25072.24      1515.53 o                         
 -21   3  16       7835.98       7948.99       535.13 o                         
 -19   3  16       3754.51       3846.03       314.40 o                         
 -17   3  16      21766.27      21474.49       793.72 o                         
 -15   3  16      34364.83      32983.09      1134.04 o                         
 -13   3  16      54813.55      55662.39      1252.28 o                         
 -11   3  16      11189.11      11039.52       358.55 o                         
  -9   3  16      52254.36      54237.96       874.99 o                         
  -7   3  16      67281.13      69618.84      1217.06 o                         
  -5   3  16        846.82        907.22        93.81 o                         
  -3   3  16      22749.62      23712.95      1004.99 o                         
  -1   3  16      99732.46     104298.03      2725.44 o                         
   1   3  16      12907.40      13414.79       407.27 o                         
   3   3  16          7.98         88.75        36.42 o                         
   5   3  16      44240.16      43923.32      1080.86 o                         
   7   3  16       9058.96       9574.96       537.92 o                         
   9   3  16       1004.81        440.01       249.33 o                         
  11   3  16      14428.33      14812.07      1096.03 o                         
  13   3  16      41814.48      42458.05      2248.29 o                         
  15   3  16      16964.50      19484.34      1001.49 o                         
  17   3  16       7150.38       8513.03       651.63 o                         
  19   3  16      10609.91      11293.79       782.14 o                         
  21   3  16      19039.68      18315.09      2398.61 o                         
  23   3  16       1196.13       1272.00       424.41 o                         
  25   3  16       1453.20       1327.91       525.48 o                         
  27   3  16      18652.80      18808.55      1984.37 o                         
 -26   4  16       3059.67       3214.45       731.42 o                         
 -24   4  16       4735.31       5112.82       879.75 o                         
 -22   4  16       5782.60       5314.02       876.60 o                         
 -20   4  16      14170.81      16270.29      1576.45 o                         
 -18   4  16      17340.25      16995.39      1581.98 o                         
 -16   4  16       4881.09       5178.31       800.85 o                         
 -14   4  16       6573.72       6169.31       854.50 o                         
 -12   4  16      11752.54      12299.23      1128.69 o                         
 -10   4  16      24153.23      25247.31      1354.20 o                         
  -8   4  16      29852.64      31545.45      1084.52 o                         
  -6   4  16      22770.85      25024.46       945.36 o                         
  -4   4  16      10400.99      10698.79       544.62 o                         
  -2   4  16      14419.55      15556.46       604.25 o                         
   0   4  16      40997.68      40872.72      1786.70 o                         
   2   4  16      44321.78      43562.72      1922.61 o                         
   4   4  16      10545.36      10777.43       423.37 o                         
   6   4  16      25229.65      27682.22      1129.76 o                         
   8   4  16       5583.53       5702.93       617.94 o                         
  10   4  16      12800.32      14226.80      1028.07 o                         
  12   4  16      14089.65      15255.85      1179.43 o                         
  14   4  16       3948.06       3662.72       612.27 o                         
  16   4  16       3755.56       3023.96      1016.65 o                         
  18   4  16       2827.61       3246.33       613.85 o                         
  20   4  16        493.18        580.09       389.83 o                         
  22   4  16        258.71       -101.78       323.50 o                         
  24   4  16       1280.14       1398.14       568.09 o                         
 -21   5  16      51834.74      53362.70      3535.58 o                         
 -19   5  16      15011.46      14062.62      1484.93 o                         
 -17   5  16       1300.83       1736.62       517.59 o                         
 -15   5  16      78222.91      84178.49      4840.61 o                         
 -13   5  16        228.86        559.84       230.15 o                         
 -11   5  16       4179.22       3789.46       508.98 o                         
  -9   5  16      95669.49      97717.14      3853.88 o                         
  -7   5  16       3814.65       3703.74       344.67 o                         
  -5   5  16      63575.84      63852.98      2510.36 o                         
  -3   5  16     153069.05     153374.64      4892.90 o                         
  -1   5  16       1103.36        965.44       185.97 o                         
   1   5  16      62366.58      62121.20      2446.19 o                         
   3   5  16      38388.60      40385.72      1341.19 o                         
   5   5  16         20.97        -33.75        99.61 o                         
   7   5  16      94306.19     101562.01      3121.39 o                         
   9   5  16       5250.84       5165.74       528.99 o                         
  11   5  16         10.68         38.55       147.92 o                         
  13   5  16      41172.30      43024.13      1602.42 o                         
  15   5  16          0.33        -15.24       127.25 o                         
  17   5  16       4979.52       4910.80       500.85 o                         
  19   5  16      23555.67      23411.90      1463.87 o                         
  21   5  16       2784.98       3094.34       562.53 o                         
 -14   6  16       5303.11       5961.35       694.09 o                         
 -12   6  16      48580.73      48587.88      4040.16 o                         
 -10   6  16       8857.06       8683.26       678.22 o                         
  -8   6  16      28620.86      26709.28      1267.63 o                         
  -6   6  16      51630.02      51938.46      4959.75 o                         
  -4   6  16       2900.99       2848.20       373.98 o                         
  -2   6  16      59634.75      60434.43      2663.87 o                         
   0   6  16      32763.00      34953.66      1842.42 o                         
   2   6  16        767.91        567.21       201.95 o                         
   4   6  16      27219.36      25974.25      1590.59 o                         
   6   6  16      13742.29      15001.87       932.47 o                         
   8   6  16        899.46        790.79       268.45 o                         
  10   6  16      37349.38      41225.55      2152.51 o                         
  12   6  16        957.77        878.03       309.54 o                         
  14   6  16       4397.58       4383.33       628.47 o                         
   1   7  16       4836.17       4745.14       893.95 o                         
   3   7  16       5476.06       3800.69       800.06 o                         
 -30   1  17      10485.60       9805.11       706.46 o                         
 -28   1  17      16664.29      18702.55       972.00 o                         
 -26   1  17      21157.95      20924.66      1009.47 o                         
 -24   1  17      22288.46      21244.19       985.15 o                         
 -22   1  17       1450.47       1378.05       241.58 o                         
 -20   1  17      53669.18      52002.87      1703.13 o                         
 -18   1  17      46949.36      44888.10      1172.37 o                         
 -16   1  17        565.13        843.93       100.83 o                         
 -14   1  17      10984.55      10673.39       436.48 o                         
 -12   1  17      94139.16      94624.68      2416.20 o                         
 -10   1  17      30001.86      30410.19       775.16 o                         
  -8   1  17        837.05        758.34        71.66 o                         
  -6   1  17      28582.39      27463.03       832.53 o                         
  -4   1  17     152725.22     149120.66      3925.62 o                         
  -2   1  17       7046.69       7396.45       259.04 o                         
   0   1  17        797.31        788.25        73.13 o                         
   2   1  17     159956.17     161130.92      4678.05 o                         
   4   1  17       4366.38       4446.64       276.97 o                         
   6   1  17       5716.99       5425.43       289.25 o                         
   8   1  17      69266.40      65463.03      3823.73 o                         
  10   1  17       7798.75       5791.75       538.05 o                         
  12   1  17      67157.27      56310.34      5005.71 o                         
  14   1  17      52967.16      40533.20      3133.48 o                         
  16   1  17      14943.56      16015.13      1244.23 o                         
  18   1  17      53664.89      59755.78      2565.21 o                         
  20   1  17      15857.17      17390.21       886.63 o                         
  22   1  17        224.76        459.88       176.09 o                         
  24   1  17      37300.92      40452.67      1558.68 o                         
  26   1  17          3.55        -92.14       241.95 o                         
  28   1  17        663.34        481.94       295.47 o                         
  30   1  17      21660.62      22646.67      1639.08 o                         
 -31   2  17      24770.98      25503.77      1675.01 o                         
 -29   2  17        514.44        415.73       255.80 o                         
 -27   2  17       9685.66       9276.97       654.62 o                         
 -25   2  17      11158.18      10681.69       677.89 o                         
 -23   2  17       1936.36       2029.13       283.89 o                         
 -21   2  17      23898.02      22774.64       989.13 o                         
 -19   2  17       7127.43       6965.58       489.70 o                         
 -17   2  17      21242.42      20291.85       872.90 o                         
 -15   2  17      28899.12      29434.30       790.88 o                         
 -13   2  17      14666.95      14512.04       525.17 o                         
 -11   2  17       9772.17       9643.41       313.88 o                         
  -9   2  17       2937.01       2741.00       155.82 o                         
  -7   2  17      38716.50      39407.98       916.89 o                         
  -5   2  17        767.81        852.52        91.57 o                         
  -3   2  17      34211.07      36449.86      1167.08 o                         
  -1   2  17     105647.13     109295.42      2760.52 o                         
   1   2  17      10722.26      12137.29       437.89 o                         
   3   2  17      11626.28      11999.54       513.00 o                         
   5   2  17     107652.73     106772.00      2350.63 o                         
   7   2  17       3370.27       2992.42       195.36 o                         
   9   2  17      45643.18      40360.87      1963.11 o                         
  11   2  17      98222.23      86413.30      8482.74 o                         
  13   2  17       1295.17        785.16       254.35 o                         
  15   2  17      76863.14      73949.72      3489.16 o                         
  17   2  17      55610.73      56299.72      2722.20 o                         
  19   2  17        651.63        917.37       207.40 o                         
  21   2  17      84256.38      93843.02      2949.53 o                         
  23   2  17      11707.90      13744.39       975.68 o                         
  25   2  17       5771.60       5003.66       593.41 o                         
  27   2  17      36520.88      41504.29      1945.46 o                         
  29   2  17       5084.65       4445.18       813.35 o                         
 -26   3  17      14896.49      17848.32      1836.04 o                         
 -24   3  17          9.75          9.44       208.53 o                         
 -22   3  17       1054.68       1260.18       277.76 o                         
 -20   3  17      21973.91      20468.84       808.12 o                         
 -18   3  17        531.80        390.49       129.09 o                         
 -16   3  17       2237.65       2565.46       248.61 o                         
 -14   3  17       1180.73       1266.88       171.68 o                         
 -12   3  17       1899.12       1859.96       163.92 o                         
 -10   3  17       1859.01       2007.50       131.80 o                         
  -8   3  17      11868.47      12172.85       339.46 o                         
  -6   3  17      62413.44      65069.36      1525.69 o                         
  -4   3  17       2249.56       2225.99       162.17 o                         
  -2   3  17      23820.48      23882.65       815.87 o                         
   0   3  17      12208.10      12511.27       436.30 o                         
   2   3  17      15241.43      16053.04       465.31 o                         
   4   3  17      29345.89      31979.50       864.12 o                         
   6   3  17      23356.45      23966.43       694.42 o                         
   8   3  17      10266.08      11253.02       739.44 o                         
  10   3  17      43774.78      46618.23      2270.79 o                         
  12   3  17      36136.78      37606.14      2036.92 o                         
  14   3  17      36276.64      33781.62      2018.30 o                         
  16   3  17      80781.16      83089.86      3752.61 o                         
  18   3  17      25723.60      28199.64      2193.87 o                         
  20   3  17       5517.37       6562.08      1461.65 o                         
  22   3  17      43446.11      46536.25      2432.79 o                         
  24   3  17       1639.58       1699.54       582.29 o                         
  26   3  17      13939.43      14169.93      1655.35 o                         
 -25   4  17        828.04        946.82       441.85 o                         
 -23   4  17      47753.33      50569.58      3365.15 o                         
 -21   4  17      15553.90      16286.07      1589.08 o                         
 -19   4  17        747.04       1663.24       487.61 o                         
 -17   4  17      15397.70      18141.83      1626.16 o                         
 -15   4  17      21656.01      25262.70      1967.02 o                         
 -13   4  17        737.36        846.78       393.72 o                         
 -11   4  17       4573.09       4390.48       503.71 o                         
  -9   4  17      56320.52      60590.86      2543.48 o                         
  -7   4  17       2727.33       3683.74       537.13 o                         
  -5   4  17       3406.77       3351.25       292.29 o                         
  -3   4  17      41537.27      41354.53      1538.62 o                         
  -1   4  17      39262.22      40014.34      1781.97 o                         
   1   4  17      75584.95      79150.30      3927.43 o                         
   3   4  17      44666.19      45712.98      2216.72 o                         
   5   4  17       1293.23       1232.37       183.47 o                         
   7   4  17     142075.62     150526.06      4157.18 o                         
   9   4  17       6719.03       7597.44       573.51 o                         
  11   4  17       1868.91       1761.96       303.18 o                         
  13   4  17     110189.41     108867.15      4569.01 o                         
  15   4  17       1796.36       1399.99       394.85 o                         
  17   4  17       4036.26       3587.51       662.49 o                         
  19   4  17      50284.42      46874.43      2768.71 o                         
  21   4  17         29.25        199.62       318.76 o                         
  23   4  17       8792.91       8742.29      1282.15 o                         
 -20   5  17       3064.06       3348.58       734.57 o                         
 -18   5  17       1434.26       2094.84       573.61 o                         
 -16   5  17        240.32        155.44       265.11 o                         
 -14   5  17         19.09        526.27       339.28 o                         
 -12   5  17       6683.22       7041.71       705.94 o                         
 -10   5  17       1827.15       1452.24       340.75 o                         
  -8   5  17       1139.42       1017.18       237.15 o                         
  -6   5  17      11902.25      12643.99       649.67 o                         
  -4   5  17       3200.41       2917.61       302.10 o                         
  -2   5  17       6989.98       6554.71       456.49 o                         
   0   5  17       2322.27       2077.82       259.10 o                         
   2   5  17       1048.27       1172.41       204.38 o                         
   4   5  17       2187.77       2052.61       262.62 o                         
   6   5  17       4245.69       4319.51       497.21 o                         
   8   5  17         13.94         63.78       141.63 o                         
  10   5  17      12053.94      13215.99       889.23 o                         
  12   5  17         26.80        130.58       164.28 o                         
  14   5  17          4.23         14.02       159.10 o                         
  16   5  17       2087.52       1682.30       322.82 o                         
  18   5  17        129.00        -54.46       171.27 o                         
  20   5  17        845.38       1100.73       349.34 o                         
 -15   6  17       8060.52       8309.91      1152.75 o                         
 -13   6  17       1839.17       1989.19       407.76 o                         
 -11   6  17       1931.13       1994.93       342.31 o                         
  -9   6  17      13880.92      14074.00       867.79 o                         
  -7   6  17       1572.01       1673.95       352.69 o                         
  -5   6  17       1233.20       1183.28       274.63 o                         
  -3   6  17       6676.12       7678.97       883.81 o                         
  -1   6  17       8395.77       9155.34       647.32 o                         
   1   6  17       2891.16       2918.75       488.88 o                         
   3   6  17       5431.65       5298.45       525.30 o                         
   5   6  17       4002.18       3756.65       813.08 o                         
   7   6  17      25505.86      28130.59      1383.65 o                         
   9   6  17       1208.53       1444.06       323.73 o                         
  11   6  17       1816.15       2317.08       451.87 o                         
  13   6  17      13056.36      14715.07      1998.58 o                         
 -30   0  18      18285.39      18414.28      1403.48 o                         
 -28   0  18      87811.18      84446.22      3713.14 o                         
 -26   0  18       1115.98       1048.01       342.33 o                         
 -24   0  18      80800.74      80755.38      3466.93 o                         
 -22   0  18      73639.52      69558.07      3043.98 o                         
 -20   0  18       9759.56       8659.50       790.44 o                         
 -18   0  18     310618.03     293444.47     12568.23 o                         
 -16   0  18      35473.46      33048.91      1493.60 o                         
 -14   0  18        378.78        284.31        70.96 o                         
 -12   0  18     214952.83     210579.25      9324.07 o                         
 -10   0  18       4610.01       4543.03       316.57 o                         
  -8   0  18      15785.12      15834.74       804.01 o                         
  -6   0  18     196802.81     195000.06      7261.35 o                         
  -4   0  18      27743.43      26949.55      1193.16 o                         
  -2   0  18     131267.03     137636.06      9361.77 o                         
   0   0  18     244142.78     273082.69     17739.57 o                         
   2   0  18      66574.66      73508.82      2041.96 o                         
   4   0  18      98025.27     108232.07      3277.73 o                         
   6   0  18      19158.47      17937.64       974.58 o                         
   8   0  18      52380.84      44745.02      3642.85 o                         
  10   0  18      74872.95      54076.34      2695.80 o                         
  12   0  18       5244.48       4048.84       668.11 o                         
  14   0  18      21635.51      15786.84      1568.17 o                         
  16   0  18      64337.51      71072.16      4139.18 o                         
  18   0  18      38672.78      43348.52      2881.48 o                         
  20   0  18       2718.81       3143.57       526.33 o                         
  22   0  18        109.39        156.23       266.69 o                         
  24   0  18      31240.42      37615.98      2111.02 o                         
  26   0  18        151.95        157.74       229.34 o                         
  28   0  18        322.40        157.48       288.54 o                         
 -31   1  18      19459.42      21174.88      1105.78 o                         
 -29   1  18       2185.72       2353.78       359.52 o                         
 -27   1  18      17565.96      16248.53       886.16 o                         
 -25   1  18      41101.75      39025.36      1477.52 o                         
 -23   1  18       4209.36       4241.32       423.08 o                         
 -21   1  18      62116.17      60740.68      2038.99 o                         
 -19   1  18      12790.71      12493.08       679.78 o                         
 -17   1  18      14186.15      14084.59       535.85 o                         
 -15   1  18      53398.50      52240.66      1175.14 o                         
 -13   1  18      11122.91      11241.41       317.86 o                         
 -11   1  18      20331.18      20613.20       542.42 o                         
  -9   1  18      53579.34      51499.76      1577.11 o                         
  -7   1  18       1353.14       1135.11        94.30 o                         
  -5   1  18      18159.47      18414.12       618.72 o                         
  -3   1  18      98376.30     103807.92      3287.78 o                         
  -1   1  18        753.83        748.88        65.87 o                         
   1   1  18      10650.06      10060.47       321.52 o                         
   3   1  18      10071.14      10121.06       320.39 o                         
   5   1  18       2664.23       2662.80       215.23 o                         
   7   1  18       8145.44       8363.20       573.04 o                         
   9   1  18       1694.66       1552.90       202.63 o                         
  11   1  18      16819.50      13990.95      1531.78 o                         
  13   1  18       1311.05       1471.32       242.83 o                         
  15   1  18       1634.08       1676.58       376.81 o                         
  17   1  18      10432.25      11765.92       883.94 o                         
  19   1  18       1237.84       1341.12       248.80 o                         
  21   1  18      10681.72      12754.45       758.21 o                         
  23   1  18       6715.06       7206.86       578.27 o                         
  25   1  18       1001.02        927.32       270.54 o                         
  27   1  18      21905.71      23519.02      1377.21 o                         
  29   1  18       2148.86       1264.03       405.80 o                         
 -30   2  18       4664.79       3881.53       466.58 o                         
 -28   2  18         41.61       -159.24       242.09 o                         
 -26   2  18      19570.88      20051.19       988.92 o                         
 -24   2  18          7.12         57.21       138.05 o                         
 -22   2  18        585.69        517.37       171.46 o                         
 -20   2  18      36225.87      35104.02      1302.19 o                         
 -18   2  18        696.19        626.16       170.61 o                         
 -16   2  18       3148.55       3589.73       322.93 o                         
 -14   2  18      51320.90      50246.06      1115.31 o                         
 -12   2  18       1960.95       2008.29       128.10 o                         
 -10   2  18      56908.81      57368.95      1469.57 o                         
  -8   2  18      35141.22      36963.64      1011.50 o                         
  -6   2  18       3941.06       4232.87       211.36 o                         
  -4   2  18      34030.41      32469.75      1040.60 o                         
  -2   2  18        477.15        646.48        72.51 o                         
   0   2  18       2649.85       2575.76       135.44 o                         
   2   2  18      63427.33      68018.67      1529.35 o                         
   4   2  18       9601.17      10360.02       401.23 o                         
   6   2  18       3082.24       3585.67       251.63 o                         
   8   2  18      57709.86      56449.81      2709.35 o                         
  10   2  18       1835.78       1733.29       255.70 o                         
  12   2  18        185.03        108.28       178.71 o                         
  14   2  18         55.33        -23.17       223.21 o                         
  16   2  18       7133.98       6923.37      1437.19 o                         
  18   2  18       1116.47       1016.96       227.27 o                         
  20   2  18        108.02        442.05       185.97 o                         
  22   2  18      21762.21      22717.24      1307.98 o                         
  24   2  18       3596.07       3310.83       511.40 o                         
  26   2  18       4048.18       4147.17       574.06 o                         
  28   2  18       4884.50       4191.26       589.31 o                         
 -25   3  18      10640.93      12178.46      1495.97 o                         
 -23   3  18       9443.74       9230.30       870.44 o                         
 -21   3  18      16861.74      16821.76       730.83 o                         
 -19   3  18       1087.03       1127.91       186.55 o                         
 -17   3  18      18531.74      17949.09       723.89 o                         
 -15   3  18      55722.45      54282.51      1506.87 o                         
 -13   3  18       2746.86       2634.93       224.23 o                         
 -11   3  18       6076.87       6469.43       276.15 o                         
  -9   3  18      40144.10      40290.80       914.26 o                         
  -7   3  18      21834.67      23773.00       556.90 o                         
  -5   3  18       2173.84       2563.56       177.96 o                         
  -3   3  18      63822.41      62215.09      3050.52 o                         
  -1   3  18      26813.07      27235.88       857.33 o                         
   1   3  18      17584.45      19035.47       670.07 o                         
   3   3  18      29259.12      31109.45       654.42 o                         
   5   3  18      29549.46      31251.93       813.19 o                         
   7   3  18      14641.32      15325.89      1006.29 o                         
   9   3  18        308.11        348.05       200.52 o                         
  11   3  18      27979.17      27970.15      1861.68 o                         
  13   3  18      14568.90      14746.87      1182.28 o                         
  15   3  18       7399.18       7540.25       864.78 o                         
  17   3  18       1162.14        884.05       244.94 o                         
  19   3  18      19839.02      21461.62      1141.67 o                         
  21   3  18       8301.30       9773.04       966.70 o                         
  23   3  18         57.45        198.04       315.61 o                         
  25   3  18       4060.56       3936.40       863.97 o                         
 -24   4  18      14051.81      13859.06      1492.03 o                         
 -22   4  18      11031.99      12818.35      1406.81 o                         
 -20   4  18      11238.95       9801.15      1189.05 o                         
 -18   4  18       9823.44      11345.25      1247.43 o                         
 -16   4  18      12594.56      13377.76      1343.69 o                         
 -14   4  18      19433.59      20156.98      1697.17 o                         
 -12   4  18      13216.41      13985.73       969.58 o                         
 -10   4  18      21730.09      23329.71      1308.35 o                         
  -8   4  18      21595.32      22813.91      1279.77 o                         
  -6   4  18       9524.03       9076.23       509.56 o                         
  -4   4  18       8851.93       9560.71       546.42 o                         
  -2   4  18        149.49        278.43       110.24 o                         
   0   4  18        410.35        685.76       124.27 o                         
   2   4  18       2077.88       2035.66       199.94 o                         
   4   4  18       3568.11       3530.11       633.78 o                         
   6   4  18        486.21        653.03       180.10 o                         
   8   4  18       2428.85       2192.25       307.84 o                         
  10   4  18       2840.08       2819.15       359.95 o                         
  12   4  18         19.66        557.00       288.87 o                         
  14   4  18       2644.68       2153.45       510.89 o                         
  16   4  18       1081.22       1284.61       394.00 o                         
  18   4  18       1849.67       2957.51       630.77 o                         
  20   4  18       1439.51       1280.63       483.96 o                         
  22   4  18        796.57        623.32       396.87 o                         
 -21   5  18        925.34        598.07       399.24 o                         
 -19   5  18      24825.38      28197.84      2261.32 o                         
 -17   5  18      60383.43      65087.47      4008.99 o                         
 -15   5  18         51.42        689.60       346.38 o                         
 -13   5  18      42596.92      45054.37      3007.73 o                         
 -11   5  18      31460.06      31949.39      1707.79 o                         
  -9   5  18       4722.45       4328.12       448.18 o                         
  -7   5  18      72987.51      79259.04      3121.03 o                         
  -5   5  18      12075.16      12194.05       680.74 o                         
  -3   5  18       4946.06       4835.21       388.63 o                         
  -1   5  18      59291.62      59579.05      2726.40 o                         
   1   5  18         66.98         11.04        99.29 o                         
   3   5  18       2046.95       1595.63       225.07 o                         
   5   5  18      40693.98      42163.54      1698.20 o                         
   7   5  18      16546.96      16464.16       955.45 o                         
   9   5  18        444.12        288.15       159.16 o                         
  11   5  18      18830.46      20622.24      1172.79 o                         
  13   5  18      20416.56      21978.79      1557.10 o                         
  15   5  18        573.77        469.68       212.77 o                         
  17   5  18          4.86        132.06       174.30 o                         
  19   5  18      20550.75      20211.89      1294.30 o                         
 -14   6  18      38803.70      44313.48      3061.38 o                         
 -12   6  18         64.69        143.16       165.23 o                         
 -10   6  18      28885.89      29940.77      1516.05 o                         
  -8   6  18      15533.58      17369.58      1333.47 o                         
  -6   6  18        972.13        878.22       292.94 o                         
  -4   6  18      52860.00      55267.79      2085.92 o                         
  -2   6  18       3732.53       3780.01       441.06 o                         
   0   6  18        331.91        286.51       141.82 o                         
   2   6  18      25950.01      27380.00      1636.53 o                         
   4   6  18         12.56        239.77       211.87 o                         
   6   6  18        234.55        188.65       141.31 o                         
   8   6  18       6960.57       7875.59       684.60 o                         
  10   6  18       9046.88       9750.20       795.68 o                         
  12   6  18        455.99        389.31       232.75 o                         
 -30   1  19          9.95        247.88       217.84 o                         
 -28   1  19      25487.55      26735.43      1210.82 o                         
 -26   1  19      16225.46      15863.21       870.47 o                         
 -24   1  19      12651.75      12407.86       736.43 o                         
 -22   1  19      11522.67      11307.07       750.16 o                         
 -20   1  19      11296.58      11864.69       676.66 o                         
 -18   1  19      62426.93      61470.70      1671.62 o                         
 -16   1  19       7414.18       6680.88       348.54 o                         
 -14   1  19        221.93        190.87        54.13 o                         
 -12   1  19     113310.55     116110.24      3548.50 o                         
 -10   1  19         89.29        146.89        63.57 o                         
  -8   1  19       3819.08       3367.15       163.70 o                         
  -6   1  19     147745.20     149427.83      4332.41 o                         
  -4   1  19        324.01        347.68        60.53 o                         
  -2   1  19       8854.33       9117.59       344.24 o                         
   0   1  19      83625.70      89074.41      2597.29 o                         
   2   1  19      25360.64      27011.32       738.34 o                         
   4   1  19      66839.34      65138.39      2016.35 o                         
   6   1  19      42181.88      41604.70      1401.58 o                         
   8   1  19        261.87        346.95       111.16 o                         
  10   1  19     193468.81     137017.28      4893.62 o                         
  12   1  19       5073.25       3967.22       585.10 o                         
  14   1  19       3907.49       4027.48       477.15 o                         
  16   1  19      97452.61     108693.88      4147.54 o                         
  18   1  19        404.02        240.73       188.97 o                         
  20   1  19        293.68        427.09       190.54 o                         
  22   1  19      27516.68      31123.64      1311.17 o                         
  24   1  19       9959.59       9674.89       684.33 o                         
  26   1  19       3386.90       3902.52       455.70 o                         
  28   1  19      12969.07      15201.83      1106.33 o                         
 -29   2  19       4393.55       4190.74       471.93 o                         
 -27   2  19       3186.27       2850.99       373.15 o                         
 -25   2  19      13857.16      13692.99       795.47 o                         
 -23   2  19       2597.50       3023.47       362.88 o                         
 -21   2  19      16464.00      17364.61       853.72 o                         
 -19   2  19      15204.28      14972.75       765.03 o                         
 -17   2  19       6990.60       6274.98       454.11 o                         
 -15   2  19     103236.16     100227.67      3272.32 o                         
 -13   2  19      34576.28      34867.56       684.91 o                         
 -11   2  19       7977.77       7537.64       280.83 o                         
  -9   2  19     131862.86     131856.84      2846.95 o                         
  -7   2  19       2143.56       2061.29       133.66 o                         
  -5   2  19      17088.87      16427.96       452.28 o                         
  -3   2  19     131724.61     130822.81      4780.02 o                         
  -1   2  19       2068.07       2556.75       138.56 o                         
   1   2  19      63257.90      67135.71      1739.30 o                         
   3   2  19     108561.34     114743.59      2214.88 o                         
   5   2  19       2950.99       3344.47       220.52 o                         
   7   2  19     103628.61     107496.13      2683.68 o                         
   9   2  19      59608.50      58199.90      2759.92 o                         
  11   2  19      13944.75      13107.80      1123.86 o                         
  13   2  19      75960.33      77703.73      3540.45 o                         
  15   2  19       9257.58       8322.74       908.45 o                         
  17   2  19        211.20        332.08       643.05 o                         
  19   2  19      36887.34      41168.90      1548.30 o                         
  21   2  19         40.98        147.05       173.26 o                         
  23   2  19       2928.23       3898.73       530.20 o                         
  25   2  19      18414.41      18687.42      1209.41 o                         
  27   2  19       2870.35       2526.34       488.58 o                         
 -24   3  19       4194.41       3982.69       658.04 o                         
 -22   3  19       2279.27       2683.69       470.42 o                         
 -20   3  19      38208.50      36406.32      1191.55 o                         
 -18   3  19       8016.44       7399.05       447.76 o                         
 -16   3  19      16682.61      17457.19       714.02 o                         
 -14   3  19      29323.97      30751.47       921.77 o                         
 -12   3  19       3656.61       4339.40       248.19 o                         
 -10   3  19      71620.20      73750.98      1683.09 o                         
  -8   3  19     124051.05     125543.63      3100.79 o                         
  -6   3  19      24324.54      27574.35       629.64 o                         
  -4   3  19      81204.39      80115.28      3527.76 o                         
  -2   3  19      50012.34      48802.45      1832.86 o                         
   0   3  19      73831.62      75891.22      2384.58 o                         
   2   3  19      72425.56      75218.60      2254.82 o                         
   4   3  19      60669.06      64738.44      1560.57 o                         
   6   3  19      20329.49      21882.20       716.57 o                         
   8   3  19      64243.85      65628.23      2805.31 o                         
  10   3  19      10491.58      11939.20       955.97 o                         
  12   3  19      25896.24      27153.25      1669.93 o                         
  14   3  19      76480.02      73494.42      3456.18 o                         
  16   3  19      14092.61      13932.24      1478.22 o                         
  18   3  19      26809.66      28322.08      1430.26 o                         
  20   3  19      15201.27      18029.50      2111.01 o                         
  22   3  19         10.42       -113.19       269.73 o                         
  24   3  19      12663.59      11289.23      1452.58 o                         
 -25   4  19       4901.98       5231.17       901.84 o                         
 -23   4  19      36820.50      37501.12      2756.03 o                         
 -21   4  19       2816.39       3699.69       736.15 o                         
 -19   4  19       3419.47       3671.29       719.58 o                         
 -17   4  19      55045.06      59815.27      3692.59 o                         
 -15   4  19       4438.35       4375.09       749.56 o                         
 -13   4  19      14085.87      14660.24      1006.55 o                         
 -11   4  19      73230.59      74640.98      3049.38 o                         
  -9   4  19      11583.80      10528.04      1677.84 o                         
  -7   4  19      69753.53      72801.09      2485.08 o                         
  -5   4  19      33412.26      32942.69      1383.33 o                         
  -3   4  19       1992.33       2300.92       242.15 o                         
  -1   4  19     111536.38     107561.99      7015.92 o                         
   1   4  19        382.70        437.38       103.19 o                         
   3   4  19       3267.21       3221.56       641.08 o                         
   5   4  19     108536.86     118019.29      5746.40 o                         
   7   4  19        589.30        591.54       171.40 o                         
   9   4  19      13277.69      13678.18       809.29 o                         
  11   4  19      62581.79      63608.71      2329.60 o                         
  13   4  19       2973.13       2893.98       536.11 o                         
  15   4  19      22142.18      22156.17      1781.99 o                         
  17   4  19      19903.26      18882.25      3449.97 o                         
  19   4  19       3471.03       3247.55       679.72 o                         
  21   4  19      25082.05      22780.79      1839.83 o                         
  23   4  19       1340.87       2019.88       633.58 o                         
 -20   5  19       5643.85       7247.11      1058.86 o                         
 -18   5  19         12.88        -81.27       239.07 o                         
 -16   5  19       2440.53       2890.95       650.94 o                         
 -14   5  19       7537.60       8143.43      1057.28 o                         
 -12   5  19          7.04        -72.59       194.89 o                         
 -10   5  19       4316.02       5386.35       714.06 o                         
  -8   5  19       1112.58       1017.31       223.55 o                         
  -6   5  19       4555.26       4363.01       374.56 o                         
  -4   5  19      20869.67      20679.27       893.40 o                         
  -2   5  19        487.79        558.59       186.89 o                         
   0   5  19       5730.46       5732.53       427.42 o                         
   2   5  19       7891.87       8705.05       799.69 o                         
   4   5  19        170.97        388.92       173.77 o                         
   6   5  19        888.33       1292.87       269.35 o                         
   8   5  19      20572.40      20890.06      1132.64 o                         
  10   5  19        225.00        307.99       191.19 o                         
  12   5  19       1334.20       2086.07       470.85 o                         
  14   5  19       2003.80       2067.07       546.00 o                         
  16   5  19       2662.33       2054.69       422.59 o                         
  18   5  19       1496.73       1716.74       377.66 o                         
  20   5  19       1457.61       1259.00       464.51 o                         
 -13   6  19       2921.57       3105.57       674.61 o                         
 -11   6  19       6739.24       7182.13       616.73 o                         
  -9   6  19       5454.74       5164.66       512.07 o                         
  -7   6  19       6002.05       5619.04       647.82 o                         
  -5   6  19       2226.25       1893.92       431.20 o                         
  -3   6  19        882.77        735.29       226.26 o                         
  -1   6  19      14985.83      16826.80      1378.74 o                         
   1   6  19        360.51         68.29       212.36 o                         
   3   6  19       1081.35        924.27       305.25 o                         
   5   6  19      29604.38      31207.67      1848.39 o                         
   7   6  19        231.48        432.20       210.65 o                         
   9   6  19       2623.28       2756.56       427.87 o                         
  11   6  19      13481.08      13758.91       983.08 o                         
 -30   0  20      12311.14      13008.02      1168.84 o                         
 -28   0  20        197.54          3.33       255.04 o                         
 -26   0  20      72715.37      71644.39      5087.97 o                         
 -24   0  20       3481.62       2826.69       514.74 o                         
 -22   0  20         60.79       -222.91       234.30 o                         
 -20   0  20      65830.52      67461.91      4004.25 o                         
 -18   0  20      27251.17      24996.54      2489.74 o                         
 -16   0  20       2376.55       2215.74       289.00 o                         
 -14   0  20     140224.67     135997.89      4476.01 o                         
 -12   0  20      11313.98      10324.83       551.92 o                         
 -10   0  20      11066.04      10011.05       479.17 o                         
  -8   0  20      17568.62      17869.70       997.78 o                         
  -6   0  20      46921.95      44912.64      2736.97 o                         
  -4   0  20      48870.29      48523.45      2574.63 o                         
  -2   0  20        828.70        805.70       147.11 o                         
   0   0  20     171555.30     177679.83     11178.46 o                         
   2   0  20      11311.99      11621.00       556.72 o                         
   4   0  20      55113.24      57696.07      2093.09 o                         
   6   0  20      86543.20      84933.22      3720.10 o                         
   8   0  20       4246.61       3206.10       417.11 o                         
  10   0  20     100390.47      65658.12      6183.91 o                         
  12   0  20      26030.75      16887.43      2292.48 o                         
  14   0  20        547.84        428.44       310.87 o                         
  16   0  20     125580.88     128831.25      6797.37 o                         
  18   0  20       3454.03       4670.18       785.86 o                         
  20   0  20      36007.92      39058.93      2737.89 o                         
  22   0  20      41558.96      46585.26      2434.82 o                         
  24   0  20       1961.58       2179.68       487.94 o                         
  26   0  20      11456.81      12116.83      1121.09 o                         
  28   0  20      38313.84      42905.64      2405.44 o                         
 -29   1  20      16352.51      17382.78       961.51 o                         
 -27   1  20      13956.44      14806.56      1218.91 o                         
 -25   1  20       6890.06       6130.37       524.40 o                         
 -23   1  20      23352.47      22553.26      1038.40 o                         
 -21   1  20       9043.88      10636.72       652.94 o                         
 -19   1  20       5011.02       5582.38       441.56 o                         
 -17   1  20      19057.70      17805.36       632.84 o                         
 -15   1  20        187.62        306.30        63.44 o                         
 -13   1  20       2085.89       1926.85       185.42 o                         
 -11   1  20       5539.07       5837.50       268.65 o                         
  -9   1  20       4916.20       5385.02       228.94 o                         
  -7   1  20       3774.17       3931.81       180.12 o                         
  -5   1  20       5530.40       5016.81       213.33 o                         
  -3   1  20      17782.15      18248.07       706.98 o                         
  -1   1  20       4175.55       4493.59       244.20 o                         
   1   1  20      13740.85      14427.62       424.85 o                         
   3   1  20       7415.19       6845.81       350.74 o                         
   5   1  20       5801.94       6980.23       363.43 o                         
   7   1  20      36265.30      35097.10      1147.92 o                         
   9   1  20      52677.04      42498.98      1464.64 o                         
  11   1  20       4391.67       4509.53       472.12 o                         
  13   1  20      42125.81      42672.64      3549.36 o                         
  15   1  20      13902.81      16159.20       996.12 o                         
  17   1  20       2113.53       2206.11       400.57 o                         
  19   1  20      24151.12      26873.31      1724.39 o                         
  21   1  20       6659.72       8503.06       628.37 o                         
  23   1  20      13310.84      13745.98       821.76 o                         
  25   1  20      28782.91      30692.81      1341.05 o                         
  27   1  20       4955.43       4823.00       631.63 o                         
 -30   2  20       2501.48       2019.00       716.03 o                         
 -28   2  20      16240.61      16974.71       935.67 o                         
 -26   2  20       8903.45       8691.73       631.79 o                         
 -24   2  20      11153.02      10543.78       681.11 o                         
 -22   2  20      17458.38      16738.32       907.66 o                         
 -20   2  20      12770.22      12454.00       701.63 o                         
 -18   2  20      10573.15      10556.11       624.58 o                         
 -16   2  20       1457.14       1739.95       241.38 o                         
 -14   2  20      13474.25      12922.39       458.80 o                         
 -12   2  20      40160.77      40735.81       932.77 o                         
 -10   2  20       5311.81       5477.96       240.24 o                         
  -8   2  20       7422.81       8105.46       280.34 o                         
  -6   2  20      67182.30      66874.20      1641.87 o                         
  -4   2  20      38222.46      39418.39      2042.85 o                         
  -2   2  20       7632.57       8362.49       347.35 o                         
   0   2  20       6100.24       6175.94       331.81 o                         
   2   2  20      55948.88      58004.68      1548.00 o                         
   4   2  20         38.37        161.70        70.53 o                         
   6   2  20       2692.05       2672.35       230.99 o                         
   8   2  20      42320.25      41655.25      1453.21 o                         
  10   2  20       9340.60       8260.99       793.43 o                         
  12   2  20       1719.71       2049.03       426.13 o                         
  14   2  20      16338.91      18191.97      1375.78 o                         
  16   2  20         69.92        -21.99       206.88 o                         
  18   2  20       6519.84       7248.91       904.81 o                         
  20   2  20      23185.76      24299.97      1127.20 o                         
  22   2  20       8946.42       9302.76       809.58 o                         
  24   2  20      24790.60      25813.92      1928.42 o                         
  26   2  20       4787.39       4254.71       595.03 o                         
  28   2  20        127.72       -306.14       921.57 o                         
 -23   3  20      29676.50      30858.66      1783.61 o                         
 -21   3  20       3089.98       2894.37       387.05 o                         
 -19   3  20       1720.91       1677.45       219.91 o                         
 -17   3  20      30453.34      30149.47      1030.57 o                         
 -15   3  20      37507.72      37893.62      1183.60 o                         
 -13   3  20       1868.53       2095.66       205.44 o                         
 -11   3  20       9313.30       9989.68       366.00 o                         
  -9   3  20      45712.56      45695.68      1313.04 o                         
  -7   3  20      44817.26      45267.32      1133.15 o                         
  -5   3  20       1605.73       1686.66       178.31 o                         
  -3   3  20      51572.99      53897.38      2616.80 o                         
  -1   3  20      20791.37      21058.54       721.84 o                         
   1   3  20         22.07         66.21        60.50 o                         
   3   3  20      16469.73      16685.57      1000.02 o                         
   5   3  20      44661.14      49824.24      1270.07 o                         
   7   3  20      31627.28      33990.94      1283.64 o                         
   9   3  20       2000.47       2099.28       390.51 o                         
  11   3  20      31060.35      33193.03      1859.43 o                         
  13   3  20      48819.77      46421.51      2453.95 o                         
  15   3  20       1771.64       2076.95       481.43 o                         
  17   3  20      16672.74      15543.97      1785.98 o                         
  19   3  20      28305.92      27536.00      2060.43 o                         
  21   3  20       3481.37       3637.52       603.98 o                         
  23   3  20        357.35        100.99       271.42 o                         
  25   3  20      12787.26      15030.75      1719.26 o                         
 -24   4  20        697.21        688.02       415.81 o                         
 -22   4  20       4775.22       5118.34       873.44 o                         
 -20   4  20       2185.68       2437.27       585.45 o                         
 -18   4  20        203.59        299.83       299.83 o                         
 -16   4  20        283.02        643.05       366.10 o                         
 -14   4  20        635.70        850.57       385.43 o                         
 -12   4  20       1696.27       2441.78       904.21 o                         
 -10   4  20       8745.23       9347.83       767.85 o                         
  -8   4  20       2527.99       2205.33       358.21 o                         
  -6   4  20         92.71        133.34        86.80 o                         
  -4   4  20         36.88         24.15       109.65 o                         
  -2   4  20         10.07         50.24       119.42 o                         
   0   4  20        831.77       1026.41       202.44 o                         
   2   4  20      17035.96      17092.52      1909.42 o                         
   4   4  20      18482.35      18254.88      1120.92 o                         
   6   4  20      15965.21      17289.01      1622.61 o                         
   8   4  20       1286.08       1130.01       288.04 o                         
  10   4  20       6922.12       7159.18       584.95 o                         
  12   4  20       1719.00       2114.27       449.39 o                         
  14   4  20      10047.20       8845.70       960.15 o                         
  16   4  20       7884.88       9079.67      1277.42 o                         
  18   4  20       2444.71       2563.27       868.31 o                         
  20   4  20       3751.28       4373.02       792.76 o                         
  22   4  20       6482.43       6603.27      1117.25 o                         
 -19   5  20      10475.75      11432.83      1332.65 o                         
 -17   5  20       2037.86       2631.37       618.59 o                         
 -15   5  20      30545.97      33659.40      2485.40 o                         
 -13   5  20         19.79        147.55       218.56 o                         
 -11   5  20       5038.55       4744.50       575.66 o                         
  -9   5  20      22607.15      24257.58      1012.77 o                         
  -7   5  20       2546.26       2626.33       296.30 o                         
  -5   5  20       2421.17       2345.91       278.30 o                         
  -3   5  20      22403.82      23560.60       958.85 o                         
  -1   5  20      18180.27      20040.61      1305.99 o                         
   1   5  20       4569.73       4650.65       581.05 o                         
   3   5  20          9.68        175.24       173.88 o                         
   5   5  20      60508.42      69970.70      2910.31 o                         
   7   5  20        268.56        447.02       209.04 o                         
   9   5  20       5652.08       6703.84       747.04 o                         
  11   5  20      61707.57      65391.72      3067.56 o                         
  13   5  20         83.46        -25.20       213.53 o                         
  15   5  20      13418.35      13265.25      1236.95 o                         
  17   5  20      24475.84      24601.16      1407.72 o                         
  19   5  20         74.68        162.22       343.87 o                         
 -12   6  20      10863.73      11917.84       818.41 o                         
 -10   6  20         26.74         66.69       149.93 o                         
  -8   6  20       3482.19       2986.92       390.94 o                         
  -6   6  20       2234.74       2374.31       443.42 o                         
  -4   6  20      13621.72      13338.99      2146.52 o                         
  -2   6  20       3098.01       2769.39       482.09 o                         
   0   6  20       2993.45       3340.81       586.24 o                         
   2   6  20      19853.81      23283.38      2178.47 o                         
   4   6  20        115.73        192.74       216.52 o                         
   6   6  20        625.75        740.86       288.74 o                         
   8   6  20      20556.94      22887.20      1253.68 o                         
  10   6  20        874.22       1244.00       392.65 o                         
  12   6  20       7502.18       7260.52      1516.49 o                         
 -30   1  21      10680.54      11343.99      1117.23 o                         
 -28   1  21       3313.65       3546.32       420.57 o                         
 -26   1  21      45963.84      46728.79      1720.30 o                         
 -24   1  21       1123.80       1010.87       235.19 o                         
 -22   1  21       1438.23       1323.33       252.10 o                         
 -20   1  21      68445.62      67673.54      2240.68 o                         
 -18   1  21        202.97        332.33       115.34 o                         
 -16   1  21       5358.90       5314.81       359.15 o                         
 -14   1  21     108818.92     109055.55      2886.53 o                         
 -12   1  21        595.96        433.49        85.19 o                         
 -10   1  21      42141.10      42112.99      1582.35 o                         
  -8   1  21      71713.53      74515.80      3002.18 o                         
  -6   1  21       1991.85       1837.51       130.73 o                         
  -4   1  21      87063.94      90523.79      4828.63 o                         
  -2   1  21      21940.94      23732.25       712.19 o                         
   0   1  21      27374.88      29838.59      1261.41 o                         
   2   1  21      54683.06      56191.93      2629.22 o                         
   4   1  21       7414.17       7393.49       374.14 o                         
   6   1  21        503.57        430.32       128.37 o                         
   8   1  21     107655.25      98450.30      5575.81 o                         
  10   1  21       3138.32       2451.09       315.10 o                         
  12   1  21       5215.29       5109.91       609.30 o                         
  14   1  21      62352.70      56824.31      3078.80 o                         
  16   1  21      22395.31      23907.97      1403.71 o                         
  18   1  21         50.45        -78.50       149.24 o                         
  20   1  21       1544.93       2239.37       410.84 o                         
  22   1  21      22809.90      23637.82      1126.66 o                         
  24   1  21       4748.69       5866.24       548.40 o                         
  26   1  21        441.65        459.00       242.50 o                         
  28   1  21       8803.11       9159.68      1322.39 o                         
 -29   2  21      22955.92      23055.53      1138.31 o                         
 -27   2  21      19631.70      20079.75      1024.77 o                         
 -25   2  21        660.67        460.46       217.62 o                         
 -23   2  21      49236.92      49518.27      1734.65 o                         
 -21   2  21       6979.32       7665.52       557.00 o                         
 -19   2  21       4900.94       5194.29       441.83 o                         
 -17   2  21     108086.80     106685.15      3940.18 o                         
 -15   2  21      12445.79      12027.78       662.26 o                         
 -13   2  21      47702.24      48124.02      1526.60 o                         
 -11   2  21     111498.02     113910.99      3200.09 o                         
  -9   2  21       5138.69       5287.07       262.24 o                         
  -7   2  21      71690.52      73146.84      2195.48 o                         
  -5   2  21      65558.56      66141.71      3109.64 o                         
  -3   2  21       2381.45       2464.98       184.29 o                         
  -1   2  21      86471.92      89650.52      2954.06 o                         
   1   2  21       9515.88       9463.77       533.88 o                         
   3   2  21       1171.19       1168.44       141.28 o                         
   5   2  21      94895.73     102913.89      2024.84 o                         
   7   2  21         48.62         23.53       103.43 o                         
   9   2  21       4834.37       4294.60       626.93 o                         
  11   2  21      32023.21      34073.25      1918.09 o                         
  13   2  21       3655.35       3501.34       571.32 o                         
  15   2  21       2067.20       2253.39       494.81 o                         
  17   2  21       9174.42       9715.46      1824.20 o                         
  19   2  21       9663.51      10181.39       881.26 o                         
  21   2  21         62.15        123.37       185.50 o                         
  23   2  21         27.34         -5.60       289.40 o                         
  25   2  21      19689.75      20938.64      1312.05 o                         
  27   2  21       1792.97        978.67       524.68 o                         
 -24   3  21      19210.29      20897.87      2023.82 o                         
 -22   3  21      48220.10      47828.25      1935.49 o                         
 -20   3  21       7169.44       7337.84       601.52 o                         
 -18   3  21      28236.11      29656.70      1040.04 o                         
 -16   3  21      48183.09      47910.81      1422.04 o                         
 -14   3  21      12710.13      12035.73       530.00 o                         
 -12   3  21      74972.70      76299.81      1733.96 o                         
 -10   3  21      72542.84      75517.76      2890.56 o                         
  -8   3  21      28134.26      29519.11       861.87 o                         
  -6   3  21      92439.55      95313.13      3946.54 o                         
  -4   3  21      12645.53      11316.31       604.29 o                         
  -2   3  21      25402.80      25835.67      1463.95 o                         
   0   3  21      46396.60      47408.36      1789.14 o                         
   2   3  21       9044.64       9668.18       668.18 o                         
   4   3  21      17727.16      18864.98       644.85 o                         
   6   3  21      39800.88      41523.46      1263.52 o                         
   8   3  21       1134.43        967.21       217.69 o                         
  10   3  21      17346.94      18890.56      1285.10 o                         
  12   3  21       7622.19       8267.19       955.89 o                         
  14   3  21        254.73        453.81       288.10 o                         
  16   3  21      10774.42       9637.03      2664.51 o                         
  18   3  21        100.30         76.04       203.02 o                         
  20   3  21       2002.91       1384.79       608.33 o                         
  22   3  21       1224.68       1479.40       534.95 o                         
  24   3  21       2955.34       3014.04       762.98 o                         
 -23   4  21       3481.59       3386.45       736.15 o                         
 -21   4  21      42002.66      46682.89      3163.95 o                         
 -19   4  21      38162.71      40054.38      2799.43 o                         
 -17   4  21       1732.86       1325.55       438.69 o                         
 -15   4  21      57561.95      61131.35      3700.48 o                         
 -13   4  21      12460.84      12628.80       938.90 o                         
 -11   4  21         86.07        -25.21       135.72 o                         
  -9   4  21      86502.67      90579.87      4099.42 o                         
  -7   4  21        337.66        426.09       158.19 o                         
  -5   4  21       8913.91       9609.88       535.10 o                         
  -3   4  21      80318.12      89657.77      2735.13 o                         
  -1   4  21       5302.26       5626.42       442.16 o                         
   1   4  21      17021.99      15818.97      1484.93 o                         
   3   4  21      55964.80      50055.93      3254.69 o                         
   5   4  21      15579.17      17480.64      1693.23 o                         
   7   4  21       8229.22       8646.27       768.63 o                         
   9   4  21      13808.54      13920.26      1004.33 o                         
  11   4  21      15835.66      17205.28       987.40 o                         
  13   4  21      22275.00      22591.44      1729.13 o                         
  15   4  21       1087.63        851.87       356.08 o                         
  17   4  21       9350.33       9455.24      1081.02 o                         
  19   4  21      22885.82      20924.77      2014.36 o                         
  21   4  21       5896.20       5834.66       901.56 o                         
 -18   5  21       7887.92       8455.88      1118.03 o                         
 -16   5  21       4928.45       5403.18       876.60 o                         
 -14   5  21        311.63        377.15       273.00 o                         
 -12   5  21       9250.67      10570.44      1180.37 o                         
 -10   5  21        142.73        200.69       144.88 o                         
  -8   5  21         60.56        102.30       151.23 o                         
  -6   5  21      18205.05      20944.48      1027.89 o                         
  -4   5  21         38.81         91.05        98.28 o                         
  -2   5  21        834.21        809.83       204.56 o                         
   0   5  21       3291.50       3424.11       685.65 o                         
   2   5  21        315.57        211.89       182.25 o                         
   4   5  21        646.64       1254.30       337.80 o                         
   6   5  21       9102.88       8784.67       888.59 o                         
   8   5  21       4282.01       4635.73       875.81 o                         
  10   5  21       5566.31       6032.14       973.25 o                         
  12   5  21        118.76        273.34       557.44 o                         
  14   5  21        944.93        653.02       321.86 o                         
  16   5  21       1991.18       2098.42       533.47 o                         
  18   5  21        920.52        532.31       696.31 o                         
 -11   6  21         33.96         44.94       163.62 o                         
  -9   6  21      17629.63      17390.54       987.14 o                         
  -7   6  21        262.44        157.77       153.91 o                         
  -5   6  21        139.41        131.37       201.97 o                         
  -3   6  21       7942.55       6125.92       976.80 o                         
  -1   6  21       3856.07       3690.77       562.98 o                         
   1   6  21        546.91        611.85       257.61 o                         
   3   6  21      14013.11      12945.84      1090.41 o                         
   5   6  21       3330.80       3142.24       556.21 o                         
   7   6  21       4388.98       3637.95       619.99 o                         
   9   6  21       4170.14       2367.84       793.75 o                         
  11   6  21       2529.91       3008.52       953.13 o                         
 -28   0  22      29044.13      26463.85      1731.44 o                         
 -26   0  22       6467.70       5778.92      1171.69 o                         
 -24   0  22          2.16        108.38       253.07 o                         
 -22   0  22       5513.34       5188.89       661.94 o                         
 -20   0  22      71612.49      72444.32      8472.84 o                         
 -18   0  22       4348.78       4418.32       569.32 o                         
 -16   0  22      38396.78      39111.75      1623.93 o                         
 -14   0  22     201978.41     206457.02     21699.89 o                         
 -12   0  22       9400.63       7698.70       693.44 o                         
 -10   0  22      60925.13      64475.91      2471.83 o                         
  -8   0  22      59513.71      61171.62      3088.63 o                         
  -6   0  22        268.26        245.66        86.57 o                         
  -4   0  22     179906.62     193627.61     12258.99 o                         
  -2   0  22      97126.07     109929.86      3922.69 o                         
   0   0  22      13083.56      14442.59       789.03 o                         
   2   0  22     160494.95     179680.47      4433.83 o                         
   4   0  22      75819.52      77299.94      2270.16 o                         
   6   0  22      31200.95      29118.02      1374.64 o                         
   8   0  22     192097.84     158686.56      7091.39 o                         
  10   0  22      27539.37      17451.53      2236.86 o                         
  12   0  22       9231.10       7849.24      2071.95 o                         
  14   0  22     130728.33     146737.17      7645.56 o                         
  16   0  22        335.92        384.25       293.51 o                         
  18   0  22      80567.98      85644.48      4941.60 o                         
  20   0  22      74546.72      72998.14      4397.97 o                         
  22   0  22        147.65        217.78       249.70 o                         
  24   0  22      31038.09      36590.25      2126.38 o                         
  26   0  22      17998.73      19060.85      1466.12 o                         
  28   0  22       2606.09       2478.30       668.30 o                         
 -29   1  22        857.35       2086.97       533.89 o                         
 -27   1  22       1673.49       1086.86       264.85 o                         
 -25   1  22       3647.56       3602.82       414.64 o                         
 -23   1  22       2316.47       2393.53       375.12 o                         
 -21   1  22       1601.65       1622.50       268.49 o                         
 -19   1  22       2642.34       2207.64       290.47 o                         
 -17   1  22      22277.62      22801.10      1330.06 o                         
 -15   1  22        883.97        950.45       136.52 o                         
 -13   1  22       5593.02       6030.65       399.26 o                         
 -11   1  22      54886.16      57675.95      2745.47 o                         
  -9   1  22         95.25         85.24        53.58 o                         
  -7   1  22      15568.27      16205.92       691.65 o                         
  -5   1  22      59986.68      59953.81      2472.65 o                         
  -3   1  22       2780.78       2495.39       169.00 o                         
  -1   1  22      83928.37      87347.45      3887.12 o                         
   1   1  22      23311.07      23890.05       977.23 o                         
   3   1  22      30920.01      33166.99      1311.70 o                         
   5   1  22      54023.75      50710.24      2328.71 o                         
   7   1  22      33014.42      34918.80      2003.48 o                         
   9   1  22      21414.00      17032.80       956.20 o                         
  11   1  22      74931.51      80116.73      4468.59 o                         
  13   1  22       8861.52       9056.58       937.09 o                         
  15   1  22      19411.86      21060.76      1180.53 o                         
  17   1  22      20228.13      20517.04      1286.35 o                         
  19   1  22       1320.92       1172.24       306.71 o                         
  21   1  22      13632.30      15119.88       872.80 o                         
  23   1  22      13347.70      13456.05       825.20 o                         
  25   1  22        379.11        343.21       210.84 o                         
  27   1  22      11886.40      11727.41       982.74 o                         
 -28   2  22       7341.61       7368.71       621.74 o                         
 -26   2  22       3933.37       5443.49       520.66 o                         
 -24   2  22        885.59        621.14       215.68 o                         
 -22   2  22       6474.25       7250.19       557.66 o                         
 -20   2  22       6724.31       7529.73       554.04 o                         
 -18   2  22      11841.45      10427.15       689.82 o                         
 -16   2  22       4107.13       4613.20       414.77 o                         
 -14   2  22       8782.51      10083.37       453.53 o                         
 -12   2  22      48431.86      47544.51      1761.09 o                         
 -10   2  22       4442.91       4370.78       248.47 o                         
  -8   2  22       7371.98       7327.06       281.19 o                         
  -6   2  22      74022.47      73837.66      2541.60 o                         
  -4   2  22       1134.63       1123.04       147.68 o                         
  -2   2  22        509.95        679.59       104.45 o                         
   0   2  22      55032.48      56479.59      2478.63 o                         
   2   2  22       2932.56       3585.22       295.85 o                         
   4   2  22      17571.83      18462.13       730.19 o                         
   6   2  22      64776.04      65651.88      1734.15 o                         
   8   2  22      14142.98      13338.73       778.24 o                         
  10   2  22      21076.12      25134.59      1547.08 o                         
  12   2  22      26339.39      28239.30      3438.92 o                         
  14   2  22       1557.33        862.07       555.07 o                         
  16   2  22      16827.86      17856.81      1432.93 o                         
  18   2  22         30.06        249.80       202.50 o                         
  20   2  22       5237.20       5406.50       515.70 o                         
  22   2  22      32990.48      36373.68      1490.14 o                         
  24   2  22       1443.10       1352.50       363.16 o                         
  26   2  22        622.05        154.17       441.26 o                         
 -23   3  22      13191.75      12989.21      1033.06 o                         
 -21   3  22       3698.19       4408.73       482.23 o                         
 -19   3  22       4172.75       4286.13       465.91 o                         
 -17   3  22      30591.65      31065.20      1070.27 o                         
 -15   3  22       8086.82       8659.04       455.66 o                         
 -13   3  22        724.83        533.72       107.30 o                         
 -11   3  22      46719.24      48541.44      1995.71 o                         
  -9   3  22      35020.10      36576.79      1316.46 o                         
  -7   3  22       2052.77       2492.09       212.97 o                         
  -5   3  22      10825.26      10637.67       513.29 o                         
  -3   3  22      32558.68      29626.49      1125.75 o                         
  -1   3  22      20803.71      20693.77      1417.41 o                         
   1   3  22      15690.02      16509.33       910.57 o                         
   3   3  22       7229.03       7091.97       776.91 o                         
   5   3  22      60663.31      63525.57      1964.66 o                         
   7   3  22       6226.39       6714.75       507.72 o                         
   9   3  22         26.14        297.81       384.65 o                         
  11   3  22      35119.36      34682.08      1953.04 o                         
  13   3  22       5233.02       5968.74       932.62 o                         
  15   3  22        419.44        442.04       290.14 o                         
  17   3  22       4741.53       4525.32       723.93 o                         
  19   3  22       9779.24       8682.25       908.12 o                         
  21   3  22       8127.92       7509.85      1138.55 o                         
  23   3  22       2204.81       3706.01       847.40 o                         
 -22   4  22        872.48        915.26       438.69 o                         
 -20   4  22       1758.23       1821.84       519.96 o                         
 -18   4  22       6814.04       6791.85       964.97 o                         
 -16   4  22       5372.55       5033.13       791.38 o                         
 -14   4  22       1276.08       1734.87       353.29 o                         
 -12   4  22       8120.74       9353.23       833.60 o                         
 -10   4  22       9123.46       8549.71       611.77 o                         
  -8   4  22       5897.87       6773.31       526.82 o                         
  -6   4  22       3215.19       3450.11       365.89 o                         
  -4   4  22       8116.76       8741.22       572.61 o                         
  -2   4  22       4537.23       4347.67       388.59 o                         
   0   4  22      29542.71      26339.71      2042.76 o                         
   2   4  22      14872.96      12599.00      1326.34 o                         
   4   4  22      10108.42      10426.84      1252.17 o                         
   6   4  22      13456.94      12322.84      1430.49 o                         
   8   4  22      27197.86      27125.57      2447.53 o                         
  10   4  22       5293.00       6009.97       665.77 o                         
  12   4  22      12870.52      12485.65       837.51 o                         
  14   4  22      13729.53      13066.26      1182.20 o                         
  16   4  22      16314.79      14713.40      2275.52 o                         
  18   4  22       5090.17       4893.91      1606.83 o                         
  20   4  22       4557.88       5054.34      1100.68 o                         
 -17   5  22       4766.92       5506.54       903.42 o                         
 -15   5  22      32161.82      32355.16      2423.86 o                         
 -13   5  22       7970.58       7016.72       974.43 o                         
 -11   5  22        176.93        101.42       133.48 o                         
  -9   5  22      65892.40      68874.06      2924.87 o                         
  -7   5  22       7143.13       7390.15       505.38 o                         
  -5   5  22         35.24         92.69       129.31 o                         
  -3   5  22      63102.12      68265.09      2501.13 o                         
  -1   5  22        239.13        538.64       228.62 o                         
   1   5  22       8528.16       8613.34      1092.79 o                         
   3   5  22      57709.32      63797.01      7502.75 o                         
   5   5  22        450.47        370.87       231.65 o                         
   7   5  22      37787.77      37161.84      2994.31 o                         
   9   5  22      53526.25      52968.98      4007.41 o                         
  11   5  22        562.86       1266.37       662.77 o                         
  13   5  22      47875.19      47545.29      4324.59 o                         
  15   5  22      13261.28      12156.97      1193.58 o                         
  17   5  22        612.98        975.22       429.22 o                         
 -10   6  22       7679.69       8343.75       813.67 o                         
  -8   6  22       1676.74       1825.53       329.34 o                         
  -6   6  22      45712.12      46249.04      2840.85 o                         
  -4   6  22       2936.58       2566.67       636.74 o                         
  -2   6  22       8775.08       8582.69       842.04 o                         
   0   6  22      66956.07      70573.57      4045.28 o                         
   2   6  22         51.69        100.38       198.41 o                         
   4   6  22      23849.53      25827.73      1663.27 o                         
   6   6  22      34897.62      38304.50      2191.35 o                         
   8   6  22       3053.68       2147.70       781.13 o                         
 -28   1  23      50463.96      52577.47      1918.29 o                         
 -26   1  23       4225.74       4431.85       471.70 o                         
 -24   1  23        879.20        783.83       228.83 o                         
 -22   1  23      36540.27      37219.29      1444.08 o                         
 -20   1  23      17704.86      18045.49       911.17 o                         
 -18   1  23       8895.51       9285.55       607.21 o                         
 -16   1  23      46641.68      48557.99      1473.89 o                         
 -14   1  23       8348.92       8849.10       713.26 o                         
 -12   1  23      46061.14      46041.63      1677.82 o                         
 -10   1  23       6064.98       6407.58       303.06 o                         
  -8   1  23       9131.70       9205.52       398.46 o                         
  -6   1  23      64926.01      63051.46      2632.25 o                         
  -4   1  23       2405.50       2873.74       256.92 o                         
  -2   1  23       5634.22       6099.36       380.38 o                         
   0   1  23      16211.31      16416.51       648.27 o                         
   2   1  23      36570.20      37939.97      1847.25 o                         
   4   1  23        164.58        417.84       121.58 o                         
   6   1  23       3630.33       3363.65       291.12 o                         
   8   1  23      73453.92      75361.91      3859.15 o                         
  10   1  23       4434.82       5852.20       715.01 o                         
  12   1  23       5190.01       5128.31      1163.01 o                         
  14   1  23      43077.74      44768.47      3467.72 o                         
  16   1  23       3379.63       3752.34       649.75 o                         
  18   1  23       8141.26       9375.11      1355.13 o                         
  20   1  23      28957.34      31080.84      1708.33 o                         
  22   1  23       1090.36        979.36       262.32 o                         
  24   1  23      14468.44      15001.32       897.56 o                         
  26   1  23       3550.79       4272.90       493.54 o                         
 -27   2  23       9589.95       8854.56       675.61 o                         
 -25   2  23      50204.78      49079.24      1778.20 o                         
 -23   2  23        360.40        213.58       174.84 o                         
 -21   2  23      14028.76      15327.51       833.18 o                         
 -19   2  23      42777.63      41722.95      1526.70 o                         
 -17   2  23          2.15        -88.62       163.03 o                         
 -15   2  23      52243.11      53111.28      1740.96 o                         
 -13   2  23      35096.18      36973.96      1814.27 o                         
 -11   2  23       1621.71       2004.45       236.49 o                         
  -9   2  23      56034.01      57886.20      1713.82 o                         
  -7   2  23        232.91        213.08        58.45 o                         
  -5   2  23       2985.69       2803.07       229.33 o                         
  -3   2  23      50611.30      49591.08      3139.44 o                         
  -1   2  23      12926.44      12623.50       545.11 o                         
   1   2  23         23.26         22.39        80.34 o                         
   3   2  23      15152.38      16196.44       566.70 o                         
   5   2  23      30281.04      33026.88      1064.56 o                         
   7   2  23        659.37        456.45       164.11 o                         
   9   2  23       2196.18       2951.46       485.50 o                         
  11   2  23      69058.83      75447.20      6340.93 o                         
  13   2  23        192.07        281.82       402.79 o                         
  15   2  23       6817.94       6085.36      1065.17 o                         
  17   2  23      40599.41      39282.89      2378.50 o                         
  19   2  23       1206.98        729.21       288.43 o                         
  21   2  23      13990.19      15079.71       882.08 o                         
  23   2  23      20906.88      24445.14      2067.99 o                         
  25   2  23          2.01       -298.05       298.05 o                         
 -24   3  23      26562.22      27209.99      2219.50 o                         
 -22   3  23       5653.90       5849.47       692.43 o                         
 -20   3  23      33789.08      38011.30      1623.07 o                         
 -18   3  23       6135.38       6062.24       547.39 o                         
 -16   3  23         62.28         97.26       100.83 o                         
 -14   3  23       8064.17       8812.85       454.61 o                         
 -12   3  23       4645.17       4202.23       389.85 o                         
 -10   3  23       9060.50       9448.29       527.26 o                         
  -8   3  23      41474.43      41872.16      1894.96 o                         
  -6   3  23          9.50        -12.79        80.30 o                         
  -4   3  23       1226.84       1092.82       196.20 o                         
  -2   3  23       6302.47       5078.01       571.84 o                         
   0   3  23      11891.28      11781.30       641.15 o                         
   2   3  23       3000.76       2976.31       366.72 o                         
   4   3  23      11986.30      12933.39       684.56 o                         
   6   3  23      27630.36      29249.09      1172.01 o                         
   8   3  23       1718.15       1475.74       255.80 o                         
  10   3  23      26790.17      25680.88      1575.01 o                         
  12   3  23       5527.37       6036.54       852.14 o                         
  14   3  23       1076.59       1300.39       393.85 o                         
  16   3  23      12284.05      12843.99      2893.71 o                         
  18   3  23      12021.50      12149.54      3367.12 o                         
  20   3  23       4687.85       4708.18       786.46 o                         
  22   3  23      15407.67      15504.16      1716.90 o                         
 -21   4  23       3762.00       4387.72       800.06 o                         
 -19   4  23         16.24         77.32       186.21 o                         
 -17   4  23      56869.14      60426.75      3729.68 o                         
 -15   4  23        403.92        263.10       181.20 o                         
 -13   4  23       2433.59       2068.76       386.81 o                         
 -11   4  23      38042.54      40715.20      1982.16 o                         
  -9   4  23       8405.13       8649.87       613.31 o                         
  -7   4  23      14996.47      14412.89      1043.69 o                         
  -5   4  23      17886.50      20166.33      1191.41 o                         
  -3   4  23      10056.55      10472.06       809.24 o                         
  -1   4  23       9851.21       9913.98      1128.29 o                         
   1   4  23        242.26        296.67       253.27 o                         
   3   4  23      27867.87      25763.72      2100.36 o                         
   5   4  23      15352.69      16305.01      1657.72 o                         
   7   4  23       7517.43       8561.61      1237.18 o                         
   9   4  23      17621.86      21038.31      2191.89 o                         
  11   4  23      11288.78      11496.89      1038.02 o                         
  13   4  23      25596.12      24861.87      1694.47 o                         
  15   4  23       9446.67       9824.58      1077.36 o                         
  17   4  23       4643.78       3966.88       863.97 o                         
  19   4  23      37163.96      33066.90      2270.87 o                         
 -18   5  23         24.30        243.81       309.29 o                         
 -16   5  23        218.35        235.13       312.45 o                         
 -14   5  23       3302.38       3086.63       661.98 o                         
 -12   5  23        612.31        972.02       265.29 o                         
 -10   5  23         61.43        114.74       125.63 o                         
  -8   5  23       2691.39       3117.72       337.56 o                         
  -6   5  23       4457.32       4982.81       421.54 o                         
  -4   5  23        325.86        654.65       214.05 o                         
  -2   5  23       2507.34       2460.90       428.20 o                         
   0   5  23       5330.24       6309.41       690.21 o                         
   2   5  23         40.97         91.28       188.78 o                         
   4   5  23       1123.93        578.05       284.99 o                         
   6   5  23       3185.17       4177.05       890.80 o                         
   8   5  23       4214.59       4041.34       938.14 o                         
  10   5  23       4258.83       4509.22      1084.11 o                         
  12   5  23         80.19        881.33       638.31 o                         
  14   5  23        107.39       -213.82       446.58 o                         
  -9   6  23       1771.75       1843.11       408.76 o                         
  -7   6  23       1260.95       1315.31       278.81 o                         
  -5   6  23      12259.07      12106.65      1385.51 o                         
  -3   6  23       1036.05       1406.81       533.37 o                         
  -1   6  23       4391.34       4976.46       655.96 o                         
   1   6  23         12.94        298.34       248.94 o                         
   3   6  23      11596.67      11126.74      2327.20 o                         
   5   6  23       3593.25       4305.36       661.14 o                         
 -28   0  24      57741.67      64297.59      5224.07 o                         
 -26   0  24        181.56        281.40       241.93 o                         
 -24   0  24       3322.70       3032.51       546.71 o                         
 -22   0  24      78258.38      81980.73      6180.36 o                         
 -20   0  24        526.65        242.30       438.30 o                         
 -18   0  24      80280.82      80886.87      7447.52 o                         
 -16   0  24      45092.57      45939.43      1852.67 o                         
 -14   0  24       6542.91       6744.43      1457.31 o                         
 -12   0  24     138814.45     157684.30      5347.24 o                         
 -10   0  24      53660.02      52741.70      3128.52 o                         
  -8   0  24      31772.39      32763.10      1385.73 o                         
  -6   0  24     239543.38     245150.84     16155.78 o                         
  -4   0  24      85822.05      91531.66      8078.86 o                         
  -2   0  24      13958.78      14534.85       770.54 o                         
   0   0  24     231486.34     243942.69     16863.80 o                         
   2   0  24         18.94        -20.76        82.70 o                         
   4   0  24      11957.41      12479.52       664.97 o                         
   6   0  24      75199.42      73973.03      2647.32 o                         
   8   0  24       1282.70       1522.95       336.69 o                         
  10   0  24      28721.45      21788.58      3159.22 o                         
  12   0  24      47664.13      48930.80      3216.03 o                         
  14   0  24      10313.61      11022.55      1265.58 o                         
  16   0  24      50647.44      53921.32      3497.71 o                         
  18   0  24       7923.35       8560.03      1136.18 o                         
  20   0  24       5743.53       7530.36      1061.23 o                         
  22   0  24      23717.22      28331.32      1810.62 o                         
  24   0  24        301.57        122.98       255.67 o                         
  26   0  24       3562.90       4095.03       693.63 o                         
 -27   1  24       4457.51       4422.31       495.93 o                         
 -25   1  24      21448.01      21978.28      1079.71 o                         
 -23   1  24       4398.02       6243.76       894.68 o                         
 -21   1  24       5260.37       5759.30       495.75 o                         
 -19   1  24      48516.44      47697.11      2914.19 o                         
 -17   1  24       4400.12       4853.50       436.93 o                         
 -15   1  24      95777.87      98605.93      3998.08 o                         
 -13   1  24      31236.45      33322.41      1828.24 o                         
 -11   1  24      13963.76      14126.83       806.09 o                         
  -9   1  24      64788.75      63246.18      2328.61 o                         
  -7   1  24      39952.41      40817.99      2001.96 o                         
  -5   1  24       1663.71       1998.13       194.17 o                         
  -3   1  24      97490.00      99136.52      4544.43 o                         
  -1   1  24       8713.37       8670.94       822.93 o                         
   1   1  24      24097.67      25074.68      1546.12 o                         
   3   1  24      54170.64      55054.11      2553.13 o                         
   5   1  24       3629.60       3618.78       276.08 o                         
   7   1  24      28567.46      28958.24      1132.14 o                         
   9   1  24      64060.61      67852.49      4882.82 o                         
  11   1  24        813.10        768.22       298.31 o                         
  13   1  24      21106.34      20601.14      2709.09 o                         
  15   1  24       2122.92       2089.01       376.16 o                         
  17   1  24        103.30        128.29       245.78 o                         
  19   1  24       8161.53       7524.45       767.14 o                         
  21   1  24        119.67        204.91       211.18 o                         
  23   1  24        219.94        510.50       226.03 o                         
  25   1  24       2225.25       1779.40       336.44 o                         
 -28   2  24       2407.84       2586.50       728.26 o                         
 -26   2  24      14236.46      13833.54       844.74 o                         
 -24   2  24       2019.29       3052.94       461.92 o                         
 -22   2  24       1351.67       1547.83       291.20 o                         
 -20   2  24      25927.41      26883.19      1160.89 o                         
 -18   2  24       4587.22       5164.34       453.09 o                         
 -16   2  24        220.33        269.48       136.65 o                         
 -14   2  24      45506.69      47680.80      1664.10 o                         
 -12   2  24       2895.74       2741.26       285.58 o                         
 -10   2  24       6184.71       6587.47       446.95 o                         
  -8   2  24      63562.98      63174.35      1788.57 o                         
  -6   2  24      28374.29      28161.52      1489.78 o                         
  -4   2  24       7926.20       7828.82       469.39 o                         
  -2   2  24      20383.35      20627.83      1093.13 o                         
   0   2  24       1927.38       1802.51       184.24 o                         
   2   2  24      26712.12      27295.34      1534.04 o                         
   4   2  24      22428.71      22939.44       980.36 o                         
   6   2  24       4719.46       4864.60       465.67 o                         
   8   2  24      38148.80      39538.03      1536.30 o                         
  10   2  24        394.08        843.48       371.23 o                         
  12   2  24        396.49        696.96       285.98 o                         
  14   2  24      20212.30      22053.80      5161.74 o                         
  16   2  24       2309.12       2714.68       582.46 o                         
  18   2  24        297.00        219.55       194.74 o                         
  20   2  24       8224.60       9161.85       860.08 o                         
  22   2  24      14197.76      16794.29       955.49 o                         
  24   2  24        621.19        191.60       303.95 o                         
 -25   3  24      28834.68      32028.51      2492.50 o                         
 -23   3  24      13376.22      14305.64      1511.75 o                         
 -21   3  24       1301.79       1289.55       424.49 o                         
 -19   3  24      13123.53      14540.95       893.65 o                         
 -17   3  24      11675.46      11589.65       764.77 o                         
 -15   3  24       8537.37       9256.19       478.40 o                         
 -13   3  24      15087.32      14529.80       527.98 o                         
 -11   3  24      17632.13      18903.89       865.86 o                         
  -9   3  24      32416.61      34260.44      1360.92 o                         
  -7   3  24       2604.08       2491.53       215.06 o                         
  -5   3  24       6003.93       6468.78       540.72 o                         
  -3   3  24      60988.36      50532.10      2091.21 o                         
  -1   3  24       2187.83       2618.03       377.47 o                         
   1   3  24      15153.39      15143.16       886.97 o                         
   3   3  24      34302.80      32323.86      2109.39 o                         
   5   3  24      18428.71      18642.16       878.07 o                         
   7   3  24      10424.50      11068.38       678.53 o                         
   9   3  24      15152.43      15509.17       859.73 o                         
  11   3  24       9373.38      10129.49      1976.09 o                         
  13   3  24       8490.76       9077.98       968.14 o                         
  15   3  24       4558.40       4812.21       814.66 o                         
  17   3  24       3657.11       4729.07       757.73 o                         
  19   3  24      11956.38      12803.96      2083.00 o                         
  21   3  24        736.68        597.28       433.17 o                         
 -22   4  24      10307.63      11286.08      1328.70 o                         
 -20   4  24       5486.69       6601.69       977.59 o                         
 -18   4  24       5573.84       5849.76       895.53 o                         
 -16   4  24       9923.37      11477.81      1258.48 o                         
 -14   4  24      13834.17      14164.30      1033.07 o                         
 -12   4  24      16201.36      16580.55      1117.56 o                         
 -10   4  24      17462.06      17289.70       928.89 o                         
  -8   4  24      17562.37      21293.83      1223.39 o                         
  -6   4  24      11956.08      10155.27       871.47 o                         
  -4   4  24       5068.76       4575.50       759.82 o                         
  -2   4  24      15252.42      11367.35      1237.18 o                         
   0   4  24       5815.42       5989.42       871.07 o                         
   2   4  24      26688.86      27188.69      2165.85 o                         
   4   4  24      17280.23      16420.20      1645.89 o                         
   6   4  24       6458.47       6474.66      1040.71 o                         
   8   4  24        759.79       1174.84       531.80 o                         
  10   4  24       3311.16       3265.74       916.05 o                         
  12   4  24       4381.21       4590.99       676.27 o                         
  14   4  24      11311.95      11965.73      1148.57 o                         
  16   4  24        776.38        479.30       588.21 o                         
  18   4  24          4.98        688.41       414.70 o                         
  20   4  24        248.97        512.86       391.35 o                         
 -17   5  24      56947.16      60526.96      3799.90 o                         
 -15   5  24       3851.15       4213.34       766.92 o                         
 -13   5  24      17978.62      18802.99      1036.33 o                         
 -11   5  24      89101.14     100180.52      6961.09 o                         
  -9   5  24       1114.87        745.13       189.08 o                         
  -7   5  24      27994.56      31811.13      1365.38 o                         
  -5   5  24      63584.63      62294.62      4532.90 o                         
  -3   5  24       1212.80       1349.22       452.11 o                         
  -1   5  24      46686.47      51624.19      6074.63 o                         
   1   5  24      25799.38      27685.44      3878.41 o                         
   3   5  24        316.03        349.98       209.23 o                         
   5   5  24      45960.31      44401.06      3283.88 o                         
   7   5  24      15681.72      13602.63      1685.34 o                         
   9   5  24         13.49        268.27       322.71 o                         
  11   5  24      39867.21      39140.70      3586.08 o                         
  13   5  24          1.24        194.89       470.25 o                         
  -8   6  24      39666.29      45311.15      2215.68 o                         
  -2   6  24      23968.78      22031.68      2002.52 o                         
   0   6  24        460.28        323.74       226.92 o                         
   2   6  24      36755.67      38561.62      2116.00 o                         
   4   6  24       6264.94       6767.39      1156.70 o                         
 -28   1  25       3028.30       3717.95       794.54 o                         
 -26   1  25      11411.11      11268.67       765.42 o                         
 -24   1  25       4617.16       6389.62       547.69 o                         
 -22   1  25      21922.06      23091.23      1097.57 o                         
 -20   1  25      15311.37      14810.38       829.60 o                         
 -18   1  25       2499.06       2412.49       319.86 o                         
 -16   1  25      25808.42      28110.38       955.69 o                         
 -14   1  25      22297.08      22107.92      2069.28 o                         
 -12   1  25      32605.80      33500.98      1460.69 o                         
 -10   1  25       3493.45       3898.41       335.57 o                         
  -8   1  25      16784.17      17281.07       922.35 o                         
  -6   1  25      73774.08      72659.39      4672.45 o                         
  -4   1  25        222.82        260.83       112.19 o                         
  -2   1  25       1758.29       1930.92       184.20 o                         
   0   1  25      63603.03      66190.39      3648.64 o                         
   2   1  25        615.11        617.92       175.85 o                         
   4   1  25       6205.18       6996.54       466.95 o                         
   6   1  25     112749.30     110217.52      2889.43 o                         
   8   1  25        221.98        367.82       243.70 o                         
  10   1  25       6971.77       6697.95       784.02 o                         
  12   1  25      29590.25      34165.26      3786.88 o                         
  14   1  25       7078.12       6950.90       850.41 o                         
  16   1  25      31697.01      31340.04      1848.27 o                         
  18   1  25      19648.85      20822.98      1336.43 o                         
  20   1  25        345.82        408.63       255.64 o                         
  22   1  25      34646.15      37047.44      1533.61 o                         
  24   1  25        696.40        694.48       270.47 o                         
  26   1  25        180.15         91.53       269.05 o                         
 -27   2  25      13434.07      14827.94       896.96 o                         
 -25   2  25       2825.45       2224.58       361.93 o                         
 -23   2  25      15973.68      18790.08       993.76 o                         
 -21   2  25       1188.93        500.20       209.67 o                         
 -19   2  25       4601.47       4611.91       447.18 o                         
 -17   2  25      12976.19      13795.72       777.50 o                         
 -15   2  25       1747.09       1767.68       204.59 o                         
 -13   2  25      12787.74      14944.73       707.88 o                         
 -11   2  25       6413.06       6630.08       679.74 o                         
  -9   2  25      22297.15      24300.51       785.43 o                         
  -7   2  25      15452.20      16130.16       632.52 o                         
  -5   2  25       2329.51       2063.84       271.65 o                         
  -3   2  25      68565.52      57565.62      2306.77 o                         
  -1   2  25       3440.42       3615.66       295.15 o                         
   1   2  25       9631.67       9592.92       598.21 o                         
   3   2  25      75851.04      78805.95      5651.32 o                         
   5   2  25         44.85        194.00       121.51 o                         
   7   2  25      28294.53      28695.57      1287.99 o                         
   9   2  25      74742.27      80094.26      5808.73 o                         
  11   2  25        768.51       1106.92       349.18 o                         
  13   2  25      59324.62      60224.57      5912.09 o                         
  15   2  25      15575.15      19455.79      1517.42 o                         
  17   2  25       1136.92        581.29       333.84 o                         
  19   2  25      46789.23      49804.10      2397.29 o                         
  21   2  25       8184.26       9734.01       715.80 o                         
  23   2  25       1135.57        608.91       372.83 o                         
 -24   3  25         72.47        420.55       365.31 o                         
 -22   3  25       8896.11      10240.63      1237.18 o                         
 -20   3  25       2476.96       1569.77       362.58 o                         
 -18   3  25        181.49        513.29       184.52 o                         
 -16   3  25       1283.21       1064.45       243.50 o                         
 -14   3  25      12604.78      13627.15       626.56 o                         
 -12   3  25       1871.77       1829.16       228.03 o                         
 -10   3  25       2140.53       2101.12       210.79 o                         
  -8   3  25      26467.56      25451.96      1163.19 o                         
  -6   3  25       1977.32       1887.00       219.85 o                         
  -4   3  25      16461.12      14545.65       941.93 o                         
  -2   3  25      42035.58      36944.28      1746.63 o                         
   0   3  25       2807.67       3150.36       343.08 o                         
   2   3  25      62054.53      60320.89      5859.06 o                         
   4   3  25      21494.84      22727.29       986.47 o                         
   6   3  25       5792.10       6241.79       494.43 o                         
   8   3  25      41411.68      42189.55      1588.92 o                         
  10   3  25      21691.74      20790.24      1051.09 o                         
  12   3  25      27477.40      28183.88      1790.26 o                         
  14   3  25      44791.66      48068.30      4797.61 o                         
  16   3  25      15195.92      16822.20      3225.89 o                         
  18   3  25      13895.51      14100.56      1341.60 o                         
  20   3  25      24812.69      26116.25      2495.26 o                         
 -21   4  25         44.53        163.33       240.65 o                         
 -19   4  25      12875.05      16311.32      1586.71 o                         
 -17   4  25      27157.32      27098.74      2121.66 o                         
 -15   4  25        884.97       1275.39       317.10 o                         
 -13   4  25       5342.38       5382.84      1147.23 o                         
 -11   4  25      33444.16      33455.21      2157.51 o                         
  -9   4  25       3672.73       4202.92       418.69 o                         
  -7   4  25       2666.99       2553.44       326.31 o                         
  -5   4  25      27594.54      29204.77      3599.09 o                         
  -3   4  25       2988.96       2215.56       525.48 o                         
  -1   4  25      20715.38      18224.68      1641.94 o                         
   1   4  25      23258.18      21525.92      1880.22 o                         
   3   4  25       4269.57       5097.83       867.13 o                         
   5   4  25      61618.47      56142.40      3746.25 o                         
   7   4  25       6788.78       6364.99      1093.58 o                         
   9   4  25         94.82        130.19       314.03 o                         
  11   4  25      36486.49      33073.16      3196.30 o                         
  13   4  25       2192.83       1991.38       483.66 o                         
  15   4  25       2021.34       1847.27       487.72 o                         
  17   4  25      49971.84      48470.77      6480.97 o                         
  19   4  25        746.00        909.73       456.84 o                         
 -16   5  25        379.24        467.89       339.28 o                         
 -14   5  25       2706.31       3594.60       435.05 o                         
 -12   5  25       1300.17       1804.04       315.94 o                         
 -10   5  25        145.05        310.33       181.19 o                         
  -8   5  25       8532.48       8231.46       902.24 o                         
  -6   5  25       2151.77       2061.83       338.78 o                         
  -4   5  25       1862.21       1601.58       379.12 o                         
  -2   5  25      11586.57      11452.52       957.79 o                         
   0   5  25       1584.59        982.58       370.84 o                         
   2   5  25      12368.79      12814.58      1056.22 o                         
   4   5  25        419.63        886.06       460.79 o                         
   6   5  25         73.82        220.92       297.46 o                         
   8   5  25      16381.95      16118.01      1950.45 o                         
  10   5  25        262.82       -153.86       454.47 o                         
  12   5  25        250.77        717.22       572.83 o                         
   1   6  25       2544.92       3297.30       812.69 o                         
   3   6  25       6446.76       9058.69      1336.59 o                         
 -26   0  26      41740.75      45939.19      3062.17 o                         
 -24   0  26      41519.88      42001.26      4376.67 o                         
 -22   0  26         73.01        161.67       269.84 o                         
 -20   0  26      90657.23      89433.15      6836.82 o                         
 -18   0  26      29517.84      28627.51      2868.86 o                         
 -16   0  26       1300.80       1131.72       279.74 o                         
 -14   0  26      91829.80      91161.72     10575.17 o                         
 -12   0  26         47.74         20.85       115.92 o                         
 -10   0  26      12173.31      15063.46      1050.69 o                         
  -8   0  26      82878.75      92794.63      3599.81 o                         
  -6   0  26       8236.67       8563.97       922.42 o                         
  -4   0  26      15138.69      13374.17      1205.00 o                         
  -2   0  26      66964.16      57094.77      3699.30 o                         
   0   0  26      19797.82      21249.49      1272.07 o                         
   2   0  26      39230.07      43135.46      2586.00 o                         
   4   0  26       9414.84      10077.55      1219.85 o                         
   6   0  26      20797.74      19971.18      1573.09 o                         
   8   0  26      10861.59       9123.39      1083.06 o                         
  10   0  26       3615.72       2636.10       983.90 o                         
  12   0  26      27592.46      28070.81      2258.16 o                         
  14   0  26       6626.35       6494.39       962.60 o                         
  16   0  26      16165.82      18266.50      1742.94 o                         
  18   0  26      11646.72      12981.67      1432.06 o                         
  20   0  26       2510.60       3144.23       718.79 o                         
  22   0  26      38581.83      38776.96      2868.86 o                         
  24   0  26       3079.88       3581.92       636.89 o                         
 -27   1  26      15402.55      14801.45      1285.74 o                         
 -25   1  26       4224.26       4534.03       486.36 o                         
 -23   1  26      23954.23      26140.28      1204.75 o                         
 -21   1  26      30379.75      33224.93      1803.93 o                         
 -19   1  26       1763.21       1922.09       295.84 o                         
 -17   1  26      48248.21      51175.66      1875.84 o                         
 -15   1  26      12053.69      11845.33       708.45 o                         
 -13   1  26      34887.36      36183.25      2288.25 o                         
 -11   1  26      47598.07      49876.50      1966.01 o                         
  -9   1  26      14853.52      15584.50       760.66 o                         
  -7   1  26       1762.05       1370.16       193.60 o                         
  -5   1  26      43692.78      41116.18      2857.16 o                         
  -3   1  26         46.12         45.87        83.02 o                         
  -1   1  26      15458.02      15701.76      1485.59 o                         
   1   1  26       5463.66       6522.78       714.69 o                         
   3   1  26       1335.03       1186.63       349.22 o                         
   5   1  26      10504.81      10622.52       755.55 o                         
   7   1  26       4590.29       4597.88       570.33 o                         
   9   1  26       5466.40       5456.10      1406.03 o                         
  11   1  26       2809.38       2576.89       507.67 o                         
  13   1  26       4675.72       4683.03       930.64 o                         
  15   1  26       1969.45       1814.11       368.53 o                         
  17   1  26        783.53        671.39       260.62 o                         
  19   1  26      13712.34      14977.17      1118.96 o                         
  21   1  26       1548.66       2682.18       525.88 o                         
  23   1  26        568.11        324.21       363.18 o                         
  25   1  26       6863.80       8021.13      1152.75 o                         
 -26   2  26         57.90         49.92       271.02 o                         
 -24   2  26        938.39       1793.20       626.82 o                         
 -22   2  26      31269.18      31633.16      1340.64 o                         
 -20   2  26       2141.86       1469.79       293.80 o                         
 -18   2  26       2733.32       4015.18       437.66 o                         
 -16   2  26      19837.07      21728.61       927.15 o                         
 -14   2  26       8734.85       8785.87       537.23 o                         
 -12   2  26      35174.52      37873.87      2529.08 o                         
 -10   2  26      25892.10      25727.50      1262.19 o                         
  -8   2  26      17301.33      18132.98      1047.58 o                         
  -6   2  26      19337.02      18813.70      1123.93 o                         
  -4   2  26         29.56        -56.60       130.36 o                         
  -2   2  26       8436.04       7737.29       517.38 o                         
   0   2  26      18709.79      20004.94      1734.18 o                         
   2   2  26       1576.59       1449.76       218.23 o                         
   4   2  26       1701.03       1458.87       246.94 o                         
   6   2  26      21805.65      22412.91      1037.89 o                         
   8   2  26      38248.32      35891.10      1825.52 o                         
  10   2  26        382.68        501.13       267.37 o                         
  12   2  26       8462.64       9695.18      1396.16 o                         
  14   2  26      22071.68      23080.23      4195.98 o                         
  16   2  26       2423.39       2494.30      1069.12 o                         
  18   2  26        480.96        591.17       276.83 o                         
  20   2  26       8996.40      10235.58       922.24 o                         
  22   2  26       1439.58       1762.56       339.71 o                         
  24   2  26       2157.63       2444.37      1043.87 o                         
 -23   3  26      16591.16      18268.87      1729.52 o                         
 -21   3  26        152.60        310.08       336.91 o                         
 -19   3  26       7697.58       8099.89       782.00 o                         
 -17   3  26      24372.37      25397.92      1240.84 o                         
 -15   3  26        174.02        111.58       140.42 o                         
 -13   3  26       4661.53       4727.28       300.76 o                         
 -11   3  26      61235.17      64030.36      2825.46 o                         
  -9   3  26      23151.04      22022.19      1190.90 o                         
  -7   3  26        838.78        646.67       158.31 o                         
  -5   3  26      29360.22      30044.98      1893.03 o                         
  -3   3  26      21870.05      18826.92      1359.41 o                         
  -1   3  26       3901.96       3920.83       531.93 o                         
   1   3  26      17172.88      16761.25      1558.72 o                         
   3   3  26      23749.84      23090.10      2879.40 o                         
   5   3  26      12175.26      12534.88       715.97 o                         
   7   3  26        871.31       1143.77       236.83 o                         
   9   3  26      16580.86      16661.63       916.88 o                         
  11   3  26      21383.57      19106.93      1520.28 o                         
  13   3  26       1268.87       1188.43       454.47 o                         
  15   3  26      11627.87      11325.20      2063.67 o                         
  17   3  26      15464.47      14795.10      3250.74 o                         
  19   3  26       5037.90       4200.87      1491.63 o                         
  21   3  26         31.87       -100.99       243.02 o                         
 -20   4  26       8991.03      10487.59      1252.17 o                         
 -18   4  26       6505.81       7142.17       988.64 o                         
 -16   4  26       4481.47       5171.21       815.84 o                         
 -14   4  26       4357.00       5288.21       613.42 o                         
 -12   4  26       4668.29       5292.93       495.85 o                         
 -10   4  26      14893.88      14261.15      1307.00 o                         
  -8   4  26       9239.96       8379.39       790.90 o                         
  -6   4  26        344.93        283.23       262.35 o                         
  -4   4  26       3276.55       2240.80       546.00 o                         
  -2   4  26        207.81        297.46       254.06 o                         
   0   4  26       3183.24       2655.04       598.86 o                         
   2   4  26       1606.62       1679.03       520.75 o                         
   4   4  26         10.67        550.73       383.46 o                         
   6   4  26        217.52        317.18       312.45 o                         
   8   4  26        236.94        124.66       335.33 o                         
  10   4  26         21.21        151.49       446.58 o                         
  12   4  26        128.69       -177.53       426.86 o                         
  14   4  26         19.07        245.87       271.70 o                         
  16   4  26       1178.09       1431.28       548.76 o                         
  18   4  26        599.97         98.63       291.15 o                         
 -15   5  26      23533.64      26877.91      1591.01 o                         
 -13   5  26      31683.31      33670.56      2190.92 o                         
 -11   5  26       1023.19       1208.78       257.42 o                         
  -9   5  26      33039.85      37315.56      1958.07 o                         
  -7   5  26      14154.54      14640.19      1121.79 o                         
  -5   5  26       1984.33       1182.04       483.67 o                         
  -3   5  26      30265.98      31072.34      4268.57 o                         
  -1   5  26        857.18        805.96       281.58 o                         
   1   5  26         56.21         47.15       196.50 o                         
   3   5  26      21034.87      22336.24      2070.38 o                         
   5   5  26        163.05        106.52       257.22 o                         
   7   5  26          2.09       -120.72       325.07 o                         
   9   5  26      14932.44      14037.38      1886.54 o                         
  11   5  26       8946.20       9417.69      1663.24 o                         
 -26   1  27       1650.82       3057.85       599.72 o                         
 -24   1  27      16883.93      18327.36      1497.13 o                         
 -22   1  27      12174.73      13048.14      1002.41 o                         
 -20   1  27      21229.98      21976.12      1390.42 o                         
 -18   1  27      15602.69      16103.23       934.31 o                         
 -16   1  27       1844.85       2000.43       236.29 o                         
 -14   1  27      30864.40      34210.22      2126.09 o                         
 -12   1  27        182.39        218.14       108.45 o                         
 -10   1  27       1236.67       1354.36       167.13 o                         
  -8   1  27      89791.98      93195.01      5485.58 o                         
  -6   1  27        121.39        136.55        98.32 o                         
  -4   1  27      15924.96      15328.28      1494.51 o                         
  -2   1  27      61000.18      61271.86      4688.14 o                         
   0   1  27       5337.18       5151.04       428.94 o                         
   2   1  27      31038.76      32069.19      1728.85 o                         
   4   1  27      47043.70      44478.14      4167.56 o                         
   6   1  27        522.89        403.51       234.13 o                         
   8   1  27      61484.05      55368.59      2514.77 o                         
  10   1  27       2157.68       2822.71       580.72 o                         
  12   1  27       8971.66      10345.49      1909.81 o                         
  14   1  27      28175.48      28060.73      2778.52 o                         
  16   1  27         41.45        130.31       199.22 o                         
  18   1  27        118.19        403.57       259.98 o                         
  20   1  27      27380.42      29163.98      1682.80 o                         
  22   1  27       1495.34       1749.63       392.27 o                         
  24   1  27        429.74        546.00       410.29 o                         
 -25   2  27        377.74        407.50       258.76 o                         
 -23   2  27      23117.63      23210.69      1129.19 o                         
 -21   2  27      14656.07      15171.33       880.03 o                         
 -19   2  27        143.68        -23.10       196.57 o                         
 -17   2  27      44399.01      43614.94      1813.61 o                         
 -15   2  27      10245.94      11588.32       541.92 o                         
 -13   2  27       9131.07       9108.43       560.13 o                         
 -11   2  27      90438.97      93084.15      5775.65 o                         
  -9   2  27       8406.50       8054.28       566.81 o                         
  -7   2  27      12484.09      12456.21       658.32 o                         
  -5   2  27      92181.79      78055.75      2934.34 o                         
  -3   2  27       4875.07       4103.85       544.20 o                         
  -1   2  27      58964.26      57444.53      5690.33 o                         
   1   2  27      65452.64      66157.89      4015.06 o                         
   3   2  27         18.43         22.15       123.52 o                         
   5   2  27      73257.29      79784.42      2580.27 o                         
   7   2  27      44836.64      47151.07      1966.07 o                         
   9   2  27        565.66        438.57       196.03 o                         
  11   2  27      74992.36      76742.98      7693.69 o                         
  13   2  27       4149.92       4424.65       682.03 o                         
  15   2  27       4902.15       6029.51      1417.07 o                         
  17   2  27      22284.07      21748.90      4547.10 o                         
  19   2  27         93.94        140.00       203.75 o                         
  21   2  27       2758.44       2829.20       500.57 o                         
  23   2  27      11956.06      11278.96      1333.11 o                         
 -22   3  27      21104.06      24345.87      2034.08 o                         
 -20   3  27       3589.89       3024.30       644.63 o                         
 -18   3  27       9074.07      10071.95       871.01 o                         
 -16   3  27      26611.48      27788.54      1320.01 o                         
 -14   3  27       7052.90       6797.37       463.22 o                         
 -12   3  27      21054.52      23732.33      1230.52 o                         
 -10   3  27      17614.69      18762.80      1290.34 o                         
  -8   3  27       7961.35       7771.87       460.33 o                         
  -6   3  27      59619.33      60058.91      4180.61 o                         
  -4   3  27      42025.68      35236.11      1713.12 o                         
  -2   3  27      16201.85      13511.05       978.70 o                         
   0   3  27      93276.55      91840.82      7635.17 o                         
   2   3  27      31832.83      29967.05      3765.60 o                         
   4   3  27      20786.64      20812.39      1168.33 o                         
   6   3  27      21111.98      22829.17      1046.46 o                         
   8   3  27       2981.21       3410.10       402.44 o                         
  10   3  27       5629.05       4747.47       688.29 o                         
  12   3  27      29365.04      24415.91      3593.97 o                         
  14   3  27       2273.73       2318.58       511.01 o                         
  16   3  27      16153.77      15177.91      3939.55 o                         
  18   3  27      18326.59      17304.94      2979.72 o                         
  20   3  27        319.43         98.63       291.94 o                         
 -19   4  27      42870.13      47685.73      3182.89 o                         
 -17   4  27       2312.07       1775.29       493.92 o                         
 -15   4  27       7207.35       8133.27       785.70 o                         
 -13   4  27      44885.71      48261.07      2880.38 o                         
 -11   4  27        817.50        942.92       232.53 o                         
  -9   4  27      52189.43      50323.36      7060.11 o                         
  -7   4  27      22789.59      23027.46      3857.89 o                         
  -5   4  27          8.56         26.00       170.00 o                         
  -3   4  27      71401.32      61324.66      3780.17 o                         
  -1   4  27      12692.52      11731.87      1297.93 o                         
   1   4  27         37.81        164.90       261.95 o                         
   3   4  27      86543.27      79582.48      4792.48 o                         
   5   4  27         42.01         99.42       239.07 o                         
   7   4  27       2938.66       2795.48       752.72 o                         
   9   4  27      43409.49      43040.01      3562.41 o                         
  11   4  27        243.69       1518.07       762.98 o                         
  13   4  27       6964.86       5345.58      1398.14 o                         
  15   4  27      25792.11      25351.29      3465.75 o                         
  17   4  27       7165.57       7386.76      1151.17 o                         
 -14   5  27        421.42        481.48       243.61 o                         
 -12   5  27       2937.17       2792.08       828.07 o                         
 -10   5  27       1111.03        853.53       356.64 o                         
  -8   5  27       1105.67        538.63       253.20 o                         
  -6   5  27       7040.75       6863.65      1542.53 o                         
  -4   5  27       1097.05       1160.11       328.09 o                         
  -2   5  27       1037.61       1020.20       411.87 o                         
   0   5  27       9374.92      10807.85      1774.10 o                         
   2   5  27       1273.37       1237.18       489.19 o                         
   4   5  27       1675.67       2144.54       634.37 o                         
   6   5  27       6884.68       8844.86      1371.31 o                         
   8   5  27         32.94       -135.71       366.10 o                         
 -26   0  28        778.68        122.30       442.64 o                         
 -24   0  28        147.98        224.95       241.48 o                         
 -22   0  28      43843.50      43889.73      3398.29 o                         
 -20   0  28         37.87        110.46       351.90 o                         
 -18   0  28       2306.04       2125.05       359.93 o                         
 -16   0  28      58999.11      65692.32      3449.58 o                         
 -14   0  28      27886.22      28603.14      4350.24 o                         
 -12   0  28       1712.20       1675.22       309.13 o                         
 -10   0  28      40182.56      49166.91      2287.07 o                         
  -8   0  28     116006.53     130727.60      4822.66 o                         
  -6   0  28       7334.44       8131.62      2280.26 o                         
  -4   0  28       7220.50       7687.54      1086.47 o                         
  -2   0  28      85049.53      87747.20     15450.50 o                         
   0   0  28      21259.08      20931.21      1182.95 o                         
   2   0  28      32947.75      29530.32      5272.20 o                         
   4   0  28      66954.84      69696.32      5764.15 o                         
   6   0  28        832.33       1384.32       506.15 o                         
   8   0  28      29145.63      26652.36      3161.98 o                         
  10   0  28      17272.40      15565.70      2393.87 o                         
  12   0  28         27.31         84.42       286.41 o                         
  14   0  28      60210.68      66046.91      4154.96 o                         
  16   0  28      24015.96      26935.41      2226.60 o                         
  18   0  28       5974.71       5982.32       965.76 o                         
  20   0  28      86928.66      92915.26      5413.44 o                         
  22   0  28        181.03        644.63       400.82 o                         
 -25   1  28      20397.15      20257.01      1079.93 o                         
 -23   1  28        800.17       5300.57      2251.84 o                         
 -21   1  28        108.07        247.15       196.51 o                         
 -19   1  28      17786.05      19121.73      1239.75 o                         
 -17   1  28        232.34        786.33       249.36 o                         
 -15   1  28       9318.99       9503.04       799.58 o                         
 -13   1  28        327.20        256.21       119.39 o                         
 -11   1  28       7562.60       7450.32       431.73 o                         
  -9   1  28        403.72        532.08       115.43 o                         
  -7   1  28       1144.29        884.96       177.02 o                         
  -5   1  28      22589.62      21915.65      2217.68 o                         
  -3   1  28         20.89         46.80        99.72 o                         
  -1   1  28       9830.71      10090.79      1405.80 o                         
   1   1  28       9700.18       9515.29       655.38 o                         
   3   1  28        108.44         93.00       174.48 o                         
   5   1  28      14102.28      12971.58      1559.24 o                         
   7   1  28       8500.66       8847.50       661.14 o                         
   9   1  28       1759.23       1757.63       330.68 o                         
  11   1  28      34744.52      31268.17      4796.03 o                         
  13   1  28       9282.29       9679.15      1337.78 o                         
  15   1  28      11328.48      12595.41       914.28 o                         
  17   1  28      32456.09      34189.57      1853.41 o                         
  19   1  28       3400.33       3516.64       546.00 o                         
  21   1  28       8219.34       8404.24       834.91 o                         
  23   1  28      18575.05      22254.18      2029.35 o                         
 -24   2  28       5603.88       6453.44       598.17 o                         
 -22   2  28       6425.03       7379.94       617.20 o                         
 -20   2  28      11565.48      17651.92      2510.13 o                         
 -18   2  28        611.51        563.79       229.88 o                         
 -16   2  28      16312.36      18396.96       968.36 o                         
 -14   2  28      23149.14      23650.16      1785.36 o                         
 -12   2  28        262.34        418.58       135.84 o                         
 -10   2  28       4522.74       4804.05       488.30 o                         
  -8   2  28      10620.88      11141.44       862.80 o                         
  -6   2  28       8647.52       7570.20       950.60 o                         
  -4   2  28       4395.23       3744.90       466.86 o                         
  -2   2  28       6691.54       6568.91       628.17 o                         
   0   2  28      30535.95      30544.98      2263.88 o                         
   2   2  28         12.26        101.76       126.85 o                         
   4   2  28       3230.96       3308.46       683.90 o                         
   6   2  28      31396.63      32308.03      1335.95 o                         
   8   2  28         15.46         81.31       174.42 o                         
  10   2  28       1663.31       1937.07       350.83 o                         
  12   2  28      25601.71      28991.60      3902.87 o                         
  14   2  28        351.45        584.79       291.08 o                         
  16   2  28       7366.30       7536.32       975.22 o                         
  18   2  28       1733.97       2133.11       411.62 o                         
  20   2  28        278.82        197.61       322.31 o                         
  22   2  28      11084.16      11992.44      1048.19 o                         
 -21   3  28        880.31       1088.05       451.32 o                         
 -19   3  28      13818.57      14493.43      1432.06 o                         
 -17   3  28       5166.73       4637.82       581.98 o                         
 -15   3  28         89.09        131.19       156.22 o                         
 -13   3  28      18722.62      18741.73       887.03 o                         
 -11   3  28      19565.09      20101.36      1471.62 o                         
  -9   3  28       2927.04       2846.76       312.46 o                         
  -7   3  28       1918.69       1864.78       243.18 o                         
  -5   3  28      17966.71      18599.14      1628.97 o                         
  -3   3  28      10212.19       8583.34       768.23 o                         
  -1   3  28        990.96        729.32       304.25 o                         
   1   3  28      22229.27      21192.17      2038.89 o                         
   3   3  28      22270.56      22319.08      1344.54 o                         
   5   3  28        683.16        433.69       219.18 o                         
   7   3  28        114.26        117.49       173.66 o                         
   9   3  28       9675.23       8907.19      1207.89 o                         
  11   3  28      23584.69      20392.33      1744.84 o                         
  13   3  28        153.73        132.20       207.04 o                         
  15   3  28       3190.23       2597.38       578.70 o                         
  17   3  28      21717.18      22728.68      4159.30 o                         
  19   3  28       1085.13        293.51       288.78 o                         
 -18   4  28        842.88       1436.80       477.35 o                         
 -16   4  28        192.08        214.61       285.62 o                         
 -14   4  28        576.75        667.75       217.33 o                         
 -12   4  28       1458.90       1260.25       717.61 o                         
 -10   4  28        165.95        135.44       180.76 o                         
  -8   4  28        449.35        561.69       236.39 o                         
  -6   4  28       2156.33       1492.77       356.83 o                         
  -4   4  28       1377.69       1185.05       312.95 o                         
  -2   4  28       1254.22        929.46       408.71 o                         
   0   4  28        871.80        816.63       370.05 o                         
   2   4  28       4613.02       4480.82       836.36 o                         
   4   4  28       1941.25       1929.14       587.03 o                         
   6   4  28       3658.62       4146.28       903.42 o                         
   8   4  28       4868.04       4497.39      1026.51 o                         
  10   4  28       6371.30       6959.12      1390.25 o                         
  12   4  28       3083.70       3555.30      1137.76 o                         
  14   4  28       3777.98       2766.29      1117.25 o                         
  16   4  28       3353.19       3725.73       822.15 o                         
 -11   5  28      15580.72      21246.61      2127.97 o                         
  -9   5  28       9814.34       9676.30      1473.49 o                         
  -7   5  28      13305.08      13800.23      1106.76 o                         
  -5   5  28       7967.55       8184.13       878.57 o                         
  -3   5  28      19828.74      21752.72      2177.68 o                         
  -1   5  28       5180.45       4959.75       880.54 o                         
   1   5  28       3352.37       2797.24       819.00 o                         
   3   5  28      28078.15      22769.41      2132.71 o                         
   5   5  28        424.73        674.61       429.22 o                         
   7   5  28        390.18        254.06       342.43 o                         
 -24   1  29       1496.93       1376.83       315.57 o                         
 -22   1  29      55086.55      57154.54      3079.21 o                         
 -20   1  29       2806.21       3649.95       435.37 o                         
 -18   1  29       5096.23       5002.87       394.64 o                         
 -16   1  29      61431.63      65234.40      3153.35 o                         
 -14   1  29       3256.01       3715.86       371.30 o                         
 -12   1  29        583.64        697.09       179.50 o                         
 -10   1  29      23301.29      24914.49      1209.88 o                         
  -8   1  29      11457.49      12688.88      1026.12 o                         
  -6   1  29      24979.51      25159.19      2072.33 o                         
  -4   1  29      21315.63      19994.45      1376.12 o                         
  -2   1  29       4971.78       4832.50       457.30 o                         
   0   1  29      38962.60      38724.88      3905.07 o                         
   2   1  29       1796.00       1541.26       287.21 o                         
   4   1  29        110.60        193.54       183.56 o
[truncated: 53,380 more chars]
